# Supplementary material for: Progressive Proteome Changes in the Myocardium of a Pig Model for Duchenne Muscular Dystrophy
Source: iScience. 2020 Sep 1;23(9):101516. doi: 10.1016/j.isci.2020.101516 (PMC7495112; doi:10.1016/j.isci.2020.101516)
Supplement: Table S1. List of Identified Proteins; Related to Figure 3 [file mmc2.xlsx]

## Sheet: All identified
	Supplementary Table 1							Log₂ Normalized Intensity		Log₂ Normalized Intensity		Log₂ Normalized Intensity		Log₂ Normalized Intensity		Log₂ Normalized Intensity		Log₂ Normalized Intensity		Log₂ Normalized Intensity		Log₂ Normalized Intensity		Log₂ Normalized Intensity		Log₂ Normalized Intensity		Log₂ Normalized Intensity		Log₂ Normalized Intensity
#	Identified Proteins (2450/2456)	Accession Number	Gene Symbol	Version	Alternate ID	Molecular Weight	Protein Grouping Ambiguity	WT-2d 1879	Std Dev(WT-2d 1879)	WT-2d 1880	Std Dev(WT-2d 1880)	WT-2d 3981	Std Dev(WT-2d 3981)	DMD-2d 379-11	Std Dev(DMD-2d 379-11)	DMD-2d 1536	Std Dev(DMD-2d 1536)	DMD-2d 1544	Std Dev(DMD-2d 1544)	WT-3m 1742	Std Dev(WT-3m 1742)	WT-3m 1744	Std Dev(WT-3m 1744)	WT-3m 1775	Std Dev(WT-3m 1775)	DMD-3m 211-12	Std Dev(DMD-3m 211-12)	DMD-3m 279-12	Std Dev(DMD-3m 279-12)	DMD-3m 1522	Std Dev(DMD-3m 1522)
1	LOW QUALITY PROTEIN: titin [Sus scrofa]	XP_020931560	TTN	1		3818 kDa	true	6.86	0.670111	6.92	0.652597	6.91	0.688716	6.91	0.655465	6.98	0.641345	7.01	0.681218	7.06	0.638779	7.07	0.662217	7.27	0.708297	7.01	0.638338	7.05	0.636182	7.08	0.665444
2	myosin-7 [Sus scrofa]	NP_999020	MYH7	2		223 kDa	true	6.26	0.785463	6.79	0.663283	6.68	0.832054	6.99	0.660201	7.05	0.635799	7.02	0.746521	7.18	0.648657	7.23	0.694816	7.41	0.735511	7.19	0.64004	7.35	0.668285	7.26	0.746251
3	actin, alpha skeletal muscle [Sus scrofa]	NP_001161267	ACTA1	1	(+1)	42 kDa	true	4.87	1.3679	5.34	0.848264	5.2	0.825407	5.41	0.789156	5.04	1.01124	5.19	0.946551	6.18	0.800179	6.2	0.800746	6.13	0.829741	6.16	0.792895	6.11	0.791602	6.17	0.889472
4	alpha-actinin-2 [Sus scrofa]	NP_001230595	ACTN2	1		104 kDa	true	6.99	0.687009	7.24	0.646103	7.09	0.723662	7.42	0.649601	7.34	0.631944	7.31	0.689377	7.48	0.648631	7.52	0.642229	7.52	0.743615	7.58	0.62105	7.6	0.659279	7.61	0.681648
5	hemoglobin subunit beta [Sus scrofa]	NP_001138313	HBB	1		16 kDa	true	6.89	0.717174	6.24	0.715973	6.85	0.759395	6.86	0.718006	7.26	0.688108	8.54	1.14442	6.62	0.651484	5.73	1.27068	6.49	0.840227	6.97	0.746596	7.76	0.713662	8.15	0.785255
6	ATP synthase subunit beta, mitochondrial [Sus scrofa]	XP_001929445	ATP5F1B	4		60 kDa		6.36	0.690092	6.34	0.790357	6.26	0.844537	6.46	0.657984	6.48	0.663663	6.66	0.770667	6.65	0.674793	6.56	0.701517	6.72	0.824269	6.69	0.649979	6.72	0.664852	6.86	0.878606
7	myosin-binding protein C, cardiac-type isoform X1 [Sus scrofa]	XP_020940874	MYBPC3	1		149 kDa	true	7.14	0.684481	7.18	0.742228	7.15	0.753742	7.13	0.655429	7.39	0.623169	7.45	0.71908	7.5	0.648635	7.47	0.686785	7.84	0.743394	7.49	0.65789	7.62	0.625341	7.56	0.712022
8	LOW QUALITY PROTEIN: neuroblast differentiation-associated protein AHNAK [Sus scrofa]	XP_013849669	AHNAK	2		655 kDa		6.82	0.658065	6.95	0.670042	7.05	0.662993	7.09	0.687348	6.77	0.711625	7.03	0.655699	6.61	0.705887	6.51	0.708053	6.58	0.719209	6.61	0.647489	6.72	0.637806	6.83	0.656076
9	serum albumin precursor [Sus scrofa]	NP_001005208	ALB	1		70 kDa		7.25	0.710867	6.94	0.694867	7.07	0.674837	4.72	2.71639	4.92	1.90388	5.44	1.24976	8.5	0.802565	7.9	0.676967	8.07	0.811112	8.13	0.768826	7.74	0.664987	8	0.715483
10	plectin isoform X4 [Sus scrofa]	XP_020946026	PLEC	1	(+1)	533 kDa	true	6	0.691815	6.13	0.667463	6.14	0.670709	6.37	0.628309	6.29	0.653825	6.31	0.651901	6.45	0.653571	6.5	0.651853	6.48	0.658154	6.48	0.618447	6.53	0.628797	6.64	0.671279
11	filamin-C isoform X4 [Sus scrofa]	XP_003134747	FLNC	1	(+2)	290 kDa	true	6.76	0.654199	6.75	0.627056	6.82	0.662141	7.94	0.706218	6.96	0.633779	6.92	0.658684	6.58	0.662113	6.81	0.631274	6.6	0.658454	6.83	0.621103	6.77	0.628488	7.13	0.68691
12	myosin regulatory light chain 2, ventricular/cardiac muscle isoform [Sus scrofa]	NP_998956	MYL2	1	(+1)	19 kDa	true	6.54	0.708634	7	0.688734	6.87	0.894156	6.97	0.673259	7.04	0.633166	6.68	0.839255	7.31	0.664052	7.36	0.725687	7.41	0.880416	7.16	0.648487	7.44	0.767791	7.04	0.854564
13	ATP synthase subunit alpha, mitochondrial [Sus scrofa]	NP_001172071	ATP5F1A	1		60 kDa		6.83	0.667104	6.97	0.653087	6.8	0.735022	6.93	0.634931	6.91	0.614976	7.02	0.682529	7.15	0.630495	7.13	0.689007	7.35	0.702301	7.24	0.642668	7.28	0.641286	7.26	0.668161
14	LOW QUALITY PROTEIN: spectrin alpha chain, non-erythrocytic 1 [Sus scrofa]	XP_013849361	SPTAN1	2		286 kDa		6.85	0.63732	6.86	0.634085	6.87	0.672275	7.21	0.62978	7.15	0.640868	7.1	0.664326	6.51	0.681843	6.65	0.630249	6.53	0.676534	6.75	0.608658	6.77	0.61643	6.77	0.625099
15	myomesin-1 isoform X2 [Sus scrofa]	XP_003127892	MYOM1	2		185 kDa		6.67	0.682912	6.77	0.689966	6.71	0.7229	6.64	0.626951	6.77	0.628371	6.83	0.68429	7.01	0.642831	6.99	0.629182	7.25	0.723032	6.88	0.621978	7.01	0.631332	6.92	0.676982
16	spectrin beta chain, non-erythrocytic 1 isoform X1 [Sus scrofa]	XP_020943877	SPTBN1	1	(+5)	274 kDa	true	6.82	0.651799	6.82	0.63854	6.79	0.688816	7.09	0.634924	7.05	0.649883	7.03	0.675551	6.43	0.658713	6.55	0.657048	6.39	0.742125	6.6	0.634559	6.58	0.630092	6.58	0.670796
17	vinculin [Sus scrofa]	NP_999099	VCL	1	(+3)	117 kDa		6.8	0.622852	6.79	0.658618	6.78	0.673207	7.22	0.625862	7.14	0.621526	7.16	0.655353	6.61	0.655525	6.71	0.656315	6.55	0.644183	6.74	0.615494	6.81	0.604905	6.78	0.606872
18	creatine kinase S-type, mitochondrial [Sus scrofa]	NP_001038016	CKMT2	1	(+1)	47 kDa	true	6.55	0.938003	7.22	0.643851	7.04	0.739796	7.22	0.658638	6.96	0.689185	7.06	0.733551	8.07	0.618343	8.07	0.636651	8.02	0.639063	8.02	0.657979	8.19	0.680194	7.89	0.637081
19	hemoglobin subunit alpha [Sus scrofa]	XP_020942625	LOC110259958	1	(+1)	15 kDa	true	6.5	0.641667	6.09	0.734861	6.35	0.664935	6.46	0.659094	6.75	0.625791	8.08	0.872922	6.37	0.643255	5.08	1.35832	6.26	0.744324	6.77	0.676092	7.42	0.72013	8.27	0.830697
20	desmoplakin isoform X1 [Sus scrofa]	XP_003128216	DSP	2		332 kDa		6.61	0.639725	6.71	0.650906	6.82	0.649914	6.97	0.651206	6.93	0.635993	6.9	0.642428	6.21	0.689141	6.37	0.655382	6.39	0.647837	6.33	0.63432	6.46	0.618806	6.47	0.627895
21	creatine kinase M-type [Sus scrofa]	NP_001123421	CKM	1		43 kDa	true	6.61	0.628293	6.68	0.676698	6.56	0.711164	5.6	1.13559	5.96	0.994062	5.92	1.16923	8.23	0.866211	7.79	0.717885	7.97	0.815821	7.44	0.709842	7.48	0.632651	7.42	0.789244
22	sarcoplasmic/endoplasmic reticulum calcium ATPase 2 isoform X1 [Sus scrofa]	XP_020927734	ATP2A2	1		110 kDa	true	7.11	0.608751	7.14	0.624147	7.11	0.655763	6.59	0.670345	6.94	0.634055	6.8	0.758484	7.51	0.665411	7.35	0.665946	7.56	0.703788	7.01	0.634917	7.06	0.609477	6.82	0.701413
23	tubulin beta-4B chain [Sus scrofa]	XP_003122400	TUBB4B	2		50 kDa	true	8.21	0.81248	7.86	0.671656	8.04	0.630618	7.94	0.66974	7.94	0.679699	7.93	0.581315	7.7	0.663619	7.44	0.645149	7.56	0.762532	7.57	0.601324	7.65	0.578484	7.56	0.726966
24	desmin [Sus scrofa]	NP_001001535	DES	1		54 kDa	true	7.87	0.709072	7.59	0.693931	7.51	0.708893	7.77	0.655783	7.46	0.64416	7.48	0.794549	7.4	0.662184	7.65	0.715745	7.21	0.738581	7.59	0.660837	7.41	0.667183	7.86	0.699899
25	nebulette isoform X3 [Sus scrofa]	XP_020920612	NEBL	1	(+2)	114 kDa	true	6.59	0.754004	6.32	0.788287	6.27	0.836532	6.86	0.6082	6.67	0.589131	6.8	0.61206	7.3	0.601779	7.12	0.627576	6.99	0.786362	7.29	0.642031	7.14	0.596838	7.06	0.561413
26	LOW QUALITY PROTEIN: collagen alpha-3(VI) chain [Sus scrofa]	XP_020931400	COL6A3	1		335 kDa		6.8	0.694503	6.58	0.646952	6.42	0.715322	6.84	0.623023	6.17	0.7259	6.26	0.717472	7.37	0.653831	7.67	0.711286	6.71	0.674421	7.23	0.649358	7.18	0.649604	7.18	0.630969
27	serotransferrin precursor [Sus scrofa]	NP_001231582	TF	1		79 kDa	true	8.22	0.70311	7.66	0.608679	7.94	0.655023	5.91	0.90196	6.76	0.713542	6.34	1.02517	8.49	0.66719	7.85	0.622945	7.87	0.625518	8.08	0.659849	7.87	0.622267	8.01	0.609356
28	obscurin isoform X22 [Sus scrofa]	XP_020939026	OBSCN	1	(+1)	895 kDa	true	5.84	0.720757	5.83	0.705156	5.89	0.710699	6.13	0.65413	6.17	0.628319	6.2	0.682628	6.26	0.641197	6.4	0.654644	6.44	0.679396	6.19	0.644555	6.27	0.635191	6.44	0.676432
29	aconitate hydratase, mitochondrial precursor [Sus scrofa]	NP_999119	ACO2	1		86 kDa		7.03	0.677715	7.22	0.629468	7.12	0.70466	7.12	0.631496	7.17	0.621848	7.1	0.751276	7.71	0.62621	7.64	0.668284	7.84	0.728252	7.57	0.631873	7.67	0.63675	7.51	0.615574
30	LOW QUALITY PROTEIN: myomesin-2 [Sus scrofa]	XP_020931561	MYOM2	1		166 kDa		5.5	0.944993	6.06	0.689041	6.12	0.723291	5.94	0.729583	5.95	0.721525	5.86	0.788048	7.48	0.684939	7.37	0.713629	7.8	0.819862	7.31	0.663117	7.54	0.724257	7.3	0.651973
31	trifunctional enzyme subunit alpha, mitochondrial [Sus scrofa]	NP_999127	HADHA	1		83 kDa		7.5	0.724647	7.52	0.757122	7.49	0.676455	7.23	0.700533	7.13	0.681635	7.17	0.709949	7.65	0.636745	7.81	0.708816	7.93	0.735849	7.61	0.678342	7.55	0.689561	7.82	0.62766
32	basement membrane-specific heparan sulfate proteoglycan core protein isoform X5 [Sus scrofa]	XP_020951143	HSPG2	1	(+1)	486 kDa	true	6.24	0.675784	6.32	0.698483	6.4	0.672604	6.4	0.682617	6.5	0.682651	6.36	0.712893	6.16	0.683655	6.24	0.704955	6.26	0.687404	6.05	0.679524	6.13	0.670325	6.05	0.740971
33	sorbin and SH3 domain-containing protein 2 isoform X3 [Sus scrofa]	XP_020931225	SORBS2	1		155 kDa	true	6.23	0.689201	6.46	0.645523	6.54	0.659968	7.42	0.76177	6.88	0.663354	6.81	0.715761	5.78	0.746487	6.05	0.719327	6.06	0.751406	6.34	0.653053	6.48	0.644736	6.41	0.642676
34	NAD(P) transhydrogenase, mitochondrial isoform X1 [Sus scrofa]	XP_020932652	NNT	1	(+7)	114 kDa		6.86	0.673532	7.1	0.669575	7.02	0.684045	7.17	0.624308	7.2	0.628496	7.14	0.646451	7.46	0.612089	7.51	0.6454	7.59	0.649008	7.41	0.610472	7.44	0.604881	7.33	0.621543
35	isocitrate dehydrogenase [NADP], mitochondrial [Sus scrofa]	NP_001157479	IDH2	1		51 kDa	true	7.21	0.658634	7.5	0.62462	7.27	0.6617	7.5	0.628842	7.43	0.599314	7.34	0.660073	7.88	0.596069	7.87	0.632276	7.83	0.644188	7.88	0.5888	7.95	0.628943	7.76	0.610716
36	myosin-6 isoform X1 [Sus scrofa]	XP_020954892	MYH6, LOC100736765	1	(+2)	226 kDa	true	10.07	2.8536	9.2	2.52074	7.5	0.979842	Value missing	3.04606	4.78	2.58446	5.69	0.722568	6.11	1.62086	5.39	0.783003	7.42	2.80032	2.9	4.7609	Value missing	2.80845	4.36	2.32216
37	malate dehydrogenase, mitochondrial [Sus scrofa]	NP_001231082	MDH2	1		36 kDa		6.35	0.765596	6.54	0.680437	6.59	0.663755	6.64	0.651884	6.66	0.650672	6.59	0.684741	7.06	0.619691	6.99	0.657234	7.19	0.662691	7	0.628341	7.03	0.641032	6.94	0.626104
38	fructose-bisphosphate aldolase A isoform X4 [Sus scrofa]	XP_020943659	ALDOA	1	(+3)	39 kDa	true	7.59	0.642731	7.52	0.63048	7.74	0.67141	7.17	0.639206	7.24	0.62682	7.12	0.699975	7.48	0.6052	7.36	0.620277	7.49	0.696146	7.48	0.67329	7.39	0.620665	7.39	0.633912
39	heat shock cognate 71 kDa protein [Sus scrofa]	NP_001230836	HSPA8	1		71 kDa	true	7.24	0.702276	7.07	0.647603	7.22	0.77086	7.09	0.639282	6.88	0.604734	6.94	0.749441	6.7	0.662942	6.78	0.641697	6.63	0.642793	6.7	0.659731	6.49	0.700583	6.89	0.773706
40	hexokinase-1 [Sus scrofa]	NP_001230113	HK1	1		102 kDa	true	6.5	0.622546	6.72	0.654887	6.6	0.652544	7.04	0.640685	6.72	0.652224	6.94	0.691257	6	0.692291	6.23	0.6459	6.26	0.678787	6.29	0.650491	6.27	0.642552	6.34	0.636801
41	sodium/potassium-transporting ATPase subunit alpha-1 isoform X1 [Sus scrofa]	XP_020944376	ATP1A1	1		113 kDa	true	6.77	0.660025	6.84	0.619859	7.01	0.685907	6.74	0.652793	6.88	0.614586	6.8	0.654938	6.34	0.633658	6.3	0.650374	6.44	0.701499	6.19	0.645066	6.26	0.647834	6.19	0.617049
42	glycogen phosphorylase, brain form [Sus scrofa]	XP_020933911	PYGB	1		96 kDa	true	6.36	0.855904	6.79	0.625849	7.11	0.697305	7.21	0.636817	7.28	0.626297	7.36	0.675054	6.69	0.698827	6.62	0.688277	6.88	0.667362	7.02	0.67602	7.26	0.704693	7.32	0.629386
43	myosin light chain 3 [Sus scrofa]	NP_001265702	MYL3	1		22 kDa	true	7.02	0.707718	7.48	0.653687	7.17	0.736575	7.05	0.730136	6.95	0.843225	6.07	1.14897	7.91	0.779282	8.16	0.703613	7.99	0.797726	7.61	0.648073	7.87	0.765885	7.3	0.724355
44	LOW QUALITY PROTEIN: LIM domain-binding protein 3 [Sus scrofa]	XP_005657482	LDB3	2		66 kDa		6.33	0.712689	6.73	0.655187	6.75	0.696434	6.73	0.724848	6.79	0.714863	6.5	0.78144	6.96	0.709728	7.19	0.688917	7.05	0.715917	6.96	0.681719	7.2	0.679532	6.95	0.707699
45	elongation factor 2 isoform X1 [Sus scrofa]	XP_003354050	EEF2	1		95 kDa	true	7.66	0.68948	7.31	0.673862	7.55	0.717709	7	0.626773	6.89	0.604659	6.88	0.629146	6.39	0.669741	6.5	0.615067	6.37	0.686228	6.49	0.607028	6.24	0.656472	6.44	0.684725
46	glyceraldehyde-3-phosphate dehydrogenase [Sus scrofa]	NP_001193288	GAPDH	1		36 kDa	true	6.9	0.713379	6.74	0.639634	6.93	0.735561	6.66	0.676096	6.82	0.656161	7.06	0.805906	6.92	0.675461	6.6	0.681978	6.98	0.807288	6.79	0.672864	6.75	0.689027	6.88	0.790151
47	cytochrome b-c1 complex subunit 1, mitochondrial isoform X4 [Sus scrofa]	XP_001926664	LOC100156879	3	(+3)	53 kDa	true	6.27	0.719271	6.53	0.652883	6.4	0.687567	6.47	0.657343	6.5	0.664433	6.49	0.674432	6.9	0.65356	6.98	0.662054	7.07	0.751316	6.86	0.658085	6.92	0.65893	6.84	0.639525
48	LOW QUALITY PROTEIN: cytoplasmic dynein 1 heavy chain 1 [Sus scrofa]	XP_020937243	DYNC1H1	1		532 kDa		6.59	0.636458	6.47	0.649779	6.46	0.681022	6.43	0.643803	6.38	0.664152	6.36	0.640299	5.95	0.699624	6.09	0.660894	6	0.668688	6.19	0.635339	6.04	0.638169	6.25	0.649206
49	ADP/ATP translocase 3 [Sus scrofa]	NP_999583	SLC25A6	1		33 kDa	true	7.59	0.646804	7.43	0.639399	7.36	0.651192	7.33	0.65802	7.31	0.602946	7.34	0.625848	5.82	0.659072	5.93	0.661572	5.99	0.654096	6.17	0.611368	6.03	0.620138	6.13	0.622927
50	trifunctional enzyme subunit beta, mitochondrial [Sus scrofa]	NP_001335901	HADHB	1		51 kDa		7.21	0.630794	7.13	0.607618	7.2	0.648506	7.17	0.623612	7.12	0.625325	7.1	0.70837	7.51	0.593846	7.5	0.659025	7.64	0.663629	7.52	0.598455	7.46	0.625898	7.81	0.67708
51	aspartate aminotransferase, mitochondrial precursor [Sus scrofa]	NP_999093	GOT2	1		47 kDa		6.8	0.652344	6.92	0.670783	6.86	0.738846	6.81	0.62479	6.87	0.602092	6.84	0.70118	7.41	0.599319	7.3	0.661068	7.57	0.715082	7.41	0.622978	7.51	0.660473	7.41	0.714635
52	NADH-ubiquinone oxidoreductase 75 kDa subunit, mitochondrial [Sus scrofa]	XP_003133651	NDUFS1	1	(+1)	80 kDa		6.69	0.643271	6.76	0.648924	6.82	0.617024	6.69	0.626133	6.85	0.626734	6.76	0.651262	7.2	0.624268	7.2	0.620475	7.36	0.669945	7.13	0.625393	7.26	0.611912	7.15	0.620906
53	14-3-3 protein epsilon isoform X1 [Sus scrofa]	XP_020923210	YWHAE	1	(+1)	29 kDa	true	6.7	0.62082	6.68	0.708624	6.73	0.732157	6.76	0.630463	6.94	0.600534	6.78	0.708894	6.24	0.628156	6.26	0.691242	6.35	0.716058	6.51	0.695705	6.38	0.669898	6.4	0.613416
54	heat shock protein HSP 90-alpha [Sus scrofa]	NP_999138	HSP90AA1	1		85 kDa	true	7.39	0.643039	7.32	0.636098	7.57	0.797052	7.21	0.585478	7.12	0.599653	7.14	0.702647	6.86	0.634815	6.82	0.636885	6.73	0.695598	7.01	0.648365	6.81	0.622846	6.94	0.649144
55	LOW QUALITY PROTEIN: ryanodine receptor 2 [Sus scrofa]	XP_020928342	RYR2	1		566 kDa	true	5.99	0.689462	5.99	0.720924	6.09	0.690471	5.87	0.693055	6.05	0.643893	6.06	0.698079	6.21	0.674623	6.07	0.681106	6.33	0.695957	5.98	0.659251	6.02	0.656554	5.92	0.669222
56	talin-1 isoform X1 [Sus scrofa]	XP_020921311	TLN1	1		274 kDa	true	6.46	0.668329	6.24	0.629346	6.39	0.627685	6.46	0.692459	6.34	0.662898	6.53	0.68184	5.74	0.712606	5.65	0.685622	5.69	0.686545	5.78	0.622796	5.69	0.69632	5.9	0.658235
57	stress-70 protein, mitochondrial [Sus scrofa]	XP_005661752	HSPA9	1		74 kDa	true	6.63	0.640417	6.59	0.636508	6.69	0.727589	6.46	0.604056	6.58	0.62597	6.55	0.66351	6.31	0.621847	6.33	0.619022	6.36	0.682114	6.4	0.610026	6.36	0.628517	6.44	0.688076
58	L-lactate dehydrogenase B chain [Sus scrofa]	NP_001106758	LDHB	1	(+2)	37 kDa	true	7.2	0.742841	7.54	0.690496	7.82	0.719707	7.91	0.685021	7.67	0.644109	7.39	0.694616	7.59	0.626711	7.35	0.687893	7.56	0.699587	7.8	0.656758	7.65	0.642564	7.57	0.636734
59	phosphoglycerate kinase 1 [Sus scrofa]	NP_001093402	PGK1	1		45 kDa	true	7.45	0.622938	7.51	0.639095	7.5	0.723456	7.42	0.605431	7.43	0.630326	7.58	0.735912	7.21	0.670695	7.12	0.645068	7.28	0.798545	7.2	0.651701	7.04	0.621516	6.97	0.734379
60	2-oxoglutarate dehydrogenase, mitochondrial isoform X3 [Sus scrofa]	XP_020934720	OGDH	1	(+1)	116 kDa	true	6.71	0.658083	6.83	0.604729	6.9	0.610555	6.72	0.644375	6.73	0.615651	6.59	0.680871	7.08	0.624516	7.02	0.59197	7.12	0.678111	7.02	0.616932	7.07	0.617864	7.06	0.646098
61	60 kDa heat shock protein, mitochondrial [Sus scrofa]	NP_001241645	HSPD1	1		61 kDa		7.39	0.64705	7.3	0.659581	7.31	0.66807	7.28	0.653458	7.35	0.598988	7.3	0.660602	7.07	0.61712	7.17	0.639668	7.19	0.680619	7.16	0.626782	7.08	0.632271	7.18	0.618698
62	succinyl-CoA:3-ketoacid coenzyme A transferase 1, mitochondrial precursor [Sus scrofa]	NP_999103	OXCT1	1		56 kDa		6.04	0.745471	6.55	0.663379	6.76	0.663093	6.9	0.631487	6.99	0.629243	6.86	0.626119	6.34	0.642055	6.41	0.695103	6.71	0.653688	6.93	0.630739	7.03	0.627248	7.16	0.696235
63	pyruvate dehydrogenase E1 component subunit alpha, somatic form, mitochondrial [Sus scrofa]	XP_003360292	PDHA1	2		43 kDa		6.48	0.699634	6.57	0.649506	6.65	0.684824	6.61	0.66398	6.78	0.674346	6.74	0.656279	7.17	0.686116	7.1	0.72415	7.31	0.668688	6.97	0.625852	7.09	0.628158	7.09	0.69622
64	LOW QUALITY PROTEIN: annexin A6 [Sus scrofa]	XP_005672670	ANXA6	3		76 kDa		7.21	0.648537	7.05	0.641465	6.98	0.659633	7.08	0.620452	7.1	0.673288	7.07	0.669461	6.6	0.657053	6.8	0.642651	6.75	0.597603	6.63	0.637893	6.43	0.605323	6.71	0.688608
65	LOW QUALITY PROTEIN: fibronectin [Sus scrofa]	XP_003133690	FN1	2		289 kDa		7.29	0.692997	6.77	0.642546	6.7	0.602834	6.76	0.65448	6.83	0.705065	7.62	0.753254	6.17	0.712766	6.02	0.673296	6.07	0.665131	6.17	0.618926	6.02	0.687796	6.09	0.681992
66	citrate synthase, mitochondrial precursor [Sus scrofa]	NP_999441	CS	1		52 kDa		7.16	0.673327	7.37	0.682602	7.23	0.677283	7.39	0.632986	7.28	0.63863	7.39	0.685441	8	0.661448	7.81	0.625997	7.79	0.689627	7.77	0.609261	7.89	0.636455	7.7	0.651683
67	phosphate carrier protein, mitochondrial [Sus scrofa]	NP_001157984	SLC25A3	1		40 kDa		6.97	0.670214	7.19	0.645914	7.04	0.727325	7.41	0.614225	7.39	0.595875	7.37	0.676972	7.43	0.599067	7.39	0.598003	7.34	0.749071	7.61	0.598979	7.72	0.644835	7.59	0.731759
68	poly [ADP-ribose] polymerase 6 isoform X1 [Sus scrofa]	XP_020954765	PKM	1		126 kDa	true	7.49	0.666749	7.54	0.64856	7.47	0.761144	7.41	0.708323	7.62	0.648736	7.72	0.813544	7.24	0.65012	7.09	0.732803	7.34	0.878795	7.39	0.665411	7.35	0.634832	7.22	0.659125
69	ATP synthase subunit O, mitochondrial precursor [Sus scrofa]	NP_001038071	ATP5PO	1		23 kDa		6.54	0.660535	6.66	0.71762	6.28	1.0109	6.53	0.637493	6.59	0.647144	6.65	0.742222	6.79	0.64802	6.88	0.68744	6.91	0.81038	6.75	0.682425	7.07	0.799615	6.84	0.802251
70	LOW QUALITY PROTEIN: myosin-9 [Sus scrofa]	XP_020947197	MYH9	1		229 kDa	true	6.64	0.640483	6.5	0.6709	6.51	0.722625	6.57	0.661304	6.25	0.614479	6.37	0.673993	6.35	0.665244	6.32	0.682928	6	0.696018	6.05	0.651063	6.01	0.676348	6.2	0.666644
71	tubulin alpha-1B chain [Sus scrofa]	NP_001038009	TUBA1B	1	(+3)	50 kDa	true	7.09	0.700834	6.9	0.669146	7.2	0.749463	6.69	0.579932	6.79	0.602292	6.5	0.620621	6.07	0.625541	6.3	0.595467	6.09	0.585911	5.71	0.619708	5.37	0.697599	5.54	0.635007
72	cytochrome b-c1 complex subunit 2, mitochondrial [Sus scrofa]	XP_003124603	LOC100524613	3		48 kDa		6.42	0.844766	6.66	0.696866	6.62	0.674319	6.65	0.680769	6.83	0.697687	6.76	0.644534	6.96	0.704424	7.05	0.65313	7.18	0.656276	7	0.623448	7.03	0.634509	7.04	0.690769
73	myomesin-3 isoform X1 [Sus scrofa]	XP_020951192	MYOM3	1	(+1)	162 kDa		5.51	0.833372	5.78	0.706158	5.54	0.825095	5.34	0.807599	5.52	0.897568	5.61	0.858705	7.35	0.759312	7.06	0.765401	7.37	0.80319	6.95	0.728951	7.03	0.720899	6.83	0.66609
74	isocitrate dehydrogenase [NAD] subunit alpha, mitochondrial [Sus scrofa]	XP_001927373	IDH3A	4		40 kDa		6.11	0.712869	6.3	0.660291	6.41	0.627374	6.32	0.624971	6.35	0.618531	6.3	0.664753	6.75	0.646443	6.65	0.635091	6.81	0.628494	6.63	0.626795	6.62	0.617097	6.65	0.637519
75	malate dehydrogenase, cytoplasmic [Sus scrofa]	NP_999039	MDH1	1		36 kDa		7.3	0.633889	7.22	0.648942	7.35	0.815098	6.94	0.62872	7.11	0.602996	7.13	0.744519	7.08	0.647991	6.78	0.649638	7.01	0.789091	7.17	0.669297	7.09	0.650139	7.07	0.735653
76	LOW QUALITY PROTEIN: uncharacterized protein LOC100525821 [Sus scrofa]	XP_020955511	LOC100525821	1		38 kDa	true	8.13	0.689941	8.33	0.681674	8.5	0.850603	7.99	0.695815	8.26	0.664843	8.06	0.706809	7.15	0.710499	7.35	0.7022	7.31	0.815932	7	0.801861	6.89	0.851827	6.73	0.702216
77	filamin-A isoform X3 [Sus scrofa]	XP_020936385	FLNA	1	(+9)	285 kDa	true	6.69	0.67369	6.46	0.664178	6.5	0.663381	6.33	0.61699	6.32	0.679407	6.67	0.704901	6.36	0.652785	5.99	0.707696	5.62	0.747745	6.14	0.63875	6.34	0.598209	6.14	0.673853
78	sarcalumenin isoform X2 [Sus scrofa]	XP_020942362	SRL	1		86 kDa		6.16	0.661992	6.29	0.646373	6.46	0.636258	6.12	0.724128	6.33	0.699466	5.98	0.771388	7.05	0.639743	6.76	0.648886	7.11	0.785261	6.69	0.629581	6.83	0.637122	6.57	0.643464
79	78 kDa glucose-regulated protein isoform X2 [Sus scrofa]	XP_001927830	HSPA5	4	(+1)	72 kDa	true	7.36	0.700855	6.86	0.646189	7.09	0.707703	6.73	0.608101	6.46	0.669556	6.31	0.72159	6.86	0.656916	6.87	0.630335	6.45	0.632157	6.31	0.620949	6.14	0.644518	6.3	0.686828
80	heat shock protein beta-1 [Sus scrofa]	NP_001007519	HSPB1	1		23 kDa	true	7.76	0.642986	7.53	0.623749	7.77	0.703196	7.63	0.611267	7.48	0.596656	7.24	0.647374	7.18	0.634132	7.35	0.594532	7.13	0.65311	7.34	0.589383	6.96	0.625613	7.35	0.61784
81	endoplasmin precursor [Sus scrofa]	NP_999268	HSP90B1	1	(+1)	93 kDa	true	7.54	0.662232	7.31	0.629647	7.47	0.623567	7.14	0.641619	7	0.599145	6.8	0.617156	7.19	0.602015	7.27	0.5867	6.99	0.615446	6.66	0.603065	6.65	0.646502	6.73	0.6517
82	calcium-binding mitochondrial carrier protein Aralar1 isoform X1 [Sus scrofa]	XP_020931177	SLC25A12	1		71 kDa	true	6.46	0.685782	6.7	0.621221	6.65	0.669311	6.8	0.612588	6.87	0.600824	6.77	0.714244	6.6	0.614537	6.65	0.639715	6.8	0.66696	6.88	0.599788	6.88	0.628512	6.87	0.670749
83	LOW QUALITY PROTEIN: laminin subunit alpha-2 [Sus scrofa]	XP_020940122	LAMA2	1		343 kDa	true	6.35	0.649556	6.29	0.645825	6.4	0.694885	6.08	0.664524	6.16	0.642413	5.96	0.714774	6.72	0.679324	6.57	0.704753	6.62	0.695598	6.13	0.647774	6.11	0.616946	5.97	0.695219
84	actin-binding LIM protein 1 isoform X5 [Sus scrofa]	XP_013839207	ABLIM1	1		88 kDa	true	5.88	0.760881	6.28	0.672879	6.31	0.682179	6.82	0.629711	6.67	0.658498	6.5	0.699084	6.16	0.712816	6.49	0.686048	6.24	0.667962	6.77	0.670729	6.84	0.645579	6.91	0.716283
85	cytochrome c oxidase subunit II (mitochondrion) [Sus scrofa]	NP_008637	COX2	1	(+2)	26 kDa		6.95	0.646973	7.16	0.640269	7.23	0.758255	7.15	0.678177	7.13	0.654319	7.13	0.604403	7.43	0.631311	7.36	0.582168	7.68	0.655737	7.35	0.590739	7.4	0.647591	7.44	0.625916
86	annexin A2 [Sus scrofa]	NP_001005726	ANXA2	1		39 kDa		6.89	0.650262	6.84	0.621357	6.75	0.723263	7.15	0.629566	7.05	0.690983	7.13	0.684259	6.27	0.691866	6.5	0.630499	6.07	0.728377	6.42	0.621312	6.41	0.623583	6.53	0.650609
87	L-lactate dehydrogenase A chain isoform X1 [Sus scrofa]	XP_013849955	LDHA	2		46 kDa	true	8.22	0.646453	8.23	0.630055	8.14	0.593358	8.32	0.660799	8.22	0.607772	8.67	0.741368	7.18	0.651928	7.11	0.673812	7.32	0.734268	7.41	0.622504	7.27	0.630451	7.42	0.611741
88	alpha-2-macroglobulin isoform X1 [Sus scrofa]	XP_013843850	A2M	2	(+1)	164 kDa		5.94	0.650124	5.64	0.769489	6.29	0.666142	5.67	0.733523	5.53	0.731887	6.46	0.661892	7.2	0.669388	6.36	0.653929	6.98	0.631973	7.08	0.707368	7.42	0.670672	8.02	0.765154
89	fibrillin-1 precursor [Sus scrofa]	NP_001001771	FBN1	1		313 kDa	true	7.23	0.736483	7	0.638009	6.86	0.673047	6.67	0.656201	6.7	0.63226	6.22	0.845034	7.16	0.696669	7.2	0.673057	6.84	0.625132	6.77	0.619634	6.65	0.708795	6.29	0.70011
90	prelamin-A/C [Sus scrofa]	NP_001104727	LMNA	2	(+10)	74 kDa	true	6.88	0.618552	6.69	0.667769	6.75	0.659425	6.88	0.622769	6.89	0.648162	7.04	0.679977	6.43	0.676978	6.55	0.635372	6.38	0.731384	6.47	0.642781	6.44	0.62312	6.63	0.628622
91	ADP/ATP translocase 1 [Sus scrofa]	XP_003133393	SLC25A4	1		33 kDa	true	6.8	0.714452	6.88	0.778387	6.97	0.769328	6.81	0.622471	6.82	0.639813	6.89	0.801809	7.07	0.630647	6.82	0.727166	7.14	0.682475	7.11	0.670842	7.15	0.652243	7.07	0.774582
92	xin actin-binding repeat-containing protein 1 [Sus scrofa]	NP_001137400	XIRP1	1		199 kDa		5.97	0.656065	5.86	0.712842	6.01	0.656884	6.63	0.736368	6.1	0.715514	6.15	0.745066	5.64	0.772246	5.92	0.716122	5.5	0.768238	5.91	0.656347	5.95	0.668872	6.31	0.746645
93	electron transfer flavoprotein subunit beta [Sus scrofa]	NP_001192208	ETFB	1		28 kDa		6.54	0.645501	6.56	0.748615	6.46	0.709319	6.65	0.641009	6.62	0.63759	6.71	0.602494	6.9	0.624294	6.96	0.617305	7.02	0.66418	6.68	0.649431	6.86	0.595805	6.84	0.667368
94	LOW QUALITY PROTEIN: ankyrin-3 [Sus scrofa]	XP_005671069	ANK3	2		478 kDa	true	6.35	0.660855	6.33	0.653252	6.59	0.678311	6.59	0.664512	6.5	0.637867	6.47	0.684931	5.68	0.752065	6.01	0.729936	6.1	0.655916	6.05	0.676823	6.17	0.690279	6.34	0.651585
95	laminin subunit beta-2 [Sus scrofa]	XP_020926319	LAMB2	1		196 kDa	true	6.23	0.655787	6.49	0.649488	6.41	0.66861	6.64	0.636042	6.57	0.656566	6.43	0.708575	6.28	0.684429	6.44	0.670158	6.4	0.678723	6.38	0.64393	6.48	0.641937	6.35	0.647268
96	ATP-dependent 6-phosphofructokinase, muscle type isoform X1 [Sus scrofa]	XP_020946864	PFKM	1	(+6)	89 kDa	true	6.57	0.618978	6.76	0.645874	6.75	0.651199	6.1	0.658735	6.11	0.699723	6.02	0.720319	6.88	0.67801	6.75	0.636109	7.31	0.682094	6.49	0.609819	6.49	0.631853	6.42	0.640407
97	leucine-rich PPR motif-containing protein, mitochondrial [Sus scrofa]	XP_003125231	LRPPRC	4		159 kDa		6.81	0.676554	6.52	0.630279	6.71	0.702614	6.36	0.616923	6.42	0.616994	6.51	0.652527	5.91	0.690092	5.87	0.697637	6.29	0.639058	6.26	0.615961	5.99	0.64928	6.33	0.641033
98	complement C3 isoform X1 [Sus scrofa]	XP_020936478	C3	1		192 kDa		6.88	0.605901	6.49	0.623643	6.32	0.703719	6.02	0.779463	5.93	0.722797	6.58	0.633627	7.22	0.622041	7.04	0.625053	7.83	0.799011	7.13	0.612224	6.73	0.596549	7.31	0.665579
99	nebulin-related-anchoring protein isoform X1 [Sus scrofa]	XP_020927848	NRAP	1	(+1)	196 kDa	true	5.93	0.70864	5.81	0.659217	6.02	0.693459	6.85	0.74665	6.03	0.647089	5.86	0.677427	5.76	0.695228	6.16	0.658722	5.64	0.727169	5.88	0.649909	5.87	0.669012	6.42	0.697506
100	succinate dehydrogenase [ubiquinone] flavoprotein subunit, mitochondrial isoform X1 [Sus scrofa]	XP_020932589	SDHA	1	(+1)	73 kDa		6.69	0.637001	6.81	0.647048	6.97	0.654421	6.75	0.606104	6.95	0.628912	6.7	0.715269	7.19	0.658605	7.06	0.634663	7.48	0.662683	7.13	0.633504	7.19	0.578668	7.07	0.652555
101	talin-2 isoform X1 [Sus scrofa]	XP_020949914	TLN2	1	(+8)	273 kDa	true	5.78	0.759849	5.84	0.721859	6.02	0.676777	6.17	0.688906	6.28	0.720221	6.13	0.689757	5.91	0.722376	5.95	0.696724	5.86	0.710009	5.86	0.645573	5.97	0.688772	5.85	0.779656
102	peroxiredoxin-2 [Sus scrofa]	NP_001231403	PRDX2	1		22 kDa		8.12	0.624769	7.84	0.73539	8.15	0.686967	7.96	0.587666	7.98	0.612438	8.75	0.759355	7.23	0.703627	6.91	0.856428	7.38	0.668327	7.38	0.626003	7.65	0.597729	7.85	0.62205
103	ATP synthase subunit gamma, mitochondrial isoform X1 [Sus scrofa]	XP_020920661	ATP5F1C	1	(+2)	33 kDa		7.13	0.631769	7.21	0.643476	7.07	0.766958	7.14	0.649227	7.21	0.607316	7.26	0.695294	7.39	0.607871	7.31	0.703972	7.68	0.715583	7.48	0.635395	7.44	0.622694	7.56	0.727688
104	aspartate aminotransferase, cytoplasmic [Sus scrofa]	NP_999092	GOT1	1		46 kDa		7.54	0.644769	7.61	0.614896	7.82	0.673216	7.27	0.684482	7.38	0.644205	7.36	0.734399	8.3	0.612965	7.93	0.642393	8.31	0.661594	8.2	0.638229	8.23	0.629325	8.09	0.588741
105	vimentin isoform X1 [Sus scrofa]	XP_005668163	VIM	1		54 kDa	true	7.61	0.70285	7.02	0.648457	7.12	0.680146	7.08	0.645675	7.08	0.623502	6.78	0.676068	6.54	0.649554	6.96	0.613305	5.83	0.958405	6.62	0.659216	6.63	0.648523	6.75	0.771288
106	very long-chain specific acyl-CoA dehydrogenase, mitochondrial isoform X2 [Sus scrofa]	XP_003131991	ACADVL	2		70 kDa		7.32	0.628437	7.05	0.643446	7.38	0.720175	6.67	0.645726	6.76	0.663695	6.93	0.764553	7.29	0.628606	7.12	0.649978	7.42	0.656717	7.28	0.641842	7.18	0.645782	7.75	0.78004
107	moesin isoform X1 [Sus scrofa]	XP_013841673	MSN	1		68 kDa	true	6.78	0.632995	6.55	0.669618	6.65	0.623297	6.96	0.628958	6.85	0.624921	6.96	0.626358	6.38	0.686438	6.26	0.650232	6.18	0.63876	6.41	0.63245	6.3	0.644504	6.42	0.647411
108	IgG heavy chain precursor [Sus scrofa]	NP_998993	LOC396781	1		52 kDa	true	8.83	1.16317	7.22	0.858565	6.82	0.958599	4.56	4.59352	Value missing	4.53691	5.16	1.30156	6.24	0.615464	6.38	0.622834	6.32	0.663007	6.44	0.636666	6.25	0.676456	6.52	0.655562
109	voltage-dependent anion-selective channel protein 2 isoform X1 [Sus scrofa]	XP_020927834	VDAC2	1		32 kDa		7.58	0.708234	7.64	0.668779	7.78	0.791309	7.86	0.60748	7.91	0.593188	7.83	0.742881	7.64	0.610835	7.69	0.673787	7.81	0.630915	7.82	0.661581	7.74	0.614081	7.92	0.673975
110	cytochrome c oxidase subunit 4 isoform 1, mitochondrial [Sus scrofa]	XP_020949364	LOC100624067	1	(+1)	20 kDa		7.26	0.699273	7.46	0.663271	7.31	0.704954	7.49	0.613393	7.52	0.59638	7.61	0.680422	7.71	0.620536	7.71	0.660588	7.78	0.644649	7.78	0.612665	7.82	0.637101	7.76	0.649317
111	pyruvate dehydrogenase E1 component subunit beta, mitochondrial [Sus scrofa]	NP_001231327	PDHB	1		39 kDa		6.53	0.79713	6.85	0.701697	6.86	0.6637	6.96	0.617226	7.01	0.632927	7.06	0.600612	7.24	0.64374	7.16	0.5973	7.33	0.628843	7.17	0.599968	7.24	0.624187	7.13	0.698559
112	MICOS complex subunit MIC60 isoform X2 [Sus scrofa]	XP_003481218	IMMT	3		83 kDa	true	5.06	0.670965	5.54	0	5.07	0.76404	5.63	0.642876	5.45	0	5.32	0.689867	4.87	0	4.47	3.03372	5.44	0.647708	5.54	0.696759	5.11	0.643707	5.14	0
113	PDZ and LIM domain protein 5 isoform X3 [Sus scrofa]	XP_020957407	PDLIM5	1		78 kDa	true	6.67	0.628838	6.81	0.603373	6.85	0.641417	7.15	0.632791	6.94	0.609103	7.08	0.704305	5.83	0.85138	6.01	0.818764	6.32	0.616661	6.36	0.602951	6.5	0.596113	6.44	0.600825
114	LOW QUALITY PROTEIN: synemin [Sus scrofa]	XP_020954007	SYNM	1		147 kDa		6.12	0.675532	6.12	0.642333	5.92	0.724033	6.09	0.661532	6.16	0.690888	6.16	0.660513	6.56	0.606432	6.61	0.649291	6.52	0.663999	6.69	0.660747	6.76	0.631014	6.69	0.65428
115	NADH dehydrogenase [ubiquinone] flavoprotein 1, mitochondrial [Sus scrofa]	XP_003122486	NDUFV1	1		51 kDa		6.76	0.697764	6.96	0.647022	6.92	0.665607	6.91	0.588597	7.01	0.622931	6.9	0.630825	7.43	0.631296	7.56	0.688846	7.53	0.660651	7.25	0.613138	7.41	0.592482	7.22	0.614341
116	elongation factor 1-alpha 2 [Sus scrofa]	XP_020933437	EEF1A2	1		50 kDa	true	6.43	0.620433	6.28	0.645274	6.51	0.769888	6.03	0.656996	6.03	0.666034	5.85	0.613345	6.31	0.651661	6.27	0.604277	6.53	0.692379	6.09	0.645698	5.54	0.651266	6.02	0.630866
117	fibrinogen gamma chain isoform X1 [Sus scrofa]	XP_005666850	FGG	1		51 kDa		7.2	0.729867	6.79	0.703353	7.05	0.747175	6.29	0.725109	6.49	0.694242	8.43	1.32168	6.84	0.657721	6.03	0.99572	6.7	0.679102	6.13	0.871349	6.56	0.635438	6.52	0.629472
118	myoglobin [Sus scrofa]	NP_999401	MB	1		17 kDa		7.1	0.650961	7.42	0.63301	7.2	0.883641	7.01	0.615377	7.04	0.618382	6.6	0.840678	7.47	0.611134	7.56	0.68998	7.78	0.900324	7.2	0.62915	7.47	0.676859	6.47	0.833184
119	phosphoglucomutase-1 isoform X2 [Sus scrofa]	XP_020949232	PGM1	1		62 kDa	true	6.74	0.65592	6.4	0.642525	6.73	0.67879	6.76	0.601293	7.06	0.611713	7	0.607385	6.86	0.576915	6.85	0.620551	7.11	0.601264	6.78	0.610881	6.79	0.61336	6.9	0.589275
120	plakophilin-2 [Sus scrofa]	XP_003126444	PKP2	4		92 kDa		6.31	0.652661	6.61	0.650834	6.47	0.605581	6.98	0.701053	6.84	0.656428	7.03	0.645341	6.18	0.683187	6.36	0.634007	6.41	0.673188	6.19	0.670834	6.34	0.622333	6.23	0.651406
121	T-complex protein 1 subunit gamma [Sus scrofa]	NP_001231109	CCT3	1		61 kDa		6.14	0.700031	6.06	0.656047	6.17	0.684031	5.86	0.639434	5.76	0.61804	5.79	0.626449	5.36	0.647991	5.4	0.649998	5.39	0.638788	5.36	0.633266	5.18	0.677615	5.35	0.673154
122	long-chain specific acyl-CoA dehydrogenase, mitochondrial precursor [Sus scrofa]	NP_999062	ACADL	1		48 kDa		6.35	0.717596	6.57	0.659176	6.7	0.700945	6.77	0.615134	6.86	0.6243	6.75	0.660957	7.02	0.629356	7.04	0.651697	7.21	0.641662	6.95	0.610125	6.98	0.623722	6.97	0.635196
123	myozenin-2 [Sus scrofa]	NP_001038058	MYOZ2	1		30 kDa		5.51	0.92329	6.21	0.675046	5.85	0.748675	6.48	0.609218	5.96	0.691341	5.96	0.675037	6.96	0.637838	7.22	0.639124	6.68	0.595155	7.15	0.600961	7.16	0.634478	7.35	0.77459
124	LOW QUALITY PROTEIN: serpin A3-8 [Sus scrofa]	XP_020955331	LOC106504545	1		46 kDa	true	4.49	2.32801	3.66	1.88363	6.06	1.18105	5.01	0.625492	5.31	0.67866	5.2	0.759531	6.92	1.98145	4.54	3.46583	6.97	1.45585	5.65	0.695167	5.66	1.01477	5.47	2.20039
125	actin, cytoplasmic 1 [Sus scrofa]	XP_003124328	ACTB	1	(+2)	42 kDa	true	6.93	0.695805	6.71	0.611839	6.66	0.816156	6.92	0.771757	6.61	0.610067	6.83	0.698961	6.65	0.650368	6.51	0.729251	6.29	0.770672	6.13	0.754088	6.02	0.764271	6.3	0.643155
126	long-chain-fatty-acid--CoA ligase 1 isoform X1 [Sus scrofa]	XP_005671765	ACSL1	1	(+4)	78 kDa	true	6.74	0.61394	6.74	0.638493	6.91	0.669047	6.7	0.592664	6.51	0.654798	6.52	0.715522	7.12	0.621271	7.14	0.629728	7.13	0.724972	6.78	0.590647	6.92	0.585852	7.05	0.708261
127	heterogeneous nuclear ribonucleoproteins A2/B1 isoform X1 [Sus scrofa]	XP_005673365	HNRNPA2B1	1	(+1)	37 kDa		7.75	0.615862	7.61	0.629451	7.7	0.61567	7.61	0.617345	7.66	0.654737	7.54	0.626013	6.71	0.665333	6.76	0.659491	6.82	0.605803	6.73	0.61423	6.66	0.648221	6.71	0.685538
128	cytosol aminopeptidase isoform X2 [Sus scrofa]	XP_003356918	LAP3	4		56 kDa		6.23	0.658933	6.33	0.631766	6.2	0.713807	7.07	0.70495	6.57	0.626761	7.09	0.754221	6.23	0.667464	6.09	0.672557	6	0.729077	6.54	0.644734	6.54	0.662062	6.56	0.608013
129	protein-glutamine gamma-glutamyltransferase 2 [Sus scrofa]	XP_003360037	TGM2	3		77 kDa	true	7.08	0.613023	6.99	0.622377	7.03	0.622461	7.43	0.636008	7.55	0.633439	7.54	0.771448	6.54	0.637758	6.7	0.657876	6.23	0.724742	6.64	0.636917	6.7	0.599959	6.69	0.681189
130	dystrophin isoform X6 [Sus scrofa]	XP_020935207	DMD	1		426 kDa	true	6.47	0.781341	6.53	0.760034	6.66	0.846933	4.81	0.921102	4.89	0.910601	4.78	0.969256	6.98	0.828797	7.09	1.07653	6.93	0.863776	4.29	2.02938	4.57	2.13202	4.52	2.88974
131	laminin subunit gamma-1 precursor [Sus scrofa]	NP_001258644	LAMC1	1		178 kDa	true	6.43	0.659107	6.62	0.627895	6.69	0.640176	6.39	0.657767	6.42	0.621802	6.22	0.684535	6.46	0.67701	6.62	0.686545	6.58	0.679441	6.24	0.635448	6.27	0.647603	6.15	0.699379
132	triosephosphate isomerase [Sus scrofa]	NP_001032228	TPI1	1		27 kDa		7.94	0.640964	8	0.634748	8.12	0.71034	7.81	0.652332	7.99	0.586351	8.1	0.745509	7.79	0.624858	7.49	0.674732	7.75	0.675984	7.86	0.644539	7.9	0.595715	7.7	0.637042
133	polyubiquitin-B [Sus scrofa]	NP_001098779	UBB	1	(+9)	26 kDa		7.07	0.649798	7.11	0.656481	7.27	0.772553	7.12	0.813073	7.14	0.664208	6.86	0.73405	6.44	0.688213	6.72	0.707261	6.34	0.895051	6.53	0.652165	6.45	0.677378	6.15	0.746278
134	calcium/calmodulin-dependent protein kinase type II subunit delta [Sus scrofa]	NP_999546	CAMK2D	1		56 kDa	true	6.87	0.683523	6.83	0.67866	6.87	0.708316	6.93	0.580606	6.9	0.608639	7.02	0.581586	7.25	0.621689	7.24	0.643181	7.35	0.609761	7.03	0.617749	7.05	0.598891	7.15	0.610026
135	fumarate hydratase, mitochondrial isoform X2 [Sus scrofa]	XP_020919701	FH	1		51 kDa		6.56	0.687341	6.77	0.633122	6.72	0.771721	6.62	0.619506	6.56	0.630493	6.69	0.701858	7.05	0.63394	6.85	0.628001	7.37	0.665747	6.95	0.607693	6.91	0.605174	6.99	0.722653
136	dihydrolipoyllysine-residue succinyltransferase component of 2-oxoglutarate dehydrogenase complex, mitochondrial precursor [Sus scrofa]	NP_999562	DLST	1		49 kDa		6.61	0.651599	6.81	0.655987	6.65	0.677552	6.87	0.601395	6.89	0.616385	7.01	0.647715	7.36	0.605267	7.28	0.654573	7.4	0.598173	7.35	0.61718	7.44	0.606139	7.3	0.630638
137	heterogeneous nuclear ribonucleoprotein M isoform X1 [Sus scrofa]	XP_005654810	HNRNPM	2	(+2)	77 kDa		6.58	0.693954	6.25	0.698843	6.29	0.678179	6.39	0.671259	6.36	0.680779	6.42	0.664818	5.53	0.789941	5.63	0.67587	5.66	0.7154	5.65	0.703703	5.44	0.691422	5.74	0.666395
138	spectrin beta chain, erythrocytic [Sus scrofa]	XP_013833744	SPTB	2	(+3)	270 kDa	true	5.77	0.715459	5.65	0.715913	5.8	0.754679	6.08	0.636425	6.04	0.643439	6.87	0.733534	5.82	0.688368	5.71	0.676438	5.89	0.674881	5.98	0.661425	6.23	0.656719	6.52	0.672382
139	collagen alpha-1(VI) chain [Sus scrofa]	XP_020926753	LOC100623720	1	(+2)	109 kDa		6.91	0.63544	6.68	0.6425	6.45	0.777316	6.88	0.622216	6.38	0.665175	6.38	0.691559	7.31	0.648374	7.65	0.669717	6.75	0.68887	7.25	0.644202	7.24	0.692423	7.25	0.675509
140	beta-enolase [Sus scrofa]	NP_001037992	ENO3	1		47 kDa	true	7.74	0.641265	7.94	0.658771	7.77	0.794977	7.7	0.648508	7.75	0.61013	7.64	0.69526	8.14	0.661659	8.11	0.696775	8.35	0.814836	8.02	0.623334	8.02	0.612641	7.9	0.742377
141	catenin alpha-1 [Sus scrofa]	XP_003124036	CTNNA1	3		100 kDa	true	6.47	0.642775	6.49	0.66192	6.5	0.685085	7.09	0.689714	6.79	0.674305	6.6	0.738558	5.77	0.71909	5.87	0.662885	5.81	0.726222	5.84	0.749276	5.7	0.640523	5.7	0.697619
142	haptoglobin precursor [Sus scrofa]	NP_999165	HP	1	(+1)	38 kDa		6.8	0.609088	6.67	0.605626	6.92	0.660393	5.31	0.904096	4.95	1.35498	6.9	0.644432	7.21	0.593531	6.57	0.672305	7.09	0.618977	7.5	0.66502	8.2	0.691294	8.31	0.767432
143	LOW QUALITY PROTEIN: histone H2B type 1 [Sus scrofa]	XP_003356615	LOC100156932	2	(+1)	14 kDa	true	8.5	0.879857	8.31	0.654926	8.57	0.722947	7.93	0.960613	7.95	0.563838	7.53	0.638941	7.1	0.588833	7.58	0.652577	7.2	1.40665	5.68	0.789996	6.23	0.878188	6.19	0.887399
144	glucose-6-phosphate isomerase [Sus scrofa]	NP_999495	GPI	1		63 kDa		7.17	0.646562	7.18	0.636446	7.22	0.634999	7.09	0.609753	7.24	0.614677	7.37	0.681858	7.12	0.619844	6.84	0.63402	7.26	0.70338	7.17	0.599284	7.06	0.643021	7.12	0.618179
145	alpha-2-HS-glycoprotein [Sus scrofa]	XP_005652426	AHSG	1		39 kDa		8.05	0.783392	7.04	0.700148	7.24	0.812282	7.04	0.672252	7.7	0.721701	7.87	0.94755	5	0.896436	4.78	1.90363	5.36	0.744	5.46	0.85391	5.58	0.723536	5.69	0.734838
146	LOW QUALITY PROTEIN: dihydropyrimidinase-related protein 3 [Sus scrofa]	XP_003124114	DPYSL3	4		74 kDa	true	6.63	0.657616	6.62	0.671074	6.74	0.734922	6.85	0.667607	6.74	0.691319	6.69	0.660041	6.18	0.707493	6.28	0.63562	6.32	0.684674	6.25	0.69246	6.1	0.710693	6.37	0.625904
147	protein disulfide-isomerase A3 precursor [Sus scrofa]	NP_001182041	PDIA3	1		57 kDa		7.74	0.657859	7.37	0.66004	7.7	0.754433	7.28	0.610606	6.96	0.593305	6.95	0.746908	7.33	0.614034	7.19	0.64735	6.88	0.637007	6.96	0.615764	6.75	0.675321	6.89	0.686802
148	inter-alpha-trypsin inhibitor heavy chain H4 isoform X2 [Sus scrofa]	XP_020924169	ITIH4	1		111 kDa	true	6.8	0.679047	6.41	0.656457	7.18	0.700813	6.48	0.615017	6.82	0.641237	7.33	0.700284	5.86	0.820795	5.84	0.751888	5.75	0.923355	6.04	0.731961	6.96	0.634808	7.01	0.722275
149	clathrin heavy chain 1 [Sus scrofa]	NP_001139599	CLTC	1	(+3)	192 kDa		7.2	0.701839	6.77	0.628055	6.97	0.687003	6.75	0.668068	6.67	0.634075	6.78	0.724775	6.36	0.681807	6.41	0.672647	6.3	0.736689	6.37	0.625722	6.22	0.70194	6.46	0.688036
150	nidogen-2 isoform X2 [Sus scrofa]	XP_020957580	NID2	1		153 kDa	true	6.27	0.663444	6.18	0.682334	6.23	0.67599	6.55	0.688012	6.4	0.639056	6.52	0.736919	6.3	0.65693	6.21	0.666509	6.09	0.674237	6.4	0.674319	6.38	0.641776	6.43	0.640543
151	LOW QUALITY PROTEIN: myosin-10 [Sus scrofa]	XP_020923522	MYH10	1		236 kDa	true	6.66	0.673644	6.51	0.677283	6.6	0.729691	6.81	0.682033	6.4	0.653828	6.74	0.773964	5.54	0.735408	6.03	0.6877	5.66	0.865126	5.73	0.683641	5.56	0.725289	6.11	0.740048
152	troponin T, cardiac muscle isoform 6 [Sus scrofa]	NP_001244282	TNNT2	2	(+5)	34 kDa		6.16	0.751873	7.01	0.656007	6.52	0.616015	6.98	0.665717	6.49	0.608239	5.44	1.00301	7.43	0.621534	7.73	0.628927	7.19	0.750879	7.6	0.593514	7.56	0.685796	7.17	0.731052
153	elongation factor Tu, mitochondrial [Sus scrofa]	XP_003124563	TUFM	3		49 kDa		6.87	0.681996	7.14	0.672462	7.01	0.672133	7.03	0.641326	7.02	0.688469	6.99	0.727487	6.77	0.678157	6.87	0.623514	7.09	0.709859	6.89	0.619665	6.86	0.657533	6.8	0.684659
154	LOW QUALITY PROTEIN: collagen alpha-2(VI) chain [Sus scrofa]	XP_020938158	COL6A2	1		109 kDa		6.9	0.630957	6.68	0.608651	6.48	0.655183	6.93	0.616896	6.34	0.661634	6.5	0.633944	7.51	0.613212	7.81	0.65276	6.91	0.649176	7.38	0.612752	7.35	0.621396	7.36	0.61522
155	microtubule-associated protein 4 isoform X2 [Sus scrofa]	XP_020926227	MAP4	1		236 kDa	true	6.02	0.685354	6.04	0.635986	5.92	0.676536	5.92	0.660639	5.5	0.773646	5.82	0.749599	6.42	0.643802	6.62	0.770561	6.26	0.773955	6.09	0.693945	6.16	0.6831	6.21	0.638743
156	isocitrate dehydrogenase [NAD] subunit beta, mitochondrial [Sus scrofa]	NP_001038040	IDH3B	1		42 kDa		6.55	0.671922	6.7	0.689817	6.85	0.654735	6.62	0.64003	6.72	0.6891	6.57	0.678939	6.89	0.73765	6.87	0.619208	7.24	0.740692	6.91	0.615973	6.98	0.604954	6.85	0.617275
157	fatty acid-binding protein, heart [Sus scrofa]	NP_001093401	FABP3	1		15 kDa		7.31	0.699367	7.26	0.767102	7.36	0.633612	7.3	0.643665	7.07	0.645274	7.13	0.680687	7.48	0.62865	7.16	0.62389	7.11	0.667216	7.51	0.64806	7.49	0.689535	7.36	0.642459
158	NADH dehydrogenase [ubiquinone] 1 alpha subcomplex subunit 10, mitochondrial [Sus scrofa]	XP_003133833	NDUFA10	1		40 kDa		6.16	0.687746	6.44	0.686677	6.33	0.733788	6.59	0.61844	6.59	0.617506	6.52	0.659643	6.95	0.666875	6.99	0.631061	7.01	0.667015	6.88	0.622164	7.07	0.623175	6.87	0.636482
159	alpha-enolase isoform X1 [Sus scrofa]	XP_020950937	ENO1	1	(+1)	47 kDa	true	8.33	0.684528	8.05	0.725367	8.17	0.785642	8.1	0.65484	8.09	0.611403	8.32	0.760325	7.14	0.706294	7.06	0.723703	6.98	0.869426	7.29	0.669139	7.19	0.650876	7.34	0.66499
160	catenin beta-1 [Sus scrofa]	NP_999532	CTNNB1	1	(+5)	86 kDa	true	6.43	0.652658	6.71	0.619169	6.69	0.695173	6.93	0.685591	6.86	0.696422	6.82	0.704934	6.05	0.769859	6.28	0.712126	6.4	0.639061	6.21	0.705902	6.34	0.635068	6.17	0.728444
161	cytochrome c oxidase subunit 6C [Sus scrofa]	NP_001090942	COX6C	2	(+1)	9 kDa		6.97	0.617888	6.84	0.621719	6.39	0.807098	7.08	0.592205	7.04	0.583895	7.24	0.640733	7.23	0.598343	7.13	0.597945	7.16	0.754481	7.31	0.565967	7.66	0.634083	7.73	0.6545
162	LOW QUALITY PROTEIN: nebulin [Sus scrofa]	XP_020931125	NEB	1		857 kDa	true	No data	0	4.89	2.66024	5.76	0	No data	0	5.75	0.655985	5.58	0	5.18	0.85036	5.51	0	No data	0	5.22	0	No data	0	6.36	0.931719
163	hydroxyacyl-coenzyme A dehydrogenase, mitochondrial precursor [Sus scrofa]	NP_999496	HADH	1		34 kDa		7	0.737646	6.89	0.709303	6.8	0.707701	6.95	0.597787	7.04	0.600634	7.06	0.741847	7.6	0.623649	7.46	0.683555	7.59	0.722796	7.66	0.606224	7.73	0.703179	7.61	0.703128
164	peroxiredoxin-1 [Sus scrofa]	XP_020952401	PRDX1	1	(+2)	22 kDa	true	7.69	0.658775	7.48	0.640062	7.52	0.652703	7.54	0.616132	7.39	0.590642	7.55	0.704102	7.01	0.631341	6.91	0.673128	6.7	0.78841	7.09	0.58686	6.94	0.611889	7.05	0.59224
165	EH domain-containing protein 4 [Sus scrofa]	XP_020953010	EHD4	1		61 kDa	true	6.53	0.644139	6.53	0.631972	6.58	0.657905	7.05	0.72836	6.81	0.666837	6.96	0.735213	5.76	0.733799	5.5	0.828645	5.94	0.776825	6.1	0.668097	5.93	0.688217	6.06	0.730246
166	phosphoglycerate mutase 2 [Sus scrofa]	NP_001128440	PGAM2	1	(+4)	29 kDa	true	7.38	0.599323	7.38	0.590611	7.56	0.607282	6.91	0.691035	7.12	0.615944	6.69	0.782349	7.35	0.601538	7.39	0.586241	7.73	0.638459	7.3	0.588628	7.27	0.590405	7.35	0.597071
167	troponin I, cardiac muscle [Sus scrofa]	NP_001092069	TNNI3	1		24 kDa		6.96	0.644256	7.09	0.637596	6.7	0.787258	6.83	0.712043	6.31	0.705067	6.16	1.05257	7.92	0.639758	8.23	0.733335	7.9	0.687858	8.02	0.740621	7.83	0.75701	7.66	0.628121
168	fibrinogen alpha chain isoform X1 [Sus scrofa]	XP_020957142	FGA	1	(+1)	101 kDa		7.9	0.704941	7.45	0.621694	7.36	0.652416	6.61	0.872332	6.73	0.6913	8.59	0.897973	7.4	0.628162	6.74	0.757116	7.25	0.652928	6.71	0.694908	6.93	0.645904	6.87	0.590098
169	actin, alpha cardiac muscle 1 [Sus scrofa]	NP_001163988	ACTC1	1		42 kDa	true	5.79	0.788679	5.9	0.734249	5.97	0.732271	5.89	0.731671	6.11	0.8281	5.94	0.762098	5.52	0.747604	5.56	0.834743	5.76	0.785907	5.14	0.818203	5.1	0.881275	5.12	1.07716
170	voltage-dependent anion-selective channel protein 1 [Sus scrofa]	NP_999125	VDAC1	1	(+4)	31 kDa		7.49	0.686875	7.37	0.655087	7.42	0.740698	7.44	0.604587	7.47	0.60372	7.62	0.84125	7.67	0.607126	7.61	0.743027	7.71	0.692371	7.57	0.659487	7.5	0.645194	7.63	0.699338
171	alpha-fetoprotein precursor [Sus scrofa]	NP_999482	AFP	1		69 kDa		7.89	1.7779	6.75	1.19629	7.32	1.24854	6.21	1.50195	6.58	1.25329	6.24	1.15528	3.6	2.42823	4.16	2.69238	4.33	1.72151	3.93	3.35128	3.66	2.60283	3.77	2.70056
172	band 4.1-like protein 3 isoform X1 [Sus scrofa]	XP_020951745	EPB41L3	1		135 kDa	true	6.43	0.660336	6.63	0.633536	6.56	0.702231	6.97	0.688277	6.72	0.635197	6.8	0.659589	6.09	0.658802	6.11	0.685128	6.11	0.729503	6.26	0.624602	6.29	0.629941	6.21	0.648664
173	junction plakoglobin [Sus scrofa]	NP_999488	JUP	1		82 kDa	true	6.46	0.671218	6.47	0.627401	6.49	0.596486	6.98	0.754677	7	0.669969	7.05	0.700396	6.14	0.669353	6.05	0.665521	6.23	0.672917	6.27	0.638179	6.23	0.668606	6.25	0.657159
174	WD repeat-containing protein 1 [Sus scrofa]	XP_020956671	WDR1	1		66 kDa		6.89	0.641765	6.74	0.67122	6.93	0.651459	6.93	0.62473	6.79	0.611653	6.86	0.681624	6.68	0.6081	6.43	0.672716	6.6	0.66289	6.69	0.582237	6.55	0.610034	6.7	0.633667
175	carnitine O-palmitoyltransferase 1, muscle isoform isoform X1 [Sus scrofa]	XP_020946854	CPT1B	1		88 kDa	true	7.05	0.666227	7.25	0.614875	7.21	0.68142	7.29	0.579036	7.34	0.613236	7.16	0.657156	7.22	0.609649	7.45	0.598815	7.5	0.673714	7.21	0.579487	7.23	0.593044	7.25	0.623666
176	electron transfer flavoprotein-ubiquinone oxidoreductase, mitochondrial isoform X1 [Sus scrofa]	XP_003129051	ETFDH	1		69 kDa		6.36	0.736094	6.69	0.638242	6.56	0.634119	6.8	0.617707	6.94	0.597886	6.85	0.659942	6.79	0.608182	7.04	0.651281	6.99	0.638285	6.92	0.602005	7.06	0.613645	7.05	0.635748
177	NADH dehydrogenase [ubiquinone] iron-sulfur protein 2, mitochondrial isoform X2 [Sus scrofa]	XP_005663224	NDUFS2	1		52 kDa		5.67	0.700081	5.85	0.748861	5.81	0.914439	5.78	0.628552	5.94	0.673138	5.82	0.761229	6.29	0.662085	6.28	0.65807	6.4	0.732297	6.05	0.685321	6.25	0.643735	5.96	0.705552
178	cytochrome c1, heme protein, mitochondrial [Sus scrofa]	XP_003125491	LOC100525869	1		35 kDa		6.74	0.608308	6.67	0.654215	6.71	0.635947	6.67	0.685369	6.71	0.607602	5.93	1.06425	7.06	0.59857	7.23	0.61696	7.2	0.814284	7.02	0.612981	7.14	0.618153	7.2	0.804269
179	immunoglobulin lambda-like polypeptide 5 precursor [Sus scrofa]	NP_001230248	LOC100152327	1		24 kDa		10.28	1.33296	8.59	0.866226	8.19	0.678407	Value missing	6.09333	Value missing	1.92174	5.99	0.983853	7.36	0.578477	7.39	0.564754	7.44	0.688211	7.8	0.56698	7.64	0.673659	7.86	0.560111
180	apoptosis-inducing factor 1, mitochondrial [Sus scrofa]	NP_001284561	AIFM1	1		67 kDa		6.44	0.68288	6.51	0.670906	6.62	0.642683	6.68	0.665691	6.66	0.629371	6.68	0.678252	7.21	0.673986	6.93	0.708999	7.12	0.716171	7.04	0.616331	7.05	0.68428	7.04	0.696629
181	glycerol-3-phosphate dehydrogenase 1-like protein [Sus scrofa]	XP_003483187	GPD1L	1		38 kDa	true	6.47	0.6609	6.14	0.640362	6.6	0.62629	6.51	0.604434	6.42	0.608565	6.27	0.687225	6.9	0.613619	6.61	0.600972	6.57	0.622458	7.04	0.60065	7.2	0.616384	6.95	0.602416
182	NADH dehydrogenase [ubiquinone] 1 alpha subcomplex subunit 9, mitochondrial [Sus scrofa]	XP_003126608	NDUFA9	2		43 kDa		7.4	0.683159	7.55	0.610876	7.45	0.671699	7.57	0.62131	7.54	0.607855	7.56	0.634969	8.03	0.597338	8.03	0.617005	8.06	0.65895	7.87	0.629871	7.95	0.644909	7.89	0.604125
183	D-beta-hydroxybutyrate dehydrogenase, mitochondrial [Sus scrofa]	XP_020925747	BDH1	1	(+3)	39 kDa		5.56	1.10275	5.9	0.645341	5.79	0.809467	6.26	0.638133	6.45	0.599881	6.46	0.640587	7.46	0.614597	7.12	0.614541	7.27	0.623844	7.22	0.619409	7.34	0.619239	7.09	0.592043
184	LOW QUALITY PROTEIN: pregnancy zone protein [Sus scrofa]	XP_020948034	PZP	1		167 kDa		6.46	0.669358	6.13	0.607648	6.28	0.614528	4.9	1.14104	4.47	1.27974	5.61	0.850633	6.5	0.658471	6.14	0.660666	6.07	0.681361	6.64	0.678194	6.62	0.667908	6.55	0.651851
185	polymerase I and transcript release factor [Sus scrofa]	XP_020922642	CAVIN1	1		50 kDa		7.71	0.604413	7.62	0.784232	7.73	0.636765	7.97	0.632068	7.98	0.673793	8.07	0.661431	7.54	0.637911	7.57	0.610639	7.6	0.624537	7.61	0.609831	7.56	0.608998	7.64	0.636099
186	carnitine O-acetyltransferase [Sus scrofa]	NP_001106518	CRAT	1		71 kDa		6.51	0.667643	6.53	0.63258	6.64	0.629227	6.42	0.678448	6.49	0.596381	6.38	0.651432	6.61	0.625287	6.85	0.626097	7.1	0.680902	6.63	0.636403	6.57	0.639071	6.94	0.656617
187	heat shock 70 kDa protein 1B [Sus scrofa]	NP_998931	HSP70.2	1		70 kDa	true	6.1	0.632649	6.17	0.638138	6.23	0.616543	6.85	0.639614	6.3	0.673361	6.39	0.632695	6.16	0.652597	6.03	0.678893	5.85	0.639874	6.2	0.577802	6.31	0.64577	6.34	0.680802
188	succinate--CoA ligase [ADP-forming] subunit beta, mitochondrial isoform X2 [Sus scrofa]	XP_020921244	SUCLA2	1		44 kDa	true	6.47	0.700092	6.47	0.624055	6.56	0.655927	6.43	0.638503	6.37	0.621156	6.28	0.683443	7.19	0.592888	7.12	0.629494	7.23	0.686368	6.97	0.588964	6.92	0.604932	7.04	0.650995
189	enoyl-CoA hydratase, mitochondrial [Sus scrofa]	NP_001177104	ECHS1	1		31 kDa		5.92	0.731344	6.02	0.759838	6.35	0.651195	6.37	0.631978	6.6	0.640737	6.48	0.694971	6.74	0.641623	6.81	0.648353	7.13	0.657763	6.91	0.65042	6.98	0.61183	6.96	0.622664
190	2,4-dienoyl-CoA reductase, mitochondrial [Sus scrofa]	NP_001177161	DECR1	2		35 kDa		6.56	0.749178	7.12	0.634503	6.64	0.699833	6.87	0.677674	6.88	0.66467	6.91	0.61419	7.71	0.706	7.67	0.718274	7.83	0.751488	7.24	0.629713	7.23	0.635433	6.96	0.630226
191	LOW QUALITY PROTEIN: T-complex protein 1 subunit theta [Sus scrofa]	XP_003358947	CCT8	2		60 kDa		7.08	0.655979	6.82	0.646682	7.03	0.690329	6.75	0.620537	6.6	0.60543	6.59	0.612708	6.06	0.647488	6.27	0.623747	6.14	0.638049	6.19	0.619585	6.01	0.650361	6.3	0.620226
192	alpha-crystallin B chain [Sus scrofa]	XP_005667376	CRYAB	1	(+2)	20 kDa	true	8.07	0.660871	7.93	0.648806	8.05	0.648019	8.66	0.648098	7.74	0.636384	7.7	0.794647	8.4	0.62599	8.52	0.743648	8.12	0.65369	8.34	0.632962	8.11	0.615299	8.72	0.628264
193	glutamate dehydrogenase 1, mitochondrial [Sus scrofa]	NP_001231430	GLUD1	1		61 kDa		6.71	0.657473	6.65	0.609604	6.47	0.65588	6.61	0.644134	6.72	0.639105	6.73	0.620074	6.56	0.680155	6.65	0.613482	6.59	0.678716	6.46	0.618862	6.48	0.61354	6.39	0.662235
194	LOW QUALITY PROTEIN: laminin subunit beta-1 [Sus scrofa]	XP_003130317	LAMB1	3		197 kDa	true	6.89	0.671039	6.84	0.644841	6.74	0.679295	6.49	0.656435	6.7	0.623634	6.43	0.684821	6.83	0.633537	7	0.630203	6.99	0.657256	6.57	0.632189	6.51	0.624747	6.34	0.655289
195	nidogen-1 isoform X1 [Sus scrofa]	XP_020929417	NID1	1		136 kDa	true	6.38	0.672829	6.33	0.687632	6.38	0.665203	6.35	0.662583	6.59	0.638662	6.66	0.675804	6.24	0.660795	6.26	0.669054	6.42	0.620546	6.29	0.644141	6.29	0.660356	6.37	0.765506
196	laminin subunit alpha-5 isoform X1 [Sus scrofa]	XP_020933876	LAMA5	1	(+1)	401 kDa	true	5.23	0.836044	5.62	0.677602	5.54	0.685356	5.81	0.679439	5.52	0.698112	5.76	0.654582	5.7	0.693983	5.46	0.791837	5.53	0.728043	5.98	0.682578	5.96	0.663376	6.15	0.744421
197	propionyl-CoA carboxylase alpha chain, mitochondrial isoform X1 [Sus scrofa]	XP_020921525	PCCA	1	(+1)	80 kDa		6.1	0.65499	6.3	0.7033	6.23	0.667026	6.25	0.637826	6.41	0.63014	6.34	0.647308	6.51	0.627724	6.73	0.604979	6.74	0.621847	6.46	0.63022	6.68	0.618888	6.6	0.679044
198	transitional endoplasmic reticulum ATPase [Sus scrofa]	NP_999445	VCP	1		89 kDa	true	7.24	0.68696	6.97	0.65647	7.03	0.662331	7.2	0.635191	7.03	0.637893	6.98	0.648757	6.51	0.657415	6.55	0.637953	6.31	0.65291	6.48	0.674349	6.34	0.675599	6.57	0.628967
199	succinate dehydrogenase [ubiquinone] iron-sulfur subunit, mitochondrial precursor [Sus scrofa]	NP_001098423	SDHB	1		32 kDa		6.12	0.751989	6.52	0.599008	6.36	0.579338	6.23	0.591772	6.09	0.641401	4.96	0.937606	6.78	0.661541	7	0.594401	7.18	0.631269	6.54	0.57635	6.56	0.588782	6.36	0.658538
200	dihydrolipoyllysine-residue acetyltransferase component of pyruvate dehydrogenase complex, mitochondrial precursor [Sus scrofa]	NP_999159	DLAT	1		69 kDa		7.3	0.687219	7.53	0.659286	7.42	0.641652	7.52	0.608082	7.56	0.597876	7.51	0.620488	7.81	0.607012	7.83	0.591529	7.99	0.619673	7.79	0.574313	7.84	0.624857	7.75	0.579025
201	alpha-actinin-4 isoform X1 [Sus scrofa]	XP_003127168	ACTN4	2	(+1)	107 kDa	true	6.75	0.626488	6.58	0.661215	6.68	0.693956	6.67	0.625745	6.48	0.607393	6.6	0.66826	6.15	0.688018	6.28	0.632745	5.87	0.692697	6.12	0.69522	6.18	0.636486	6.27	0.634351
202	collagen alpha-1(I) chain isoform X1 [Sus scrofa]	XP_020922812	COL1A1	1		139 kDa	true	6.84	0.753177	6.39	0.71737	6.04	0.761904	5.49	0.876717	5.85	0.72029	6	0.667216	6.28	0.704472	6.7	0.825852	5.63	0.753019	5.45	0.832834	6.15	0.856804	5.53	0.688443
203	sorbin and SH3 domain-containing protein 1 isoform X1 [Sus scrofa]	XP_020929785	SORBS1	1	(+2)	248 kDa	true	5.87	0.724578	6.14	0.705744	6.23	0.633678	6.6	0.660656	6.47	0.648316	6.3	0.611472	6.73	0.656759	6.79	0.644057	6.65	0.629443	6.79	0.62957	6.71	0.665529	6.71	0.684266
204	T-complex protein 1 subunit epsilon isoform X1 [Sus scrofa]	XP_020932224	CCT5	1		62 kDa		7.24	0.684998	7.13	0.619492	7.21	0.665174	6.9	0.661701	6.79	0.618445	6.8	0.608092	6.4	0.614528	6.4	0.62231	6.36	0.6884	6.46	0.581717	6.22	0.684693	6.46	0.625778
205	LOW QUALITY PROTEIN: microtubule-actin cross-linking factor 1 [Sus scrofa]	XP_020951642	MACF1	1		619 kDa	true	6.23	0.773511	5.97	0.746487	5.97	0.750775	6.03	0.711164	5.94	0.69697	5.85	0.826927	5.31	0.75892	5.55	0.697926	5.34	0.792603	5.6	0.664413	5.33	0.7376	5.54	0.796382
206	succinate--CoA ligase [GDP-forming] subunit beta, mitochondrial isoform X1 [Sus scrofa]	XP_003132357	SUCLG2	4		47 kDa	true	6.54	0.701377	6.75	0.624591	6.68	0.621427	6.74	0.624105	6.88	0.664032	6.82	0.622377	6.85	0.634771	6.84	0.650323	7.04	0.738904	6.91	0.596221	6.89	0.589705	6.84	0.719111
207	acetyl-CoA acetyltransferase, mitochondrial isoform X1 [Sus scrofa]	XP_005667358	ACAT1	1		45 kDa		6.45	0.682747	6.66	0.697852	6.58	0.710804	6.77	0.606971	6.82	0.617459	6.7	0.66313	6.78	0.673047	6.88	0.676115	6.98	0.646176	6.86	0.600666	6.85	0.610075	6.79	0.624421
208	adenylate kinase isoenzyme 1 [Sus scrofa]	XP_003122225	AK1	3	(+1)	22 kDa	true	6.7	0.746903	6.85	0.63848	6.92	0.612296	6.5	0.712541	6.62	0.638791	6.62	0.61092	7.28	0.668409	6.99	0.62031	7.15	0.742512	6.94	0.576949	7.03	0.617808	6.88	0.631983
209	myosin light chain 4 isoform X1 [Sus scrofa]	XP_003131354	MYL4	1	(+2)	22 kDa	true	8.46	0.896258	8.6	0.866031	7.88	0.617471	8.6	0.936963	8.93	0.922516	8.59	0.751416	Value missing	5.02531	4.87	3.48238	Value missing	5.80736	6.52	0.641895	5.97	0.881427	5.71	0.903265
210	40S ribosomal protein S3 [Sus scrofa]	NP_001038066	RPS3	1	(+3)	27 kDa		7.07	0.652764	6.78	0.685646	6.95	0.749705	6.48	0.626278	6.51	0.643673	6.42	0.626358	5.63	0.700212	6.03	0.616062	5.76	0.695411	5.78	0.674257	5.75	0.654888	5.94	0.634903
211	lon protease homolog, mitochondrial [Sus scrofa]	NP_001230149	LONP1	1		107 kDa		6.04	0.668864	6.08	0.638862	6.08	0.66208	6.09	0.633345	6.25	0.632196	6.24	0.670438	6.19	0.620946	6.18	0.668825	6.4	0.642931	6.3	0.607957	6.3	0.641663	6.4	0.669542
212	LOW QUALITY PROTEIN: laminin subunit alpha-4 [Sus scrofa]	XP_013848215	LAMA4	2		202 kDa		6.11	0.639185	6.11	0.643897	6.19	0.645946	6.16	0.69601	6.21	0.720806	6.2	0.745334	5.83	0.710461	5.81	0.643297	5.88	0.6787	5.9	0.686136	5.82	0.686056	5.91	0.699763
213	cytochrome c oxidase subunit 5A, mitochondrial [Sus scrofa]	XP_005666204	LOC100156967	1		17 kDa		7.02	0.672668	7.46	0.583776	6.86	0.956978	7.3	0.572508	7.26	0.606651	7.11	0.717566	7.69	0.615354	7.98	0.650228	7.62	1.22408	7.75	0.563227	8.06	0.791686	7.61	0.579135
214	protein DJ-1 [Sus scrofa]	NP_001072131	PARK7	1		20 kDa		6.94	0.617661	7.07	0.72153	7.07	1.03193	6.91	0.658815	7.19	0.656449	7.05	0.843781	6.72	0.647735	6.62	0.720976	6.84	0.813709	6.99	0.769532	6.89	0.602665	6.8	0.640393
215	electron transfer flavoprotein subunit alpha, mitochondrial [Sus scrofa]	NP_001231332	ETFA	1	(+1)	35 kDa		6.88	0.66555	6.94	0.728282	6.96	0.692917	7.07	0.598054	7.09	0.68857	7.01	0.627269	7.12	0.676693	7.34	0.615067	7.23	0.758367	7.1	0.60497	7.21	0.623489	7.19	0.684918
216	hemopexin precursor [Sus scrofa]	NP_999118	HPX	1		51 kDa		5.59	0.658575	5.22	0.942504	5.59	0.839076	4.29	1.90651	5.07	1.11268	5.38	0.970438	6.86	0.813694	6.49	0.889694	6.84	0.719839	6.96	0.764349	6.75	0.644577	7.34	0.767122
217	glycogen phosphorylase, muscle form [Sus scrofa]	XP_003122636	PYGM	2		97 kDa	true	6.32	0.708611	6.26	0.718776	6.4	0.683928	5.77	0.771775	5.9	0.691705	5.56	0.874664	6.86	0.662378	6.64	0.705	7.31	0.912269	6.36	0.610997	6.41	0.717768	6.4	0.641436
218	tropomyosin alpha-1 chain isoform X2 [Sus scrofa]	XP_020939594	TPM1	1		44 kDa	true	8.39	0.601713	8.28	0.658806	8	0.706288	7.54	0.703327	8.25	0.691892	7.41	0.890486	8.04	0.673872	9.07	0.751845	8.68	0.645478	8.34	0.67433	8.06	0.602047	8.25	0.654889
219	apolipoprotein B-100 isoform X1 [Sus scrofa]	XP_020941351	APOB	1		517 kDa	true	6.25	0.814338	5.77	0.714175	5.72	0.67931	5	0.810835	5.34	0.791915	7.14	0.917742	5.55	0.617121	4.79	1.0879	5.44	0.685185	5.42	0.67595	5.76	0.645215	5.69	0.758414
220	sorting and assembly machinery component 50 homolog isoform X1 [Sus scrofa]	XP_020947062	SAMM50	1		52 kDa		6.16	0.665553	6.25	0.788717	6.46	0.622159	6.27	0.641746	6.57	0.621777	6.36	0.691848	6.57	0.636413	6.46	0.607631	6.73	0.63578	6.5	0.608384	6.58	0.752485	6.33	0.639281
221	neutral cholesterol ester hydrolase 1 [Sus scrofa]	NP_001230413	NCEH1	1		46 kDa	true	6.94	0.607741	7.28	0.637886	7.24	0.601957	7.07	0.622667	6.92	0.661441	7.03	0.659977	7.38	0.608417	7.21	0.586585	7.48	0.657623	7.24	0.574143	7.27	0.584852	7.15	0.607557
222	annexin A5 [Sus scrofa]	XP_003129266	ANXA5	2		36 kDa	true	6.61	0.640366	6.4	0.607267	6.4	0.637479	6.8	0.673605	6.36	0.623415	6.5	0.635524	6.67	0.699053	6.32	0.712247	5.94	0.818063	6.22	0.732418	6.04	0.729326	6.06	0.77945
223	lamin-B1 [Sus scrofa]	XP_003123930	LMNB1	2		66 kDa	true	6.97	0.626107	7.04	0.648583	6.96	0.690037	7.1	0.632448	7.22	0.688059	7.4	0.682697	5.66	0.864948	5.98	0.674619	6.11	0.708473	6.09	0.732184	5.97	0.769022	6.07	0.680331
224	ATP synthase F(0) complex subunit B1, mitochondrial [Sus scrofa]	XP_003355292	ATP5PB	1		29 kDa		6.85	0.661875	6.92	0.638641	7.05	0.74869	6.91	0.62549	6.95	0.623269	7.09	0.732027	7.24	0.622753	7.13	0.72925	7.47	0.708245	7.09	0.657577	7.33	0.637337	7.22	0.760806
225	four and a half LIM domains protein 2 [Sus scrofa]	XP_013851352	FHL2	2	(+4)	32 kDa		6.55	0.773555	7.03	0.673489	7.22	0.644321	6.86	0.623597	6.82	0.648519	5.03	1.1726	7.91	0.722838	7.96	0.793533	7.77	0.705567	6.89	0.640522	7.17	0.643072	6.71	0.749477
226	fibrinogen beta chain precursor [Sus scrofa]	NP_001231042	FGB	1		56 kDa		6.88	0.743862	6.68	0.667316	6.84	0.586113	6.31	0.631285	6.37	0.674969	7.96	0.777016	6.54	0.649664	6.01	0.677959	6.51	0.6347	6.07	0.61692	6.47	0.584527	6.49	0.687983
227	histone-lysine N-methyltransferase SMYD1 isoform X1 [Sus scrofa]	XP_020941276	SMYD1	1		55 kDa		6.61	0.639075	6.86	0.632133	6.8	0.635181	6.72	0.60939	6.85	0.657784	6.91	0.780725	6.32	0.652199	6.57	0.62643	6.81	0.663157	6.5	0.623356	6.6	0.591833	6.57	0.631201
228	T-complex protein 1 subunit eta [Sus scrofa]	NP_001163993	CCT7	1		59 kDa		6.99	0.640589	6.88	0.656106	6.92	0.742795	6.76	0.623557	6.61	0.603365	6.62	0.682476	6.16	0.692138	6.33	0.67066	6.18	0.691929	6.31	0.630546	6.16	0.67959	6.3	0.642898
229	serpin H1 precursor [Sus scrofa]	NP_001231061	SERPINH1	1		47 kDa		7.69	0.798964	7.17	0.671639	7.45	0.734047	6.44	0.636972	6.4	0.64936	6.3	0.664549	6.64	0.65872	6.71	0.630301	6.57	0.655566	6.22	0.632077	6.08	0.693811	6.1	0.664609
230	EH domain-containing protein 2 [Sus scrofa]	XP_003356007	EHD2	1	(+1)	61 kDa	true	6.63	0.626819	6.75	0.637056	6.92	0.590488	6.6	0.638692	6.97	0.596922	6.81	0.616576	6.44	0.661238	6.59	0.63058	6.92	0.630109	6.4	0.623296	6.65	0.622155	6.66	0.604766
231	nestin [Sus scrofa]	XP_005663322	NES	1		179 kDa		6.81	0.773917	6.12	0.701923	6.2	0.736814	6.45	0.66015	6.29	0.687235	6.24	0.733107	5.64	0.789063	5.88	0.685548	5.37	0.770929	5.72	0.71323	5.24	0.896336	5.87	0.705916
232	heterogeneous nuclear ribonucleoprotein K isoform X3 [Sus scrofa]	XP_020919683	HNRNPK	1	(+7)	49 kDa		6.7	0.701793	6.7	0.629576	6.78	0.666565	6.51	0.624396	6.66	0.614793	6.24	0.665443	5.7	0.627888	6.03	0.66069	5.9	0.636082	5.88	0.66988	5.57	0.7309	5.59	0.702597
233	sarcolemmal membrane-associated protein isoform X17 [Sus scrofa]	XP_020924691	SLMAP	1	(+1)	93 kDa		6.78	0.715885	6.94	0.662707	6.46	0.692689	6.83	0.635049	6.85	0.614048	6.37	0.642667	6.24	0.654319	7.09	0.59705	6.65	0.68009	7.01	0.605355	6.77	0.674786	7	0.657764
234	LIM domain only protein 7 isoform X1 [Sus scrofa]	XP_020921337	LMO7	1	(+6)	206 kDa		5.83	0.691877	6.17	0.714071	5.78	0.745254	6.04	0.642676	5.7	0.710961	5.91	0.726695	5.89	0.758774	6.04	0.712085	5.8	0.685322	5.98	0.719295	6	0.620237	5.94	0.710583
235	prohibitin-2 [Sus scrofa]	NP_001230485	PHB2	1		33 kDa		5.89	0.649989	5.74	0.684123	5.86	0.677778	5.69	0.605913	5.83	0.632907	6.41	0.978893	5.44	0.669149	5.36	0.740481	5.78	0.653353	5.52	0.664053	5.47	0.698059	5.72	0.684598
236	myosin-4 [Sus scrofa]	NP_001116613	MYH4	1	(+2)	223 kDa	true	5.71	0.67834	6.62	0.888699	6.12	0.627662	6.19	0.590057	5.95	0.726093	6.18	0.816084	6.08	3.45541	5.99	3.18601	6.51	0.571646	6.66	0.762259	6.37	0.588295	6.78	1.0679
237	peroxiredoxin-6 [Sus scrofa]	NP_999573	PRDX6	1		25 kDa		7.41	0.610872	7.05	0.619117	7.21	0.666529	6.73	0.633033	7.04	0.597241	6.77	0.703356	7.47	0.636723	7.25	0.668636	7.38	0.598748	7.01	0.639341	6.79	0.594447	6.55	0.777855
238	ES1 protein homolog, mitochondrial [Sus scrofa]	XP_003359054	GATD3A	1		29 kDa		6.2	0.698465	6.51	0.698907	6.85	0.721864	7.02	0.638885	7.1	0.602161	6.95	0.876503	7.6	0.651874	7.41	0.672758	7.85	0.716324	7.58	0.611082	7.72	0.689314	7.57	0.680781
239	LOW QUALITY PROTEIN: tensin-1 [Sus scrofa]	XP_020930866	TNS1	1		186 kDa	true	5.81	0.699109	5.81	0.66286	5.84	0.68905	5.7	0.890881	5.72	0.690945	5.93	0.716258	5.35	0.810114	5.52	0.740732	5.57	0.741132	5.47	0.695059	5.63	0.718226	5.69	0.755557
240	cytochrome c oxidase subunit 5B, mitochondrial precursor [Sus scrofa]	NP_001007518	COX5B	1		14 kDa		6.31	0.691726	6.81	0.623846	6.53	0.754768	6.5	0.679836	6.42	0.694229	5.37	0.976773	7.23	0.736379	7.5	0.798773	7.23	0.802106	6.93	0.710014	6.91	0.595568	6.59	0.758004
241	nucleolin isoform X1 [Sus scrofa]	XP_020930618	NCL	1		78 kDa		7.88	0.639285	7.58	0.610946	7.84	0.643399	7.65	0.68596	7.62	0.640639	7.37	0.595525	6.41	0.688056	6.72	0.661176	6.34	0.70508	6.64	0.620019	6.5	0.631478	6.71	0.613427
242	3-ketoacyl-CoA thiolase, mitochondrial [Sus scrofa]	NP_001161110	ACAA2	1		42 kDa		6.46	0.674826	6.74	0.616128	6.46	0.724591	6.63	0.629287	6.65	0.642877	6.65	0.697914	7.2	0.611029	7.23	0.620279	7.39	0.651053	7.14	0.611572	7.27	0.616839	7.18	0.628497
243	stress-induced-phosphoprotein 1 [Sus scrofa]	XP_003353842	STIP1	1		62 kDa		7.12	0.651583	7.23	0.690711	7.34	0.789532	6.88	0.597947	6.6	0.637616	5.59	0.99993	6.7	0.628351	6.79	0.681776	6.38	0.705792	6.68	0.632184	6.48	0.637377	6.65	0.663365
244	LOW QUALITY PROTEIN: AFG3-like protein 2 [Sus scrofa]	XP_020951683	AFG3L2	1		89 kDa	true	6.1	0.635738	6.18	0.63336	6.04	0.604565	6.12	0.722002	6.24	0.647285	6.28	0.659482	6.13	0.668895	6.11	0.617792	6.29	0.668521	6.24	0.602569	6.05	0.642274	6.07	0.649025
245	annexin A11 isoform X1 [Sus scrofa]	XP_001924213	ANXA11	1	(+3)	54 kDa		6.76	0.63393	6.68	0.592619	6.71	0.70807	6.78	0.669308	6.87	0.610666	6.68	0.660575	6.43	0.60393	6.54	0.636304	6.45	0.644309	6.66	0.603005	6.51	0.637859	6.53	0.58581
246	LOW QUALITY PROTEIN: collagen alpha-6(VI) chain [Sus scrofa]	XP_020926990	COL6A6	1		248 kDa	true	6.71	0.664938	6.19	0.723807	5.87	0.730603	5.65	0.733118	6.16	0.638197	6.27	0.640947	6.16	0.663656	6.64	0.650818	6.2	0.620484	6.1	0.612901	6.17	0.651457	6.38	0.628545
247	vesicle-associated membrane protein-associated protein A isoform X2 [Sus scrofa]	XP_020951713	VAPA	1		28 kDa	true	6.66	0.59347	6.64	0.585632	6.6	0.691977	6.65	0.57505	6.59	0.639296	6.68	0.765108	6.59	0.667194	6.72	0.580807	6.55	0.82986	6.58	0.571484	6.53	0.633809	6.63	0.636866
248	utrophin isoform X1 [Sus scrofa]	XP_020927911	UTRN	1	(+4)	395 kDa	true	6.36	0.652294	6.12	0.694604	5.99	0.675115	6.37	0.658242	6.65	0.730584	6.49	0.70082	5.99	0.837445	5.87	0.722089	5.99	0.802742	6.38	0.614305	6.24	0.697377	6.22	0.695385
249	trypsinogen precursor [Sus scrofa]	NP_001156363	LOC100302368	1	(+5)	26 kDa	true	7.9	0.621372	7.88	0.624947	7.84	0.619551	7.7	0.631999	7.79	0.61748	7.45	0.705796	7.81	0.616123	7.96	0.646091	7.79	0.619158	7.71	0.617074	7.72	0.606043	7.38	0.737741
250	alpha-actinin-1 [Sus scrofa]	NP_001229990	ACTN1	1		103 kDa	true	6.78	0.704762	6.72	0.609216	6.67	0.637132	7.14	0.654038	7.08	0.666551	7.29	0.70358	6.14	0.714059	6.27	0.68057	5.76	0.820035	6.38	0.636788	6.39	0.614016	6.35	0.622432
251	apolipoprotein A-I preproprotein [Sus scrofa]	NP_999563	APOA1	1		30 kDa		9.44	0.727519	8.33	0.785275	7.96	0.714619	6.85	0.714196	7.14	0.618624	7.9	0.722915	7.53	0.603198	5.89	0.927554	7.42	0.717585	7.09	0.673759	7.28	0.662186	7.11	0.678644
252	puromycin-sensitive aminopeptidase [Sus scrofa]	XP_003131575	NPEPPS	2		104 kDa		6.61	0.626262	6.72	0.636139	6.67	0.627494	6.63	0.62877	6.66	0.606967	6.77	0.662576	6.14	0.66797	5.95	0.668608	6.37	0.647071	6.36	0.630188	6.3	0.606144	6.23	0.648719
253	probable ATP-dependent RNA helicase DDX17, partial [Sus scrofa]	XP_020947146	DDX17	1		80 kDa	true	6.76	0.779771	6.35	0.690392	6.58	0.847729	6.43	0.66141	6.49	0.651986	6.31	0.735982	5.55	0.699559	5.58	0.765715	5.55	0.780213	5.56	1.00908	5.48	0.686551	5.42	0.706614
254	eukaryotic initiation factor 4A-II [Sus scrofa]	NP_001093665	EIF4A2	1		46 kDa	true	6.55	0.731283	6.53	0.691944	6.88	0.800512	6.4	0.615653	6.23	0.709555	6.18	0.67899	6.27	0.624148	6.34	0.622213	6.3	0.680781	6.09	0.730642	6.13	0.652043	6.21	0.666016
255	dihydrolipoyl dehydrogenase, mitochondrial precursor [Sus scrofa]	NP_999227	DLD	1		54 kDa		6.95	0.704628	7.24	0.711032	7.16	0.643116	7.06	0.607549	7.18	0.593214	7.28	0.628909	7.48	0.616968	7.44	0.602801	7.68	0.639732	7.41	0.609606	7.63	0.607551	7.35	0.586205
256	lactoylglutathione lyase [Sus scrofa]	XP_001927992	GLO1	1		21 kDa		5.95	0.876632	6.31	0.92933	5.96	0.650378	6.14	0.618514	6.48	0.922703	5.87	0.646724	5.47	0.979995	5.94	0.57231	5.67	0.65085	5.89	0.574114	5.81	0.63085	5.37	0.934053
257	acyl-coenzyme A thioesterase 9, mitochondrial isoform X2 [Sus scrofa]	XP_013841465	ACOT9	1		49 kDa		6.29	0.657968	6.46	0.622721	6.39	0.687471	6.7	0.678271	6.69	0.61659	6.76	0.714433	6.58	0.599438	6.52	0.679228	6.79	0.812152	6.59	0.620511	6.58	0.669357	6.59	0.638726
258	ubiquitin-like modifier-activating enzyme 1 [Sus scrofa]	XP_013846320	UBA1	2	(+4)	118 kDa	true	7.04	0.705551	6.99	0.651003	7.07	0.671579	7.08	0.684266	7.19	0.712565	7.04	0.710074	6.48	0.740671	6.49	0.728923	6.68	0.642656	6.6	0.681031	6.56	0.667383	6.64	0.72531
259	protein disulfide-isomerase A4 precursor [Sus scrofa]	NP_001254763	PDIA4	1		73 kDa		7.44	0.65815	7.18	0.732986	7.06	0.659444	6.87	0.596765	6.55	0.64925	6.56	0.688735	6.75	0.627438	6.76	0.630656	6.43	0.605914	6.29	0.647019	6.17	0.643293	6.39	0.629391
260	short/branched chain specific acyl-CoA dehydrogenase, mitochondrial [Sus scrofa]	XP_001926332	ACADSB	2		47 kDa		7.21	0.650332	7.2	0.649634	7.25	0.675216	7.38	0.633073	7.56	0.566072	7.45	0.632871	7.24	0.577942	7.38	0.613866	7.49	0.68393	7.51	0.599658	7.58	0.65078	7.58	0.590501
261	copine-3 isoform X4 [Sus scrofa]	XP_005663052	CPNE3	1	(+6)	60 kDa	true	6.06	0.641758	5.86	0.61662	5.73	0.643276	5.76	0.680385	5.81	0.628507	5.86	0.643697	5.54	0.62392	5.58	0.691042	5.47	0.654274	5.61	0.643409	5.53	0.651544	5.62	0.650506
262	branched-chain-amino-acid aminotransferase, mitochondrial isoform X1 [Sus scrofa]	XP_013854062	BCAT2	1		49 kDa		6.04	0.877983	6.64	0.645951	6.83	0.645875	6.57	0.62914	6.83	0.627326	6.49	0.940025	7.07	0.629438	6.99	0.684338	7.42	0.735316	7.09	0.638406	7.43	0.647824	7.15	0.740194
263	cytochrome c oxidase subunit 6B1 [Sus scrofa]	NP_001090966	COX6B	1	(+2)	10 kDa		6.35	0.646422	6.59	0.632384	6.14	0.691653	6.52	0.594692	6.42	0.640474	5.29	1.77103	7.11	0.640543	7.42	0.711912	7.01	0.795875	7.36	0.799418	7.23	0.668095	6.93	0.903739
264	hydroxysteroid dehydrogenase-like protein 2 [Sus scrofa]	NP_001183950	HSDL2	1		45 kDa	true	5.97	0.664104	6.01	0.683427	6.18	0.635371	6.02	0.686021	6.19	0.649261	5.96	0.793611	6.29	0.929797	6.33	0.685763	6.79	0.734008	6.27	0.615112	6.3	0.640738	6.3	0.683987
265	cytochrome c oxidase subunit NDUFA4 [Sus scrofa]	NP_001090937	NDUFA4	1		9 kDa		7.03	0.670749	7.35	0.645707	7.36	0.596704	7.14	0.595431	7.05	0.604801	6.88	0.643555	7.69	0.58283	7.99	0.656286	7.84	0.647203	7.5	0.588517	7.71	0.585782	7.46	0.675889
266	phosphoglucomutase-like protein 5 [Sus scrofa]	XP_003121981	PGM5	4		62 kDa		6.41	0.648976	6	0.70649	5.79	0.673441	5.93	0.653413	6.08	0.642121	6.15	0.602126	6.38	0.619073	6.53	0.661356	6.44	0.624683	6.26	0.586874	6.03	0.663168	6.28	0.649665
267	LOW QUALITY PROTEIN: nesprin-1 [Sus scrofa]	XP_020940069	SYNE1	1		1014 kDa		6.64	0.646974	5.43	0	6.26	0.597823	5.86	0.608291	7.13	0	6.1	0.81416	5.64	0	5.61	0.849118	5.84	0.593864	5.59	0.654985	5.6	0.60544	6.1	0
268	ATP-dependent RNA helicase A isoform X1 [Sus scrofa]	XP_020919437	DHX9	1	(+1)	150 kDa		6.64	0.704169	6.37	0.6829	6.46	0.661191	6.36	0.728331	6.46	0.652694	6.48	0.715472	5.5	0.701515	5.41	0.739995	5.64	0.780381	5.55	0.707291	5.47	0.742386	5.65	0.667937
269	protein NipSnap homolog 2 [Sus scrofa]	XP_020942022	NIPSNAP2	1		34 kDa		6.74	0.629768	7.09	0.602603	7.04	0.588666	7.12	0.567631	7.1	0.564095	7.2	0.649698	7.5	0.581047	7.3	0.661582	7.64	0.627451	7.62	0.58133	7.6	0.572253	7.56	0.577643
270	medium-chain specific acyl-CoA dehydrogenase, mitochondrial precursor [Sus scrofa]	NP_999204	ACADM	1		46 kDa		7.02	0.597395	6.92	0.637221	6.99	0.689536	7.05	0.624914	6.89	0.645521	7.08	0.660648	7.5	0.600695	7.18	0.610299	7.45	0.643414	7.75	0.61506	7.38	0.599632	7.59	0.646641
271	acetyl-coenzyme A synthetase 2-like, mitochondrial isoform X2 [Sus scrofa]	XP_001927148	ACSS1	3		74 kDa		4.95	0.840107	4.93	0.951542	5.11	0.883155	5.42	0.712598	5.06	0.669513	5.23	0.670654	6.57	0.695561	6.42	0.679376	6.34	0.667357	6.91	0.752768	7.11	0.741486	7.12	0.750941
272	T-complex protein 1 subunit beta [Sus scrofa]	NP_001163991	CCT2	1	(+1)	57 kDa		7.05	0.658225	6.87	0.685437	7.13	0.721404	6.81	0.598031	6.66	0.635599	6.65	0.65659	6.23	0.733399	6.44	0.663309	6.26	0.630727	6.33	0.661941	6.14	0.664818	6.42	0.670619
273	protein SGT1 homolog [Sus scrofa]	XP_005668506	SUGT1	1		38 kDa		6.23	2.13163	6.13	0.595712	6.42	0.73912	6.35	0.623703	6.48	0.67324	6.05	0.740574	6.16	0.680554	6.11	0.649973	6	0.657004	5.81	0.645164	5.74	0.65613	5.42	0.798862
274	sodium/calcium exchanger 1 isoform X1 [Sus scrofa]	XP_020943964	SLC8A1	1	(+12)	114 kDa	true	6.33	0.676658	6.34	0.658335	6.46	0.643269	6.28	0.713216	6.71	0.68299	6.64	0.710763	5.44	0.787608	5.43	0.725803	5.87	0.688611	5.71	0.679411	5.91	0.68989	5.72	0.76655
275	alpha-1-antitrypsin precursor [Sus scrofa]	NP_001335871	SERPINA1	1	(+1)	47 kDa	true	8.46	0.762135	7.35	0.649741	7.39	0.597142	7.02	0.597188	7.67	0.663639	7.7	0.641915	6.44	0.776007	5.97	0.738312	6.7	0.709875	6.63	0.584542	6.82	0.599772	6.55	0.652203
276	F-actin-capping protein subunit beta isoform X2 [Sus scrofa]	XP_005656086	CAPZB	1	(+1)	31 kDa	true	6.37	0.610463	6.56	0.629046	6.4	0.658272	6.28	0.663671	6.4	0.615827	6.47	0.644002	6.92	0.600117	6.65	0.670925	6.64	0.582333	6.75	0.618209	6.71	0.578475	6.48	0.650927
277	cadherin-13 precursor [Sus scrofa]	NP_001103415	CDH13	1		78 kDa		6.03	0.646198	6.18	0.702942	6.17	0.74921	6.49	0.663137	6.47	0.706364	6.05	0.708469	6.2	0.672776	6.31	0.626971	6.25	0.660441	6.18	0.621522	6.1	0.673841	6.03	0.857484
278	10 kDa heat shock protein, mitochondrial [Sus scrofa]	NP_999472	HSPE1	1		11 kDa		7.68	0.651064	7.56	0.700477	7.35	0.819441	7.66	0.630482	7.76	0.621185	7.43	0.824617	7.44	0.692085	7.61	0.625268	7.49	0.661752	7.74	0.604054	7.63	0.641958	7.66	0.78763
279	peptidyl-prolyl cis-trans isomerase A [Sus scrofa]	NP_999518	PPIA	1		18 kDa	true	6.7	0.693876	6.23	0.60091	6.62	0.717975	6.52	0.668817	6.51	0.605491	6.33	0.70339	4.18	0.639851	5.11	0.661774	4.73	0.675657	5.03	0.712798	4.92	0.735391	5.22	0.586894
280	cytoplasmic aconitate hydratase [Sus scrofa]	XP_003357777	ACO1	1		98 kDa		6.2	0.637804	6.37	0.616332	6.06	0.609903	6.2	0.653558	5.93	0.636452	6.06	0.657583	6.29	0.6709	6.38	0.578689	6.24	0.608777	6.6	0.601194	6.46	0.606852	6.33	0.609333
281	filamin-B isoform X1 [Sus scrofa]	XP_020924720	FLNB	1	(+2)	281 kDa	true	6.17	0.6196	5.97	0.636171	6.05	0.624199	6.05	0.629679	5.9	0.679872	5.98	0.68332	6.15	0.675542	6.33	0.670618	5.94	0.673227	5.82	0.623094	5.85	0.665802	6.04	0.611761
282	catalase [Sus scrofa]	NP_999466	CAT	2		60 kDa		6.87	0.637414	6.65	0.617238	6.62	0.610539	6.34	0.729622	6.5	0.633894	7.62	0.822742	5.93	0.68804	5.73	0.809253	6.09	0.681586	6.48	0.613376	6.68	0.658401	6.97	0.661903
283	methylmalonate-semialdehyde dehydrogenase [acylating], mitochondrial isoform X1 [Sus scrofa]	XP_005656456	ALDH6A1	1		58 kDa		6.56	0.652766	6.74	0.643819	6.67	0.628698	6.61	0.621469	7.01	0.628927	7.07	0.656818	6.99	0.646259	6.8	0.663643	7.08	0.616713	6.8	0.609416	7.07	0.607423	6.48	0.722558
284	interleukin enhancer-binding factor 3 isoform X1 [Sus scrofa]	XP_020939452	ILF3	1	(+5)	101 kDa	true	6.7	0.647829	6.51	0.62319	6.61	0.703275	6.41	0.6774	6.57	0.66437	6.32	0.627509	5.63	0.68431	5.85	0.663341	5.74	0.696818	5.66	0.679194	5.46	0.769033	5.6	0.700754
285	spectrin alpha chain, erythrocytic 1 [Sus scrofa]	XP_005663276	SPTA1	2		280 kDa		5.63	0.712689	5.38	0.731092	5.55	0.641385	5.3	0.728463	5.58	0.675845	7.45	0.877549	5.35	0.711387	4.96	1.04964	5.44	0.662747	5.56	0.702454	6.17	0.715986	6.67	0.953524
286	ras GTPase-activating-like protein IQGAP1 [Sus scrofa]	XP_020954569	IQGAP1	1		189 kDa	true	6.68	0.730885	6.38	0.663892	6.52	0.611968	6.56	0.667044	6.36	0.60988	6.46	0.647543	6.51	0.622066	6.42	0.627606	5.95	0.82053	6.12	0.663861	6.06	0.90924	6.28	0.667265
287	collagen alpha-1(XVIII) chain isoform X6 [Sus scrofa]	XP_020927194	COL18A1	1		158 kDa		5.81	0.663928	5.75	0.656004	5.73	0.649957	6.19	0.646983	5.86	0.637385	5.82	0.644615	5.22	0.727835	5.4	0.657274	5.27	0.692113	5.72	0.651169	5.46	0.757416	5.78	0.662287
288	ATP synthase subunit d, mitochondrial [Sus scrofa]	NP_001231613	ATP5PD	1	(+1)	19 kDa		7.37	0.656118	7.69	0.63804	7.52	0.789695	7.55	0.585774	7.48	0.635813	7.08	0.866388	7.95	0.634958	8.23	0.738798	8.28	0.617275	8.02	0.63605	8	0.58688	7.96	0.622328
289	isoleucine--tRNA ligase, mitochondrial [Sus scrofa]	XP_005656840	IARS2	2		114 kDa		6.08	0.685516	6.27	0.620035	6.2	0.612491	6.28	0.605782	6.27	0.673867	6.36	0.637279	6.22	0.644063	6.3	0.636968	6.43	0.665489	6.29	0.640414	6.44	0.622217	6.36	0.64234
290	dystonin isoform X6 [Sus scrofa]	XP_013833211	DST	2		871 kDa	true	6.53	2.24178	5.69	0.837719	5.98	0.835084	5.48	1.90163	5.96	0.635344	5.73	0.650503	6.02	0.881011	5.77	0.621863	5.53	2.12325	5.43	0.611854	5.14	1.59011	4.85	0.891116
291	LOW QUALITY PROTEIN: myosin-11 [Sus scrofa]	XP_020941824	MYH11	1		228 kDa	true	6.48	0.636861	6.33	0.673412	6.27	0.685311	5.63	0.827158	6.05	0.659567	6.16	0.653235	6.39	0.651666	6.04	0.693828	5.78	0.690628	6.16	0.67125	6.66	0.711714	5.97	0.654852
292	rab GDP dissociation inhibitor beta [Sus scrofa]	NP_001001643	GDI2	1		50 kDa	true	6.46	0.647793	6.24	0.633964	6.43	0.753386	6.34	0.595163	6.22	0.63228	6.41	0.661489	5.91	0.715531	5.96	0.689571	5.97	0.673969	6.04	0.631628	5.92	0.633911	6.28	0.650122
293	alcohol dehydrogenase [NADP(+)] [Sus scrofa]	NP_999055	AKR1A1	1	(+4)	37 kDa		6.87	0.61147	6.83	0.60872	6.93	0.623322	6.85	0.632687	6.99	0.62937	7.01	0.611498	5.81	0.703409	5.87	0.613695	6.05	0.667955	6.04	0.60337	5.86	0.70548	6.07	0.698118
294	T-complex protein 1 subunit zeta [Sus scrofa]	XP_005662075	CCT6A	1		58 kDa	true	6.99	0.69867	6.8	0.674703	6.78	0.775851	6.42	0.641053	6.65	0.624814	6.54	0.636157	5.97	0.671672	6.32	0.636119	6.3	0.639836	6.27	0.669642	6.25	0.676546	6.36	0.619474
295	mitochondrial 2-oxoglutarate/malate carrier protein isoform X1 [Sus scrofa]	XP_020923425	SLC25A11	1		34 kDa		6.33	0.695155	6.43	0.641835	6.52	0.60643	6.48	0.638711	6.49	0.655454	6.47	0.618544	6.76	0.646238	6.71	0.62395	7.04	0.69184	6.72	0.58069	6.68	0.629735	6.85	0.645136
296	60S ribosomal protein L6 [Sus scrofa]	NP_001038007	RPL6	1		32 kDa		8.21	0.644234	7.7	0.657218	8.11	0.707708	7.59	0.586225	7.47	0.607401	7.43	0.648818	6.78	0.69761	6.89	0.674743	6.75	0.590419	6.49	0.733638	6.24	0.646482	6.72	0.6744
297	basal cell adhesion molecule isoform X1 [Sus scrofa]	XP_003481932	BCAM	1		67 kDa		5.87	0.654978	6.2	0.678915	6.28	0.663986	6.14	0.629751	6.16	0.656355	6.16	0.69756	5.99	0.64537	5.97	0.655883	6.22	0.666416	6.02	0.661284	6.22	0.604998	6.13	0.713795
298	nesprin-2 isoform X1 [Sus scrofa]	XP_005660096	SYNE2	2	(+5)	800 kDa		5.36	0.736249	5.23	0	5.28	0	5.34	0.711116	5.13	0	4.93	0	5.08	0	4.61	0	4.87	0.649394	5.57	0	4.83	0.829526	4.17	0
299	catenin alpha-3 isoform X1 [Sus scrofa]	XP_020930039	CTNNA3	1		102 kDa	true	6.22	0.752205	6.89	0.632082	6.81	0.652458	7.03	0.620837	7.24	0.632496	7.12	0.786866	6.23	0.619784	6.76	0.650676	6.82	0.639665	6.77	0.619238	6.95	0.619411	6.86	0.586302
300	protein unc-45 homolog B [Sus scrofa]	NP_001106913	UNC45B	1		103 kDa		6.58	0.696649	6.37	0.717746	6.68	0.753226	6.11	0.618771	5.99	0.655338	5.84	0.633916	5.57	0.697742	5.67	0.697603	5.52	0.669852	5.68	0.640176	5.34	0.645102	5.62	0.671291
301	serine/threonine-protein phosphatase 2A 65 kDa regulatory subunit A alpha isoform [Sus scrofa]	NP_999189	PPP2R1A	1		65 kDa	true	6.53	0.770706	6.65	0.639338	6.66	0.682016	6.58	0.664631	6.57	0.695717	6.52	0.617186	6.19	0.737806	6.21	0.660749	6.23	0.716866	6.24	0.658036	6.23	0.680693	6.07	0.692324
302	3-hydroxyisobutyryl-CoA hydrolase, mitochondrial isoform X1 [Sus scrofa]	XP_020931922	HIBCH	1		43 kDa		6.4	0.701539	6.52	0.627542	6.66	0.658013	6.71	0.648924	6.77	0.628826	6.28	0.680234	6.68	0.612586	6.76	0.627565	6.93	0.713636	6.65	0.601311	6.47	0.683282	6.4	0.635957
303	NADH dehydrogenase [ubiquinone] 1 alpha subcomplex subunit 13 [Sus scrofa]	NP_001231575	NDUFA13	1		17 kDa		6.34	0.680422	6.47	0.654099	6.45	0.650305	6.42	0.658445	6.52	0.634606	6.64	0.645574	6.87	0.589536	7.02	0.627398	7.05	0.64681	6.81	0.620295	7.06	0.616461	6.9	0.642403
304	dynamin-like 120 kDa protein, mitochondrial isoform X1 [Sus scrofa]	XP_020925722	OPA1	1		118 kDa	true	6.29	0.703675	6.25	0.715389	6.06	0.674668	6.12	0.640492	6.33	0.649738	6.38	0.685591	6	0.700498	6.21	0.627331	6.26	0.72124	6.17	0.628388	6.19	0.643144	6.27	0.676397
305	sepiapterin reductase [Sus scrofa]	XP_003125080	SPR	1		29 kDa		6.16	0.668089	6.28	0.632669	6.36	0.624432	6.19	0.678055	6.45	0.660427	6.57	0.627012	6.04	0.666868	5.93	0.663122	6.24	0.65264	6.02	0.602592	6.14	0.637544	6	0.66127
306	protein disulfide-isomerase [Sus scrofa]	XP_020922086	P4HB	1		56 kDa		7.77	0.662232	7.18	0.614618	7.46	0.686321	6.92	0.569707	6.59	0.617143	6.62	0.653497	7.04	0.60512	6.94	0.588997	6.7	0.582618	6.58	0.601751	6.61	0.610887	6.57	0.659206
307	isovaleryl-CoA dehydrogenase, mitochondrial [Sus scrofa]	NP_001161107	IVD	1		47 kDa		7.04	0.682739	7.03	0.648574	7.12	0.645816	7.07	0.612361	7.44	0.608395	7.2	0.686732	7.4	0.683119	7.37	0.621683	7.62	0.638856	7.3	0.593679	7.39	0.599123	7.13	0.684581
308	propionyl-CoA carboxylase beta chain, mitochondrial precursor [Sus scrofa]	NP_999066	PCCB	1		59 kDa		6.09	0.702201	6.21	0.669425	6.11	0.684174	6.24	0.633672	6.43	0.676983	6.39	0.66793	6.44	0.672436	6.64	0.615607	6.78	0.645402	6.34	0.596575	6.57	0.730708	6.7	0.718224
309	3-hydroxyacyl-CoA dehydrogenase type-2 isoform X2 [Sus scrofa]	XP_003135174	HSD17B10	1	(+1)	27 kDa		6.02	0.645274	6.14	0.64572	6.05	0.61722	6.17	0.612124	6.2	0.632125	6.17	0.624476	6.53	0.622024	6.73	0.603245	6.88	0.663967	6.35	0.60123	6.41	0.609794	6.48	0.631687
310	mitochondrial import receptor subunit TOM70 [Sus scrofa]	XP_020926968	TOMM70	1		68 kDa		5.98	0.735174	6.15	0.630608	6.33	0.629323	6.17	0.624794	6.17	0.691288	6.07	0.668157	5.89	0.676668	6.04	0.662227	6.18	0.734048	6.01	0.609863	6.01	0.646053	6.13	0.654012
311	core histone macro-H2A.2 [Sus scrofa]	XP_020929524	LOC100738475	1		40 kDa	true	5.44	0.701011	5.46	0.615766	5.74	0.764152	5.57	0.714646	5.88	0.619527	5.61	0.689356	3.73	0.795859	4.19	0.762286	4.21	0.842013	4.13	0.683707	4.13	0.812834	4.36	0.612228
312	cysteine and glycine-rich protein 3 [Sus scrofa]	NP_001165839	CSRP3	1		21 kDa		8.01	0.586972	7.9	0.638442	7.92	0.610612	7.93	0.606417	7.89	0.642579	6.71	0.697413	7.65	0.620886	8.15	0.606921	7.64	0.630755	7.95	0.618933	7.79	0.619116	8.08	0.625792
313	LOW QUALITY PROTEIN: myosin-3 [Sus scrofa]	XP_013836784	MYH3	2		224 kDa	true	6.27	0.701704	6.24	0.705872	6.55	0.696721	5.93	0.696931	6.22	0.591463	6.04	0.951787	6.86	0.706468	6.48	0.646151	6.95	0.887209	6.29	0.636709	6.51	0.651553	6.37	0.609632
314	nascent polypeptide-associated complex subunit alpha isoform X1 [Sus scrofa]	XP_020947460	NACA	1	(+2)	66 kDa		6.98	0.853717	6.35	0.710457	6.45	0.707853	5.86	0.784104	5.84	0.627901	6.16	0.680733	5.69	0.675698	5.69	0.664785	5.6	0.764602	5.14	1.02497	5.61	0.810313	5.91	0.684925
315	polyadenylate-binding protein 4 isoform X9 [Sus scrofa]	XP_020951647	PABPC4	1		69 kDa	true	6.85	0.715971	6.51	0.690872	6.71	0.801362	6.36	0.618347	6.39	0.632656	6.28	0.78294	5.95	0.640505	6.16	0.648638	5.94	0.629671	5.9	0.826275	5.98	0.712588	6.04	0.700036
316	60S ribosomal protein L7 [Sus scrofa]	NP_001106688	RPL7	1		29 kDa		7.12	0.63675	7.12	0.66747	7.27	0.724451	6.57	0.677541	6.55	0.627619	6.26	0.627111	6.22	0.649662	6.43	0.596551	6.3	0.644446	5.82	0.865866	5.56	0.797474	5.9	0.659623
317	40S ribosomal protein S3a [Sus scrofa]	NP_001131091	RPS3A	1		30 kDa		7.86	0.652617	7.39	0.677888	7.96	0.661669	7.2	0.589252	7.12	0.599415	6.92	0.608264	6.38	0.667998	6.81	0.617562	6.5	0.628755	6.58	0.608509	6.38	0.634159	6.69	0.650576
318	PDZ and LIM domain protein 1 [Sus scrofa]	NP_001302707	PDLIM1	1		36 kDa		5.45	0.828161	6.07	0.640306	5.85	0.744153	6.38	0.614687	6.04	0.658344	5.99	0.828532	6.58	0.613807	6.72	0.677901	6.4	0.629968	6.66	0.686404	6.76	0.711504	6.86	0.73992
319	E3 ubiquitin-protein ligase HUWE1 isoform X4 [Sus scrofa]	XP_005673709	HUWE1	1	(+10)	486 kDa		6.59	0.671419	6.39	0.663131	6.48	0.716028	6.4	0.664102	6.28	0.618076	6.39	0.655012	5.85	0.658485	5.79	0.724165	5.8	0.664362	5.88	0.681907	5.72	0.648997	5.92	0.628762
320	LOW QUALITY PROTEIN: acyl-coenzyme A thioesterase 1-like [Sus scrofa]	XP_020955153	LOC110255331	1		51 kDa	true	6.53	0.685038	6.41	0.620942	6.55	0.63806	6.34	0.6425	6.42	0.576879	6.39	0.660977	6.97	0.639752	6.43	0.607251	6.69	0.639653	6.53	0.56927	6.45	0.649066	6.53	0.570561
321	dynamin-1-like protein isoform X1 [Sus scrofa]	XP_020947715	DNM1L	1	(+3)	83 kDa		6.84	0.645706	6.95	0.663325	6.97	0.671877	6.43	0.606735	6.6	0.644256	6.64	0.583585	6.38	0.628301	6.27	0.641609	6.52	0.664096	6.33	0.608461	6.14	0.63428	6.14	0.690153
322	nexilin isoform X3 [Sus scrofa]	XP_020952101	NEXN	1		79 kDa		6.96	0.633666	6.79	0.704491	6.82	0.600325	7.28	0.674983	6.83	0.657312	6.59	0.578702	6.44	0.726489	6.76	0.625474	6.32	0.614636	6.28	0.594662	5.97	0.725213	6.31	0.770434
323	LOW QUALITY PROTEIN: pyruvate dehydrogenase protein X component, mitochondrial [Sus scrofa]	XP_003122917	PDHX	2		54 kDa		6.16	0.646604	6.39	0.623315	6.21	0.651101	6.21	0.621925	6.2	0.624094	6.38	0.647085	6.82	0.607666	6.72	0.60507	6.87	0.617972	6.68	0.629938	6.7	0.5892	6.61	0.595592
324	cadherin-2 [Sus scrofa]	XP_020951864	CDH2	1		100 kDa		6.33	0.704222	6.65	0.698659	6.62	0.740911	7.62	0.997578	7.13	0.883643	6.89	0.819445	6.2	0.663899	6.47	0.709826	6.08	0.975939	6.32	0.670963	6.69	0.714896	6.34	0.652045
325	T-complex protein 1 subunit alpha [Sus scrofa]	NP_001230356	TCP1	1		60 kDa		6.96	0.772262	6.75	0.639533	7.04	0.717187	6.54	0.67758	6.6	0.630696	6.48	0.606965	6.19	0.653865	6.24	0.653792	6.21	0.640659	6.12	0.610424	5.88	0.750052	6.07	0.65173
326	NADH dehydrogenase [ubiquinone] 1 alpha subcomplex subunit 2 [Sus scrofa]	XP_003124094	NDUFA2	3		11 kDa		7.03	0.586125	7.17	0.580341	7.1	0.603329	6.99	0.573939	6.87	0.60112	6.9	0.69341	7.67	0.595559	7.91	0.651627	7.65	0.599581	7.38	0.582534	7.48	0.581419	7.42	0.596631
327	keratin, type I cytoskeletal 10 isoform X1 [Sus scrofa]	XP_003131508	KRT10	1		63 kDa	true	6.02	0.697559	6.54	0.658738	5.88	0.705176	6.51	0.701092	6.12	0.646304	6.19	0.697643	6.4	0.656119	5.94	0.729144	6.39	0.786898	8.65	0.986219	6.14	0.636393	5.96	0.666405
328	phosphoglycerate mutase 1 [Sus scrofa]	XP_003483583	PGAM1	1		29 kDa	true	6.83	0.659335	6.85	0.656003	6.95	0.664879	7	0.694268	6.91	0.699282	7.03	0.730198	6.05	0.751381	5.78	0.747685	5.99	0.837797	6.28	0.687884	6.33	0.671515	6.31	0.667705
329	ubiquinol-cytochrome c reductase binding protein [Sus scrofa]	NP_001172101	UQCRB	1		14 kDa		6.48	0.675947	7.09	0.61657	6.82	0.626105	6.89	0.560541	6.65	0.637499	6.27	0.772121	7.46	0.635279	7.86	0.664075	7.62	0.725519	7.25	0.603511	7.34	0.562989	7.02	0.641046
330	ceruloplasmin precursor [Sus scrofa]	NP_001254623	CP	2	(+2)	122 kDa		5.28	0.637712	4.93	0.749142	5.39	0.693347	4.01	1.51141	4.53	1.28936	4.97	0.915369	6.21	0.703992	5.81	0.648037	6.03	0.667015	5.91	0.670385	6.02	0.620288	6.25	0.801079
331	bifunctional glutamate/proline--tRNA ligase isoform X1 [Sus scrofa]	XP_020919973	EPRS	1	(+1)	171 kDa		6.87	0.658509	6.47	0.68171	6.83	0.716425	6.27	0.60971	6.22	0.643897	6.15	0.652778	6	0.708411	6.02	0.664306	5.83	0.634816	5.72	0.695822	5.76	0.650816	5.73	0.648592
332	adenosylhomocysteinase [Sus scrofa]	NP_001011727	AHCY	1		48 kDa		6.94	0.617869	6.73	0.622443	6.99	0.648348	6.83	0.589485	6.93	0.63691	6.98	0.616566	6.47	0.660237	6.19	0.660955	6.5	0.627998	6.42	0.664424	6.21	0.652917	6.27	0.659732
333	26S protease regulatory subunit 4 [Sus scrofa]	NP_001231080	PSMC1	1		49 kDa	true	6.8	0.666404	6.29	0.801632	6.57	0.638626	6.55	0.596072	6.49	0.637309	6.53	0.622145	6.33	0.688598	5.99	0.694403	6.08	0.619345	6.28	0.613317	5.92	0.655663	6.19	0.667861
334	cAMP-dependent protein kinase type I-alpha regulatory subunit isoform X1 [Sus scrofa]	XP_005656989	PRKAR1A	1	(+1)	43 kDa	true	6.79	0.687996	6.93	0.640695	7.31	0.860859	7.18	0.633587	6.9	0.685647	6.57	0.78723	6.42	0.670771	6.6	0.697505	6.56	0.624603	6.79	0.694729	6.55	0.616132	6.65	0.620337
335	programmed cell death 6-interacting protein isoform X2 [Sus scrofa]	XP_020927281	PDCD6IP	1		97 kDa		6.64	0.605365	6.6	0.627262	6.47	0.626957	6.5	0.62433	6.49	0.616418	6.74	0.692932	6.44	0.611999	6.3	0.760889	6.42	0.624433	6.28	0.684786	6.25	0.650277	6.29	0.645108
336	3-hydroxyisobutyrate dehydrogenase, mitochondrial [Sus scrofa]	XP_020934876	HIBADH	1		35 kDa		5.16	0.709495	5.18	0.663306	5.23	0.733772	5.29	0.633009	5.42	0.727769	5.36	0.806748	5.44	0.781807	5.44	0.743952	5.46	0.622509	5.58	0.652636	5.7	0.651378	5.6	0.643317
337	heterogeneous nuclear ribonucleoprotein Q isoform X1 [Sus scrofa]	XP_020945329	SYNCRIP	1	(+1)	70 kDa	true	6.65	0.667806	6.43	0.609755	6.51	0.612894	6.7	0.673696	6.63	0.674685	6.47	0.632417	6.04	0.671101	6.03	0.609475	5.79	0.705792	6.17	0.604075	5.96	0.653289	6.07	0.607064
338	tenascin-X isoform X1 [Sus scrofa]	XP_020953986	TNXB	1	(+9)	550 kDa	true	6.54	0.93163	5.65	0.693376	5.53	0.644758	5.17	0.72485	5.1	0.748116	4.8	0.747644	5.42	0.802344	5.84	0.714791	5.02	0.768995	5.4	0.692264	5.52	0.684	5.29	0.708661
339	heat shock protein HSP 90-beta [Sus scrofa]	NP_001231362	HSP90AB1	1	(+1)	83 kDa	true	7.34	0.700015	7.07	0.777945	7.52	0.812982	6.54	0.641201	6.35	0.605429	6.03	0.725247	6.01	0.668097	6.34	0.66347	6.02	0.62727	6.11	0.617346	5.68	0.905657	6.15	0.687976
340	histidine-rich glycoprotein precursor [Sus scrofa]	NP_001231568	HRG	1		62 kDa		6.1	0.616882	5.81	0.62174	5.62	0.692931	5.12	1.00184	6.02	0.620897	5.95	0.713137	7.4	0.655987	7.11	0.68963	7.24	0.66303	6.57	0.627931	6.47	0.610253	6.48	0.604594
341	LOW QUALITY PROTEIN: plastin-3 [Sus scrofa]	XP_001925971	PLS3	4		71 kDa	true	6.26	0.646195	5.99	0.823417	6.26	0.690598	6.59	0.799257	6.19	0.626479	6.51	0.773896	6.21	0.61219	6.02	0.630058	6.1	0.677887	6.15	0.613246	5.93	0.754435	6.34	0.703959
342	obscurin-like protein 1 isoform X4 [Sus scrofa]	XP_005672301	OBSL1	2	(+3)	207 kDa		5.82	0.679205	5.92	0.671905	5.93	0.674155	6.31	0.639047	6.1	0.689072	6.19	0.70868	4.82	0.828993	5.12	0.668809	5.19	0.668737	4.98	0.77868	4.99	0.880273	5.15	0.726199
343	14-3-3 protein zeta/delta isoform X1 [Sus scrofa]	XP_001927263	YWHAZ	3	(+3)	28 kDa	true	7.37	0.673369	7.53	0.615066	7.55	0.631186	7.54	0.680873	7.62	0.656305	7.1	0.684993	6.82	0.672885	7.03	0.640081	6.96	0.728343	7.14	0.608632	7.02	0.622985	6.82	0.64947
344	nuclear mitotic apparatus protein 1 isoform X2 [Sus scrofa]	XP_013854694	NUMA1	1	(+1)	234 kDa	true	5.73	0.742919	5.9	0.738957	5.85	0.656329	6.13	0.834841	6	0.670397	6.17	0.709026	5.39	0.760911	5.34	0.760513	5.56	0.745342	5.47	0.70032	5.51	0.80767	5.47	0.657179
345	calnexin precursor [Sus scrofa]	NP_001230139	CANX	1	(+1)	68 kDa		7.02	0.669733	6.71	0.64939	6.89	0.634777	6.64	0.618578	6.46	0.611442	6.4	0.633454	6.83	0.636122	6.57	0.670415	6.41	0.633626	6.52	0.58938	6.49	0.628767	6.36	0.655111
346	short-chain specific acyl-CoA dehydrogenase, mitochondrial precursor [Sus scrofa]	NP_999063	ACADS	1		45 kDa	true	6.39	0.687056	6.79	0.67778	6.7	0.807385	6.87	0.617017	6.84	0.635935	7.12	0.842839	7.21	0.648812	6.94	0.693486	7.18	0.645031	7.09	0.686457	7.14	0.593062	6.98	0.651225
347	superoxide dismutase [Mn], mitochondrial [Sus scrofa]	NP_999292	SOD2	2		25 kDa		7.21	0.665811	7.21	0.68982	7.48	0.844936	7.57	0.602348	7.59	0.596891	7.14	0.919058	8.27	0.677187	7.87	0.746304	7.8	0.66369	7.84	0.648286	8.07	0.631337	7.86	0.680848
348	dihydropyrimidinase-related protein 2 isoform X1 [Sus scrofa]	XP_001927836	DPYSL2	1		74 kDa	true	6.9	0.61545	6.85	0.63868	6.74	0.6415	7.09	0.636219	6.89	0.626967	7.12	0.741655	6.49	0.750256	6.53	0.666138	6.49	0.710899	7.03	0.634051	6.9	0.631676	7.1	0.602055
349	receptor of activated protein C kinase 1 [Sus scrofa]	NP_999497	RACK1	1		35 kDa		6.69	0.719497	6.55	0.643695	7.07	0.699276	6.31	0.638166	6.1	0.637554	6.11	0.621801	5.8	0.688296	5.8	0.657908	5.69	0.622271	5.41	0.791473	5.52	0.653733	5.64	0.715895
350	synaptopodin 2-like protein isoform X1 [Sus scrofa]	XP_001928618	SYNPO2L	3		102 kDa		5.34	0.720194	5.7	0.690474	5.54	1.02239	6	0.715723	5.37	0.74957	6.34	0.913193	5.72	0.734151	5.67	0.679402	5.69	0.743778	5.59	0.775716	5.72	0.769689	6.34	0.937656
351	LOW QUALITY PROTEIN: striated muscle preferentially expressed protein kinase [Sus scrofa]	XP_020930538	SPEG	1		354 kDa		6.03	0.710293	5.65	0.741879	5.66	0.649387	5.48	0.6266	5.83	0.74404	5.91	0.703599	5.74	0.65431	5.73	0.691199	5.77	0.698302	5.5	0.650731	5.41	1.38476	5.46	0.784609
352	LOW QUALITY PROTEIN: E3 ubiquitin-protein ligase UBR4 [Sus scrofa]	XP_020951123	UBR4	1		573 kDa		5.86	0.815308	5.64	0.678382	5.95	0.732204	5.51	0.708195	5.47	0.684788	5.44	1.00409	5.18	0.70357	5.24	0.833477	5.19	0.693667	4.77	0.938663	5.02	0.743409	5.16	0.660045
353	NADH dehydrogenase [ubiquinone] 1 subunit C2 [Sus scrofa]	NP_001231672	NDUFC2	1		14 kDa		5.8	0.651561	6.14	0.653468	5.89	0.666787	6.03	0.589966	6.07	0.594557	6.11	0.597375	6.54	0.608471	6.64	0.594647	6.59	0.594865	6.42	0.567545	6.59	0.592047	6.36	0.597479
354	isocitrate dehydrogenase [NAD] subunit gamma, mitochondrial isoform X1 [Sus scrofa]	XP_003135545	IDH3G	1		43 kDa		5.63	0.705073	5.97	0.59372	6	0.587289	5.98	0.595953	5.91	0.609307	5.91	0.638157	6.26	0.592244	6.28	0.581937	6.63	0.642318	6.2	0.604495	6.3	0.602644	6.37	0.660737
355	14-3-3 protein eta [Sus scrofa]	XP_001928111	YWHAH	1		28 kDa	true	6.11	0.592836	6.22	0.602466	6.44	0.659487	6.39	0.616594	6.48	0.679453	5.99	0.69713	5.77	0.677645	6	0.634242	6.1	0.657768	6.16	0.602715	5.96	0.607855	6.09	0.592002
356	LOW QUALITY PROTEIN: von Willebrand factor A domain-containing protein 8 [Sus scrofa]	XP_020921284	VWA8	1		214 kDa		5.85	0.67915	5.8	0.613395	5.81	0.71184	5.72	0.627598	5.36	0.686127	5.41	0.754109	5.85	0.657231	5.96	0.64155	5.95	0.66049	5.61	0.657611	5.43	0.72111	5.81	0.625887
357	MICOS complex subunit MIC19 isoform X4 [Sus scrofa]	XP_020934187	CHCHD3	1		27 kDa		6.42	0.641486	6.29	0.665455	6.32	0.722085	6.31	0.620977	6.47	0.575621	6.38	0.675722	6.64	0.599533	6.72	0.67131	6.6	0.751469	6.66	0.619471	6.74	0.609697	6.72	0.646835
358	myotilin [Sus scrofa]	NP_001093411	MYOT	1		56 kDa	true	5.95	1.18605	5.74	0.982752	5.78	0.924524	6.87	0.675001	6.19	0.72542	6.1	0.720484	7.72	0.722579	7.75	0.68191	6.99	0.683501	7.79	0.656973	7.58	0.658714	8.2	0.808178
359	succinate--CoA ligase [ADP/GDP-forming] subunit alpha, mitochondrial isoform X2 [Sus scrofa]	XP_005655282	SUCLG1	2	(+1)	36 kDa		7.05	0.720539	7.23	0.668928	7.31	0.642096	7.23	0.63922	7.39	0.57935	7.25	0.79266	7.68	0.605164	7.57	0.686294	8.06	0.66396	7.65	0.611237	7.69	0.608408	7.64	0.614021
360	unconventional myosin-Ic isoform X1 [Sus scrofa]	XP_020923212	MYO1C	1	(+1)	126 kDa		6.2	0.683129	6.26	0.652263	6.35	0.673274	6.27	0.639845	6.48	0.66288	6.46	0.66946	5.88	0.754743	5.94	0.646545	6.06	0.662807	5.96	0.644346	6.07	0.5976	5.84	0.694752
361	glycogen phosphorylase, liver form [Sus scrofa]	NP_001116644	PYGL	1		98 kDa	true	5.88	0.740025	5.75	0.668068	6.23	0.759046	6.42	0.668266	6.39	0.654199	6.19	0.642611	6.4	0.624959	6.01	0.631896	6.14	0.663463	6.12	0.615382	6.02	0.748334	6	0.688259
362	LOW QUALITY PROTEIN: calsequestrin-2 [Sus scrofa]	XP_020945654	CASQ2	1		47 kDa		7.52	0.624132	7.32	0.662155	7.46	0.568371	7.37	0.584879	7.62	0.628667	7.61	0.582593	7.45	0.593737	7.37	0.594694	7.64	0.624657	7.41	0.561156	7.35	0.616778	7.42	0.58999
363	FYVE and coiled-coil domain-containing protein 1 isoform X1 [Sus scrofa]	XP_020923852	FYCO1	1	(+2)	166 kDa		5.34	0.620072	5.48	0.650702	5.25	0.728481	4.98	0.619091	5.23	0.801412	5.16	0.667546	4.94	0.712976	4.6	0.677786	5.29	0.698764	5.83	1.28862	4.3	0.601591	4.73	0.651755
364	antithrombin-III precursor [Sus scrofa]	NP_001123430	SERPINC1	1		52 kDa		6.84	0.863799	6.39	0.794907	6.65	0.68183	6.22	0.819912	6.63	0.834146	7.34	0.704767	6.92	0.808075	6.4	0.816689	6.88	0.844387	6.74	0.57816	6.86	0.851923	7.14	0.830237
365	NADH dehydrogenase [ubiquinone] 1 alpha subcomplex subunit 12 [Sus scrofa]	XP_003126763	NDUFA12	1		17 kDa		6.1	0.708374	6.11	0.709055	6.29	0.690248	6.39	0.653643	6.66	0.667397	6.6	0.802921	6.7	0.621043	6.77	0.622929	7	0.655783	6.63	0.605866	6.8	0.629545	6.75	0.752382
366	hemoglobin subunit epsilon [Sus scrofa]	NP_999612	HBE1	1		16 kDa	true	7.1	0.814059	9.12	1.05155	6.91	1.09592	5.67	0.711227	Value missing	1.88517	7.13	1.78743	6.2	0.566478	5.5	0.662469	5.96	0.614821	5.45	0.728551	5.48	0.618031	5.62	0.561449
367	cardiomyopathy-associated protein 5 [Sus scrofa]	NP_001184236	CMYA5	1		451 kDa	true	6.07	0.646625	6	0.596342	6.06	0.665902	5.55	0.6754	5.98	0.608341	5.88	0.718117	6.33	0.684461	6	0.775984	6.24	0.651048	5.91	0.640963	5.98	0.662261	5.69	0.78781
368	matrin-3 isoform X1 [Sus scrofa]	XP_005661764	MATR3	1	(+9)	101 kDa		6.9	0.66136	6.71	0.623626	7.06	0.72365	6.54	0.658493	6.63	0.608403	6.51	0.636167	5.94	0.670244	6	0.705771	6.08	0.610435	6.13	0.639614	5.93	0.68566	6.07	0.598009
369	collagen alpha-2(IV) chain [Sus scrofa]	XP_020921567	COL4A2	1	(+1)	167 kDa		5.64	0.682257	5.95	0.739045	5.79	0.622012	5.91	0.650521	5.87	0.692132	5.71	0.782038	5.66	0.672059	5.57	0.637945	5.67	0.672027	5.6	0.644604	5.45	0.782292	5.1	0.868888
370	very large A-kinase anchor protein [Sus scrofa]	XP_020926350	CRYBG3	1		328 kDa		6.59	0.715975	6.49	0.729573	6.88	0.657907	6.16	0.681544	6.3	0.631289	6.04	0.640329	5.97	0.606145	6.03	0.629716	6.08	0.628156	6.01	0.663008	5.98	0.657431	5.89	0.810613
371	AP-2 complex subunit alpha-1 isoform X1 [Sus scrofa]	XP_020950417	AP2A1	1	(+1)	108 kDa	true	6.09	0.617975	5.95	1.16732	6.34	0.708538	5.84	0.820379	5.95	1.21472	5.81	0.598127	5.81	1.2231	5.75	0.778368	5.8	0.669875	5.67	0.633702	5.67	0.634812	5.88	1.16249
372	NADH dehydrogenase [ubiquinone] flavoprotein 2, mitochondrial [Sus scrofa]	NP_001090944	NDUFV2	2		27 kDa		4.72	0.797914	5.29	0.641139	4.98	0.940632	5.12	0.640638	5.15	0.635209	4.64	1.05118	5.66	0.692223	5.68	0.826683	5.62	0.66935	5.5	0.664717	5.63	0.624323	5.32	0.637691
373	heterogeneous nuclear ribonucleoproteins C1/C2 isoform 1 [Sus scrofa]	NP_001230622	HNRNPC	1	(+36)	34 kDa		7.08	0.767054	6.99	0.601996	7.13	0.723509	7.1	0.649043	7.04	0.629766	6.68	0.643049	6.05	0.600583	6.39	0.633543	5.95	0.673984	6.12	0.68254	6.16	0.696555	6.2	0.610494
374	tropomodulin-1 [Sus scrofa]	XP_003353636	TMOD1	2	(+1)	40 kDa	true	6.45	0.730317	6.78	0.613107	6.74	0.651002	6.43	0.631028	6.6	0.610618	6.15	0.750904	6.79	0.608777	6.76	0.584027	6.98	0.692778	6.71	0.581918	6.91	0.682115	6.41	0.665084
375	atypical kinase COQ8A, mitochondrial [Sus scrofa]	XP_020920075	COQ8A	1	(+3)	72 kDa		5.88	0.706866	6.05	0.673385	5.91	0.707464	5.88	0.680307	5.82	0.754324	6.03	0.628283	6.61	0.664513	6.39	0.649186	6.87	0.752776	6.45	0.66196	6.33	0.631044	6.27	0.669097
376	voltage-dependent anion-selective channel protein 3 isoform X2 [Sus scrofa]	XP_020932967	VDAC3	1		31 kDa		6.72	0.639858	6.76	0.668868	6.98	0.613652	6.81	0.609755	6.97	0.638611	6.65	0.6603	6.88	0.611199	6.97	0.614142	7.4	0.798059	7.02	0.577776	7.11	0.593177	7.19	0.698431
377	integrin beta-1 precursor [Sus scrofa]	NP_999133	ITGB1	1		88 kDa	true	6.98	0.618269	6.96	0.654722	6.93	0.720818	6.96	0.624283	7	0.694186	6.63	0.648767	6.32	0.647349	6.48	0.679245	6.12	0.688462	6.65	0.597932	6.35	0.638146	6.31	0.754434
378	dehydrogenase/reductase SDR family member 4 [Sus scrofa]	NP_999184	DHRS4	2		30 kDa		5.08	0.798604	4.98	0.746794	5.18	0.617355	5.38	0.668709	5.17	0.737772	5.11	0.800646	6.86	0.713049	6.98	0.749583	6.72	0.71327	6.85	0.671506	7.06	0.682519	7.45	0.693953
379	40S ribosomal protein S2 [Sus scrofa]	XP_020942455	RPS2	1		31 kDa		8.27	0.67121	7.82	0.62835	7.85	0.750911	7.39	0.695416	7.32	0.604235	7.19	0.622074	6.71	0.628028	6.91	0.643125	6.73	0.694679	6.55	0.778842	6.26	0.649907	6.7	0.623297
380	UPF0553 protein C9orf64 homolog isoform X2 [Sus scrofa]	XP_003357755	C10H9orf64	2		39 kDa		5.65	0.754318	5	0	5.81	0.608598	6.22	0.610914	5.94	0	6.09	0.899441	5.88	0	5.95	0.740146	5.64	0.669799	5.4	0.673651	5.4	0.610283	5.54	0
381	transgelin [Sus scrofa]	NP_001231079	TAGLN	1	(+2)	23 kDa		6.54	0.656128	6.75	0.657903	6.48	0.624992	6.18	0.631342	5.88	0.668675	5.94	0.757629	6.82	0.695052	6.25	0.628373	5.49	0.736467	6.18	0.681477	6.56	0.641864	5.63	0.725213
382	T-complex protein 1 subunit delta [Sus scrofa]	XP_003125148	CCT4	1		58 kDa		7.4	0.639817	7.12	0.653621	7.65	0.819629	6.97	0.588258	7.17	0.610186	6.98	0.657052	6.48	0.634643	6.49	0.652685	6.62	0.609538	6.66	0.634082	6.29	0.648611	6.62	0.650488
383	LOW QUALITY PROTEIN: cullin-associated NEDD8-dissociated protein 1 [Sus scrofa]	XP_003126410	CAND1	2		136 kDa	true	6.7	0.743674	6.28	0.646337	6.38	0.663114	6.4	0.70179	6.54	0.628405	6.65	0.687477	5.81	0.697666	5.63	0.816789	5.57	0.758404	5.82	0.708099	5.85	0.689785	5.95	0.633567
384	aspartate--tRNA ligase, cytoplasmic isoform X1 [Sus scrofa]	XP_003133314	DARS	1		57 kDa		6.71	0.661612	6.53	0.72627	6.62	0.687174	6.31	0.68151	6.26	0.662341	6.32	0.612711	6.13	0.626614	5.91	0.780311	5.87	0.70221	5.92	0.643102	5.91	0.677917	5.86	0.711857
385	60S ribosomal protein L4 [Sus scrofa]	XP_005659919	RPL4	2		48 kDa	true	7.62	0.715322	7.31	0.728486	7.56	0.680409	6.49	0.640806	6.63	0.679548	6.29	0.586625	5.92	0.801092	6.48	0.584206	6.28	0.635126	5.46	0.914304	5.53	0.938626	5.68	1.00858
386	collagen alpha-1(XIV) chain isoform X2 [Sus scrofa]	XP_005662937	COL14A1	1	(+3)	193 kDa		6.23	0.643209	5.65	0.712114	5.59	0.846743	5.54	0.710669	5.7	0.721847	5.97	0.76034	6.24	0.673542	6.38	0.724513	5.76	0.649443	5.96	0.677609	6.22	0.645076	6.17	0.665825
387	perilipin-4 isoform X1 [Sus scrofa]	XP_020939713	PLIN4	1	(+2)	159 kDa		5.64	0.70263	5.35	0.776384	5.57	0.680507	4.9	0.92609	5.11	0.981631	5.07	0.803506	6.75	0.863835	6.46	0.761881	6.41	0.741629	5.61	0.779377	5.59	0.701879	5.8	0.730922
388	protein ABHD11 isoform X1 [Sus scrofa]	XP_005662039	ABHD11	1	(+1)	33 kDa		6.94	0.688654	7.18	0.823832	6.87	0.668187	6.72	0.689793	6.77	0.618987	6.78	0.581718	6.33	0.604121	6.49	0.591806	6.53	0.596295	6.22	0.655489	6.06	0.742954	6.41	0.600378
389	cAMP-dependent protein kinase catalytic subunit beta isoform X1 [Sus scrofa]	XP_020952020	PRKACB	1		46 kDa	true	5.26	0.786521	5.75	0.600888	5.89	0	5.47	0.722177	5.55	0.606445	5.27	0	5.82	0.669447	6.26	0	5.79	0.606675	5.38	0	5.62	0.595025	5.45	0.630681
390	alpha-1-acid glycoprotein isoform X2 [Sus scrofa]	XP_005660429	ORM1	1		23 kDa		8.25	0.671644	7.6	0.636122	7.81	0.786559	7.84	0.673389	7.78	0.658377	7.88	0.941038	4.54	2.9745	5.65	1.64259	5.01	3.07718	6.43	0.76797	6.09	0.643356	6.42	0.628148
391	alpha-aminoadipic semialdehyde dehydrogenase [Sus scrofa]	XP_013850523	ALDH7A1	2		59 kDa		5.93	0.714055	5.83	0.775114	6.13	0.679546	5.85	0.631563	6.01	0.807532	6.09	0.688778	5.87	0.642689	5.72	0.662539	6.05	0.663523	5.8	0.655303	5.88	0.671327	5.9	0.715821
392	LOW QUALITY PROTEIN: ATP-dependent RNA helicase DDX1 [Sus scrofa]	XP_020943481	DDX1	1		83 kDa		6.32	0.629158	6.33	0.615235	6.35	0.621869	6.14	0.745866	6.42	0.709884	6.21	0.632952	5.9	0.677659	6.09	0.692565	6.25	0.623784	6.09	0.636342	5.93	0.677057	6.07	0.60829
393	LOW QUALITY PROTEIN: ankyrin-2 [Sus scrofa]	XP_020956362	ANK2	1		449 kDa	true	6.28	0.662412	5.8	0.671794	5.73	0.618926	5.64	0.673841	5.84	0.620758	5.78	0.642452	5.47	0.932643	5.59	0.66714	5.68	0.828545	5.81	0.618767	5.39	0.680519	5.64	0.629816
394	nucleoside diphosphate kinase A [Sus scrofa]	NP_001191688	NME1	1	(+1)	17 kDa	true	6.95	0.800447	6.39	0.689601	6.87	0.591978	6.56	0.572885	6.34	0.590839	6.48	0.641779	5.94	0.725307	5.61	0.609849	5.83	0.571518	5.86	0.568671	5.8	0.630493	6.05	0.625831
395	heat shock protein 75 kDa, mitochondrial [Sus scrofa]	NP_001230874	TRAP1	1		80 kDa		5.9	0.749251	6.04	0.683875	5.99	0.687784	5.67	0.664004	5.75	0.701051	5.57	0.644432	5.44	0.713682	5.64	0.698689	5.59	0.742807	5.45	0.688551	5.33	0.752433	5.48	0.687909
396	kinectin [Sus scrofa]	NP_001245232	KTN1	1	(+2)	157 kDa		6.79	0.667172	6.54	0.608657	6.73	0.645069	6.44	0.682335	6.45	0.619062	6.41	0.660752	6.07	0.653075	6.17	0.671613	6.03	0.756895	6.05	0.618163	6.08	0.658587	6.24	0.582932
397	fibulin-5 isoform X2 [Sus scrofa]	XP_005656504	FBLN5	1		52 kDa		6.75	0.989919	5.98	0.662166	6	0.633825	5.91	0.630005	5.88	0.652612	6.38	0.700698	6.15	0.675277	5.92	0.629532	5.79	0.636874	5.72	0.65932	5.9	0.904141	5.63	0.711919
398	LOW QUALITY PROTEIN: elongation factor 1-gamma [Sus scrofa]	XP_005660855	EEF1G	3		50 kDa		7.51	0.670902	7.16	0.70278	7.34	0.773168	7.13	0.724124	6.84	0.588805	6.92	0.664915	6.43	0.644882	6.48	0.678973	6.22	0.864934	6.48	0.587272	5.96	0.672133	6.6	0.626706
399	reticulon-4 isoform X1 [Sus scrofa]	XP_005662597	RTN4	1	(+1)	130 kDa		6.85	0.678779	6.71	0.618636	6.76	0.624094	6.88	0.636085	6.66	0.624802	6.89	0.695302	5.93	0.77764	6.14	0.705874	5.9	0.738839	6.19	0.608074	6.26	0.640893	6.4	0.649179
400	glycogen [starch] synthase, muscle [Sus scrofa]	NP_001182437	GYS1	1		84 kDa	true	6.47	0.63513	6.47	0.604913	6.41	0.687117	5.9	0.708543	6.54	0.593465	6.44	0.61349	6.25	0.649026	6.43	0.654941	6.59	0.6705	6.57	0.695414	6.71	0.709098	6.62	0.736549
401	exportin-2 [Sus scrofa]	NP_001230144	CSE1L	1		110 kDa		6.34	0.657294	5.97	0.654032	6.29	0.718127	5.88	0.625413	5.9	0.662217	5.72	0.681408	5.62	0.645966	5.29	0.707783	5.59	0.61549	5.58	0.669525	5.18	0.632244	5.39	0.693176
402	thioredoxin-dependent peroxide reductase, mitochondrial [Sus scrofa]	NP_001231460	PRDX3	1		28 kDa		6.57	0.648784	6.82	0.64651	6.84	0.85173	6.83	0.693292	6.97	0.627863	6.84	0.800376	6.97	0.63186	6.82	0.637053	7.35	0.941245	7.21	0.634562	7.2	0.638385	6.97	0.665352
403	glutathione S-transferase omega-1 [Sus scrofa]	NP_999215	GSTO1	1		27 kDa		6.81	0.630407	6.61	0.594886	6.73	0.601659	6.5	0.607686	6.54	0.653523	6.44	0.653107	6.5	0.605243	6.55	0.675332	6.46	0.697325	6.49	0.708465	6.47	0.652743	6.7	0.616802
404	cAMP-dependent protein kinase type II-alpha regulatory subunit [Sus scrofa]	NP_999423	PRKAR2A	2		45 kDa	true	7.1	0.815184	7.39	0.665779	7.35	0.638659	7.7	0.76266	7.45	0.657979	7.55	0.563929	7.76	0.816044	7.67	0.576713	7.67	0.677352	7.54	0.559171	7.64	0.626835	7.62	0.624849
405	myosin regulatory light chain 2, atrial isoform [Sus scrofa]	XP_003134933	MYL7	1		19 kDa		10.36	1.14392	7.43	0.743468	8.23	0.730629	Value missing	4.80822	6.67	0.582384	5.13	4.22275	5.7	1.10754	6.01	0.675959	6.33	0.674558	7.02	0.641135	6.59	0.69574	6.35	0.621285
406	60S ribosomal protein L5 [Sus scrofa]	NP_001107756	RPL5	1		34 kDa		8.43	0.626788	7.99	0.660006	8.25	0.677575	7.73	0.595517	7.61	0.590597	7.53	0.588031	7.04	0.679537	7.25	0.589633	6.91	0.649447	6.63	0.65967	6.78	0.622991	6.89	0.680408
407	heat shock protein beta-7 [Sus scrofa]	NP_001230317	HSPB7	1		18 kDa		7.95	0.594716	8.07	0.624613	8.05	0.612943	8.41	0.652093	7.74	0.628896	7.18	0.71141	7.79	0.639031	7.92	0.592408	7.47	0.687147	7.73	0.589871	7.55	0.596399	7.7	0.600047
408	collagen alpha-2(I) chain precursor [Sus scrofa]	NP_001230584	COL1A2	1		129 kDa		6.74	0.67768	6.41	0.623856	6.23	0.607165	5.33	0.796227	5.92	0.631359	5.89	0.675858	6.5	0.692975	7.12	0.785519	5.84	0.664068	5.74	0.71606	6.32	0.766751	5.54	0.712745
409	NADH dehydrogenase [ubiquinone] iron-sulfur protein 3, mitochondrial [Sus scrofa]	NP_001230725	NDUFS3	1		30 kDa	true	6.9	0.753644	6.89	0.599482	6.85	0.688903	7.12	0.656705	7.04	0.617917	7	0.721336	7.4	0.595178	7.45	0.620914	7.41	0.641015	7.21	0.756246	7.25	0.755255	7.51	0.609718
410	dehydrogenase/reductase SDR family member 11 [Sus scrofa]	NP_001231461	DHRS11	1		28 kDa		6.79	0.624153	6.8	0.582847	7.07	0.680487	6.37	0.700889	6.35	0.630999	6.45	0.616409	6.73	0.598139	6.51	0.607867	6.85	0.636046	6.72	0.603155	6.56	0.593379	6.57	0.607182
411	lamin-B2 [Sus scrofa]	XP_003354039	LMNB2	2		70 kDa	true	6.42	0.629834	6.23	0.611082	6.34	0.658296	6.26	0.676035	6.53	0.663323	6.59	0.656871	5.96	0.633348	5.89	0.682936	5.85	0.644292	5.65	0.67249	5.97	0.743205	5.96	0.614179
412	cytochrome b-c1 complex subunit 8 [Sus scrofa]	XP_003354325	LOC100524308	1	(+2)	10 kDa		6.4	0.632283	6.59	0.593057	6.46	0.678097	6.26	0.638993	6.21	0.597808	6.37	0.661729	6.71	0.587892	6.9	0.630143	7.12	0.676191	6.67	0.616549	6.89	0.623342	6.85	0.585907
413	CAP-Gly domain-containing linker protein 1 isoform X1 [Sus scrofa]	XP_020928617	CLIP1	1	(+6)	162 kDa	true	6.24	0.593561	6.22	0.619594	6.29	0.671256	6.56	0.693796	6.09	0.626205	5.99	0.675404	6.22	0.68165	6.23	0.763539	6.18	0.594932	6.4	0.627192	6.07	0.616767	6.48	0.661491
414	eIF-2-alpha kinase activator GCN1 [Sus scrofa]	XP_020928793	GCN1	1		293 kDa		6.35	0.699415	6.52	0	6.28	0.660512	5.93	0.647475	6.13	0	5.71	0.676343	5.48	0	5.6	0.688734	5.59	0.689443	5.59	0.70972	5.41	0.753201	5.36	0
415	aldose reductase [Sus scrofa]	NP_001001539	AKR1B1	1		36 kDa	true	7.65	0.636835	8.04	0.596188	8.06	0.612496	7.82	0.64185	8.01	0.596796	7.82	0.61409	7.61	0.570116	7.55	0.599638	7.92	0.608784	7.67	0.568409	7.65	0.599342	7.34	0.627767
416	bifunctional epoxide hydrolase 2 [Sus scrofa]	NP_001001641	EPHX2	1		63 kDa		5.74	1.04297	5.47	0.870639	6.04	0.653745	6.7	0.589781	6.72	0.649742	6.46	0.612426	6.65	0.599124	7.09	0.740306	6.73	0.909424	6.73	0.604231	6.5	0.685447	6.73	0.641439
417	CDGSH iron-sulfur domain-containing protein 1 [Sus scrofa]	XP_020928882	CISD1	1		12 kDa		7.25	0.649196	7.46	0.597821	7.41	0.55946	7.53	0.61187	7.64	0.621092	7.36	0.688021	7.28	0.597034	7.41	0.567642	7.39	0.695416	7.41	0.551105	7.34	0.597211	7.23	0.616101
418	dynamin-2 isoform X5 [Sus scrofa]	XP_020939463	DNM2	1	(+3)	99 kDa	true	5.84	0.676844	5.8	0.717877	5.7	0.610259	5.65	0.63358	5.57	0.767987	5.79	0.646274	5.59	0.716066	5.29	0.650932	5.52	0.634489	5.39	0.696566	5.18	0.844432	5.13	0.884441
419	cytochrome c oxidase subunit 7A1, mitochondrial precursor [Sus scrofa]	NP_999576	COX7A1	1		9 kDa		5.98	0.684344	6.41	0.698269	6.45	0.637104	6.2	0.706881	6.43	0.624511	5.94	0.788293	6.55	0.636068	6.46	0.670575	6.88	0.648073	6.61	0.646603	6.59	0.697657	6.26	0.70364
420	26S proteasome non-ATPase regulatory subunit 2 [Sus scrofa]	NP_001230406	PSMD2	1		100 kDa		7.08	0.714976	6.72	0.630445	6.72	0.613021	6.63	0.630687	6.72	0.655583	6.8	0.630138	6.27	0.661694	6.44	0.590802	6.33	0.723776	6.34	0.61504	6.28	0.644125	6.47	0.655641
421	LOW QUALITY PROTEIN: poly [ADP-ribose] polymerase 1 [Sus scrofa]	XP_003357689	PARP1	2		113 kDa		6.37	0.642217	6.25	0.620248	6.39	0.680921	6.01	0.640732	6.34	0.651682	6.2	0.667568	5.4	0.701115	5.41	0.814366	5.77	0.614016	5.56	0.639836	5.31	0.765708	5.47	0.636221
422	clustered mitochondria protein homolog isoform X2 [Sus scrofa]	XP_020923283	CLUH	1		178 kDa		6.58	0.757885	6.03	0.632023	6.34	0.74437	5.56	0.625877	5.57	0.636992	5.5	0.688256	5.43	0.659458	5.54	0.627765	5.64	0.662861	5.59	0.610189	5.25	0.755681	5.58	0.684383
423	spliceosome RNA helicase DDX39B isoform X1 [Sus scrofa]	XP_020954000	DDX39B	1		58 kDa	true	6.77	0.655196	6.53	0.625502	6.64	0.689606	6.47	0.658973	6.61	0.700747	6.65	0.658402	5.63	0.726645	5.67	0.686137	5.62	0.699643	5.81	0.638858	5.45	0.772355	5.68	0.657592
424	cytochrome b5 reductase 1 [Sus scrofa]	NP_001230847	CYB5R1	1	(+1)	34 kDa		5.99	0.654604	6.2	0.586117	5.49	0.893059	5.91	0.733384	6.04	0.642583	6.21	0.604151	6.87	0.708549	6.86	0.636589	6.97	0.607209	6.88	0.579749	6.86	0.588467	6.83	0.624763
425	profilin-1 [Sus scrofa]	NP_001231345	PFN1	1		15 kDa		7.59	0.593277	7.48	0.606007	7.7	0.694327	7.51	0.568293	7.35	0.629897	7.17	0.629736	6.81	0.642517	6.93	0.618202	6.63	0.581845	6.89	0.63096	6.64	0.592252	6.78	0.598882
426	four and a half LIM domains protein 1 isoform X4 [Sus scrofa]	XP_020935181	FHL1	1		33 kDa		7.03	0.666936	6.76	0.63548	6.88	0.60285	7.58	0.6608	7.15	0.575412	5.81	0.711505	7.1	0.584555	7.94	0.673957	6.58	0.743328	7.41	0.59197	7.24	0.613348	7.75	0.681395
427	omega-amidase NIT2 [Sus scrofa]	NP_001231271	NIT2	1		31 kDa		5.88	0.815243	6.37	0.777318	5.55	0.74496	6.12	0.62888	6.2	0.635228	6.26	0.624664	6.48	0.656541	6.61	0.647135	6.65	0.66506	6.34	0.636993	6.24	0.653634	6.03	0.674456
428	LOW QUALITY PROTEIN: dysferlin [Sus scrofa]	XP_013851496	DYSF	2		241 kDa	true	6.16	0.609326	6.02	0.73628	6.34	0.706063	5.93	0.679364	6.21	0.706004	6.18	0.690888	6.01	0.641925	6.21	0.652751	6.39	0.647429	6.29	0.697689	6.27	0.642707	6.57	0.598434
429	peptidyl-prolyl cis-trans isomerase B [Sus scrofa]	XP_020949539	PPIB	1		24 kDa	true	7.48	0.757735	7.13	0.655707	7.11	0.782131	6.92	0.61138	6.96	0.630434	6.8	0.677601	6.65	0.684873	6.83	0.62288	6.55	0.671714	6.57	0.699298	6.54	0.612343	6.5	0.653975
430	40S ribosomal protein S4, X isoform [Sus scrofa]	NP_001191212	RPS4X	1		30 kDa	true	7.75	0.652182	7.17	0.681952	7.4	0.714223	7.1	0.623609	6.94	0.585262	6.84	0.592449	6.39	0.613638	6.55	0.571125	6.1	0.629417	6.24	0.64686	6.01	0.62595	6.01	0.874547
431	LOW QUALITY PROTEIN: DNA damage-binding protein 1 [Sus scrofa]	XP_003122699	DDB1	2		127 kDa		6.31	0.619661	6.01	0.62064	6.24	0.653537	6.09	0.610501	6.2	0.718638	6.19	0.7772	5.71	0.784678	5.57	0.740563	5.66	0.666963	5.78	0.724644	5.56	0.618344	5.76	0.683885
432	neutral alpha-glucosidase AB isoform X3 [Sus scrofa]	XP_005660829	GANAB	1	(+1)	109 kDa		6.53	0.695268	6.28	0.644082	6.17	0.692766	6.11	0.610537	6.12	0.627232	6.18	0.789347	5.9	0.639178	6.1	0.614924	5.79	0.676661	5.62	0.704758	5.74	0.710431	5.66	0.649057
433	ezrin [Sus scrofa]	XP_013847913	EZR	2		69 kDa	true	7.44	0.686385	7.07	0.620824	7.28	0.605575	7.18	0.607318	7.17	0.571476	7.27	0.635918	6.78	0.621116	6.65	0.739678	6.77	0.641509	6.86	0.653382	6.81	0.664449	7.06	0.612545
434	26S protease regulatory subunit 7 [Sus scrofa]	NP_001231937	PSMC2	1		49 kDa		7.1	0.611752	6.94	0.648897	7.14	0.680781	6.83	0.757603	6.85	0.672276	6.87	0.757301	6.49	0.637696	6.62	0.601854	6.54	0.763363	6.42	0.652655	6.28	0.613008	6.61	0.59954
435	polyribonucleotide nucleotidyltransferase 1, mitochondrial [Sus scrofa]	NP_001233196	PNPT1	1		86 kDa		6.49	0.694766	6.58	0.645329	6.5	0.640805	6.51	0.62012	6.4	0.609893	6.54	0.67247	6.47	0.600267	6.42	0.590037	6.46	0.703217	6.37	0.607312	6.4	0.641402	6.45	0.774883
436	desmoglein-2 [Sus scrofa]	XP_003356440	DSG2	1		123 kDa		6.27	0.720185	6.15	0.688014	6.34	0.638954	6.45	0.833017	6.54	0.661376	6.49	0.633723	6	0.628785	5.94	0.688081	6.02	0.666008	5.91	0.621491	6.05	0.737778	6.04	0.757642
437	band 3 anion transport protein isoform X1 [Sus scrofa]	XP_005668813	SLC4A1	2		104 kDa	true	5.98	0.641804	5.53	0.634374	5.51	0.818984	5.41	0.684085	5.78	0.592523	7.77	0.965222	5.46	0.717116	5.08	1.34757	5.3	0.64261	5.68	0.677701	6.31	0.635495	6.94	0.829875
438	LOW QUALITY PROTEIN: collagen alpha-1(IV) chain [Sus scrofa]	XP_020921569	COL4A1	1		160 kDa	true	6.27	0.624968	6.37	0.571629	6.52	0.600566	6.86	0.640208	6.9	0.615526	6.43	0.603693	6.06	0.709543	5.99	0.727297	6.19	0.610407	6.25	0.569445	6.16	0.584661	5.98	0.648956
439	palmdelphin [Sus scrofa]	NP_001033734	PALMD	1		62 kDa		5.48	0.637524	5.93	0.669063	5.9	0.662501	6.4	0.620707	5.83	0.639575	5.82	0.685511	5.97	0.593317	6.14	0.638263	5.7	0.631898	6.08	0.649333	6.29	0.58999	6.31	0.653856
440	60S ribosomal protein L3 [Sus scrofa]	NP_001230992	RPL3	1		46 kDa	true	7.74	0.748983	7.14	0.831316	8.14	0.547865	7	0.618055	7.02	0.607889	6.99	0.552622	5.36	0.713781	5.71	0.575645	5.31	0.692838	5.77	0.568931	5.62	0.772493	6.02	0.584646
441	dolichyl-diphosphooligosaccharide--protein glycosyltransferase subunit 1 precursor [Sus scrofa]	NP_999498	RPN1	1		69 kDa		6.65	0.674734	6.27	0.693108	6.35	0.652159	6.28	0.652872	6.06	0.666468	6.09	0.624149	5.72	0.765528	5.85	0.703175	5.64	0.69044	5.61	0.706702	5.52	0.641078	5.8	0.662985
442	epoxide hydrolase 1 precursor [Sus scrofa]	NP_999520	EPHX1	1		52 kDa		6	0.684144	5.89	0.747585	5.97	0.825383	5.62	0.883664	5.57	0.656751	5.93	0.691456	7.08	0.742759	7.16	0.698722	7.17	0.799514	6.25	0.574018	6.39	0.665358	6.66	0.74462
443	NADH dehydrogenase [ubiquinone] iron-sulfur protein 7, mitochondrial isoform X3 [Sus scrofa]	XP_003354019	NDUFS7	2	(+1)	28 kDa		6.04	0.611159	5.94	0.693684	6.16	0.675804	5.95	0.616415	6.15	0.61213	5.95	0.625687	6.56	0.643088	6.53	0.615521	6.6	0.602641	6.49	0.621708	6.64	0.590582	6.7	0.705327
444	ADP-ribosylation factor 1 isoform X2 [Sus scrofa]	XP_020932894	ARF1	1		23 kDa	true	7.02	0.584832	6.98	0.596103	6.86	0.735383	6.83	0.590403	6.82	0.588709	6.79	0.59738	6.1	0.672049	6.36	0.640456	6.27	0.592201	6.35	0.606951	6.07	0.586754	6.29	0.559871
445	isobutyryl-CoA dehydrogenase, mitochondrial isoform X3 [Sus scrofa]	XP_020957794	ACAD8	1	(+1)	39 kDa		5.4	0.715567	5.41	0.663866	5.55	0.681671	5.54	0.668709	5.8	0.652568	5.73	0.669912	5.38	0.683103	5.52	0.721162	5.77	0.705268	5.36	0.765376	5.48	0.643824	5.49	0.677337
446	mimecan precursor [Sus scrofa]	NP_001302657	OGN	1	(+2)	34 kDa		7	0.633753	6.71	0.613045	6.66	0.607399	6.21	0.674447	6.35	0.649762	5.52	0.851015	7.04	0.610242	7.46	0.753411	6.3	0.655368	6.69	0.608001	7.04	0.616295	6.6	0.631957
447	caveolin-1 isoform a [Sus scrofa]	NP_001335864	CAV1	1		21 kDa	true	6.95	0.618629	7.11	0.617778	7.15	0.656029	7.25	0.579863	7.41	0.624288	7.01	0.721999	6.93	0.611676	7.23	0.59086	7.1	0.611931	7.02	0.574237	7	0.599674	7.03	0.597141
448	fatty aldehyde dehydrogenase isoform X2 [Sus scrofa]	XP_003132080	ALDH3A2	1	(+1)	54 kDa	true	6.3	0.606041	6.43	0.618907	6.21	0.649442	6.29	0.614415	6.36	0.626481	6.38	0.632349	7.14	0.631514	7.37	0.689282	7.69	0.755363	7.01	0.575953	7.11	0.598672	7.1	0.595186
449	phosphatidylethanolamine-binding protein 1 isoform X1 [Sus scrofa]	XP_003132938	PEBP1	1		21 kDa		6.73	0.752623	7.13	0.633243	6.92	0.631997	7.23	0.634815	7.02	0.653789	6.25	0.83212	7.52	0.683995	7.55	0.663521	7.19	0.62466	7.54	0.616421	7.45	0.63694	7.08	0.636743
450	LOW QUALITY PROTEIN: ankyrin-1 [Sus scrofa]	XP_020933972	ANK1	1		208 kDa	true	6.13	0.685307	5.88	0.701052	6.16	0.622146	5.89	0.652493	6.08	0.691125	7.68	1.1649	6.15	0.641692	5.47	1.01665	6.08	0.614476	6.04	0.697893	6.49	0.626265	6.8	0.897053
451	selenium-binding protein 1 isoform X1 [Sus scrofa]	XP_020945522	SELENBP1	1		56 kDa		6.8	0.590339	6.62	0.647777	6.7	0.637059	6.33	0.651923	6.63	0.673435	6.9	0.61133	6.94	0.616958	6.77	0.683846	7	0.620075	6.87	0.59068	6.98	0.640936	6.94	0.589847
452	adenylate kinase 2, mitochondrial isoform X1 [Sus scrofa]	XP_020951501	AK2	1	(+1)	27 kDa		6.09	0.679697	6.08	0.631803	6.51	0.615214	6.62	0.655379	6.7	0.587026	6.36	0.626651	6.67	0.626336	6.69	0.662291	6.85	0.70591	6.97	0.708666	6.69	0.636303	6.66	0.635097
453	fatty acid-binding protein, adipocyte [Sus scrofa]	NP_001002817	FABP4	1		15 kDa		6.89	0.67719	6.68	0.640989	6.9	0.608587	7.37	0.645328	7.08	0.559009	7.28	0.605051	7.34	0.555397	7.09	0.612207	7.19	0.839636	7.98	0.647666	7.67	0.65577	8.77	0.630179
454	NADP-dependent malic enzyme, mitochondrial [Sus scrofa]	NP_001231187	ME3	1		67 kDa	true	5.75	0.764937	5.84	0.678138	5.57	0.730787	5.86	0.672085	5.93	0.654529	5.91	0.688829	6.98	0.64315	6.69	0.627661	6.65	0.648072	6.82	0.651472	6.8	0.617839	6.58	0.706696
455	delta-1-pyrroline-5-carboxylate dehydrogenase, mitochondrial [Sus scrofa]	NP_001239142	ALDH4A1	1		62 kDa		6.35	0.656576	6.53	0.5938	6.39	0.74923	6.46	0.678485	6.51	0.598665	6.46	0.642055	7.59	0.634646	7.21	0.621513	6.86	0.678334	6.71	0.647334	6.99	0.628272	6.67	0.617318
456	GTP:AMP phosphotransferase AK3, mitochondrial isoform X1 [Sus scrofa]	XP_001924714	AK3	2		26 kDa		6.35	0.656541	6.32	0.626005	6.26	0.669788	6.38	0.647764	6.32	0.679233	6.18	0.648998	6.88	0.676933	6.64	0.613267	6.6	0.707695	6.65	0.629815	6.59	0.628363	6.43	0.640427
457	eukaryotic translation initiation factor 3 subunit A [Sus scrofa]	XP_001928377	EIF3A	1		166 kDa		7.12	0.647929	6.88	0.672511	6.84	0.774923	6.61	0.606569	6.71	0.612813	6.63	0.613311	6.12	0.692989	6.37	0.644265	6.26	0.71206	6.05	0.684193	6.03	0.638648	6.16	0.673896
458	ubiquinone biosynthesis monooxygenase COQ6, mitochondrial [Sus scrofa]	XP_001929141	COQ6	1		51 kDa		5.92	0.653478	5.99	0.642489	6.02	0.657806	5.78	0.683776	6.07	0.611302	5.96	0.637518	6.26	0.616751	6.22	0.703092	6.62	0.702721	6.27	0.638175	6.32	0.628094	6.37	0.628989
459	plasminogen activator inhibitor 2 [Sus scrofa]	XP_003121745	SERPINB2	2		49 kDa		6.02	0.722679	6.23	0.589483	6.28	0.613388	7.9	0.639457	6.4	0.604984	5.7	0.748954	6.34	0.595659	6.45	0.628538	6.33	0.700582	7.03	0.676383	6.27	0.598063	7.2	0.772287
460	cytochrome b-c1 complex subunit Rieske, mitochondrial [Sus scrofa]	XP_003127050	LOC100522678	1		29 kDa		6.35	0.68375	6.71	0.628754	6.43	0.668044	6.62	0.596685	6.59	0.653702	6.75	0.719977	7.05	0.642863	7.08	0.659375	7.17	0.64099	7.03	0.589214	7.18	0.596523	7.2	0.713384
461	prohibitin [Sus scrofa]	XP_003131608	PHB	4	(+3)	30 kDa		7.32	0.669763	7.44	0.660875	7.45	0.60995	7.33	0.561782	7.39	0.582864	7.45	0.589558	7.21	0.60329	7.29	0.583452	7.41	0.578321	7.19	0.58862	7.37	0.561727	7.33	0.619155
462	troponin I, slow skeletal muscle isoform X1 [Sus scrofa]	XP_020919722	TNNI1	1		22 kDa		6.87	0.774282	7.03	0.823956	7.71	0.833331	7.24	0.816051	7	1.00164	7.08	0.709919	4.04	3.42636	4.12	2.32329	4.35	1.38701	4.27	0.717492	4.37	1.71165	4.2	2.71882
463	EH domain-containing protein 1 [Sus scrofa]	XP_020938530	EHD1	1		61 kDa	true	6.89	0.671643	6.73	0.668831	6.96	0.660598	7.07	0.640583	7.09	0.614184	6.97	0.64377	6.9	0.629499	6.64	0.624158	6.66	0.754675	7.09	0.569512	7.01	0.606349	7.04	0.699643
464	E3 SUMO-protein ligase RanBP2 isoform X3 [Sus scrofa]	XP_005662394	LOC100511376	2		352 kDa	true	6.21	0.631027	6.04	0	5.93	0.594917	5.86	0.837531	6.16	0	6.28	0.663061	4.68	0	5.65	0.615079	5.48	0.725442	5.6	0.672915	5.72	0.633512	5.61	0
465	calreticulin precursor [Sus scrofa]	NP_001167604	CALR	1		48 kDa		8.33	0.694166	7.74	0.666925	8.06	0.788099	7.62	0.674504	7.49	0.589722	7.26	0.626067	7.44	0.585325	7.63	0.602123	7.23	0.6532	7.17	0.609298	6.98	0.732619	7.01	0.805656
466	LOW QUALITY PROTEIN: coiled-coil domain-containing protein 141 [Sus scrofa]	XP_020930976	CCDC141	1		175 kDa		6.1	0.655258	5.8	0.716615	5.72	0.695752	5.78	0.637166	6.06	0.669343	5.95	0.61774	5.46	0.683572	5.62	0.625618	5.5	0.63154	5.32	0.715423	5.22	0.781758	5.38	0.784927
467	actin-related protein 2/3 complex subunit 2 [Sus scrofa]	NP_001177168	ARPC2	1		34 kDa		6.79	0.586255	6.53	0.626947	6.8	0.620291	7.02	0.617084	6.8	0.699643	6.64	0.723033	6.47	0.627328	6.33	0.692369	6.21	0.693029	6.42	0.647751	6.19	0.622943	6.54	0.59897
468	enoyl-CoA delta isomerase 1, mitochondrial [Sus scrofa]	NP_001272902	ECI1	1		33 kDa		6.68	0.600327	6.79	0.636838	6.67	0.651536	6.54	0.610858	6.44	0.630103	6.6	0.659289	7.04	0.628994	7.27	0.675612	7.72	0.657687	6.72	0.620995	6.65	0.639428	6.79	0.650296
469	integrin-linked protein kinase isoform X2 [Sus scrofa]	XP_003357179	ILK	1	(+2)	51 kDa		6.32	0.672813	6.24	0.625406	6.22	0.597695	6.29	0.623471	6.27	0.602972	6.16	0.72521	6.02	0.65497	6.04	0.624811	5.78	0.754528	5.82	0.662264	5.94	0.638971	5.91	0.623021
470	enoyl-CoA delta isomerase 2, mitochondrial isoform X1 [Sus scrofa]	XP_020953529	ECI2	1		39 kDa		6.1	0.626925	6.06	0.60709	6.27	0.627134	5.85	0.644776	5.91	0.690451	5.96	0.651079	5.96	0.650535	5.92	0.595852	6.28	0.710048	5.91	0.625035	5.95	0.638759	6.11	0.647443
471	NADH dehydrogenase [ubiquinone] 1 beta subcomplex subunit 6 [Sus scrofa]	NP_001038019	NDUFB6	1		16 kDa		6.89	0.693108	6.76	0.667697	6.58	0.626657	6.85	0.551609	6.95	0.580127	7	0.603435	7.34	0.610066	7.22	0.611643	7.23	0.627482	7.4	0.556574	7.6	0.571903	7.43	0.600029
472	nucleoside diphosphate kinase B [Sus scrofa]	NP_001038075	NME2	1		17 kDa	true	7.24	0.699828	7.09	0.682795	7.61	0.652904	6.83	0.610943	7.02	0.577408	6.69	0.567157	6.66	0.6049	6.64	0.635106	6.8	0.627751	6.83	0.564372	6.61	0.607505	6.54	0.606895
473	fascin [Sus scrofa]	NP_001139772	FSCN1	1		55 kDa		7.5	0.620561	7.3	0.623275	7.28	0.692184	7.5	0.636557	7.86	0.677236	7.99	0.780836	6.65	0.645349	6.6	0.693122	6.51	0.672749	6.28	0.782539	6.17	0.767561	6.14	0.82405
474	superoxide dismutase [Cu-Zn] [Sus scrofa]	NP_001177351	SOD1	1		16 kDa		7	0.64221	6.96	0.622616	7.01	0.633965	6.9	0.673409	7.05	0.618278	7.1	0.648083	7.21	0.625446	6.98	0.639407	7.12	0.622028	7.15	0.617948	7.2	0.62167	7.06	0.607466
475	carnitine O-palmitoyltransferase 2, mitochondrial precursor [Sus scrofa]	NP_001233172	CPT2	1		74 kDa		5.86	0.688005	5.94	0.653802	5.87	0.684432	5.85	0.596208	5.68	0.645683	5.97	0.677869	6.27	0.693029	6.44	0.756326	6.29	0.626884	6.1	0.6693	6.21	0.59615	6.38	0.631662
476	DNA topoisomerase 2-beta [Sus scrofa]	NP_001245315	TOP2B	1		182 kDa	true	6.58	0.69103	6.46	0.622777	6.62	0.610178	6.54	0.712334	6.62	0.633805	6.5	0.646617	5.37	0.770298	5.48	0.660121	5.65	0.698933	5.49	0.650558	5.27	0.724387	5.57	0.621182
477	decorin precursor [Sus scrofa]	NP_999085	DCN	1		40 kDa		7.11	0.581798	6.82	0.622893	6.62	0.750756	6.41	0.640367	6.33	0.67357	6.22	0.711643	7.7	0.625611	8.05	0.616025	7.12	0.561367	7.38	0.585616	7.65	0.732155	7.31	0.607979
478	fumarylacetoacetate hydrolase domain-containing protein 2 [Sus scrofa]	XP_005662358	LOC100522130	1	(+1)	34 kDa		6.91	0.647881	7.07	0.58284	6.99	0.605645	7.07	0.613953	6.98	0.610489	7.03	0.577514	6.96	0.58685	6.97	0.59375	7.08	0.640851	6.83	0.574886	6.59	0.671355	6.57	0.623879
479	supervillin isoform X3 [Sus scrofa]	XP_020920406	SVIL	1		257 kDa		5.94	0.612621	5.95	0.605221	5.93	0.65159	6.26	0.644854	5.72	0.751303	6.25	0.677728	6.03	0.628288	5.77	0.760393	5.6	0.67509	5.9	0.638127	5.97	0.609077	6.03	0.635584
480	myosin-14 isoform X3 [Sus scrofa]	XP_020950442	MYH14	1		234 kDa	true	5.57	0.758718	5.33	0.884236	5.28	0.657142	5.15	0.848867	5.21	0.663851	5.21	0.726398	5.76	0.670499	5.75	0.719359	5.84	0.728597	5.78	0.62469	5.31	0.752748	5.5	0.682008
481	keratin, type II cytoskeletal 8 [Sus scrofa]	NP_001153087	KRT8	1		54 kDa	true	5.39	0.712197	6.39	0.678415	6.33	0.684462	6.29	0.722181	7.29	0.74679	6.74	0.664346	4.99	1.21883	4.73	0.989989	5.15	0.955944	5.52	0.735675	7	0.759217	5.25	0.803934
482	inositol monophosphatase 1 [Sus scrofa]	NP_999381	IMPA1	1	(+3)	30 kDa		5.96	0.66754	5.89	0.583445	6	0.670822	6.24	0.806927	6.04	0.605761	5.98	0.638462	6.07	0.58609	5.79	0.658489	5.63	0.664593	6.23	0.658563	6.03	0.615715	5.96	0.594735
483	adiponectin precursor [Sus scrofa]	NP_999535	ADIPOQ	1		26 kDa		7.09	0.670763	7.16	0.698931	7.09	0.568884	7.18	0.620406	7.49	0.610894	7.28	0.561648	7.22	0.625196	7.29	0.559495	7.53	0.622235	7.44	0.581377	7.26	0.583557	7.13	0.63215
484	LOW QUALITY PROTEIN: general vesicular transport factor p115 [Sus scrofa]	XP_005666819	USO1	2		109 kDa		6.97	0.763348	6.64	0.664254	6.74	0.652681	6.62	0.631236	6.47	0.677659	6.36	0.686563	6.34	0.683945	6.4	0.611233	6.09	0.651072	6.24	0.619877	6.09	0.697278	6.12	0.682477
485	mth938 domain-containing protein [Sus scrofa]	XP_005667226	AAMDC	2		13 kDa		6.71	0.666647	6.96	0.585565	7.21	0.622834	6.89	0.61246	6.99	0.65171	6.83	0.621391	6.69	0.612178	6.7	0.641753	6.99	0.598236	6.84	0.632022	6.91	0.659927	6.9	0.814913
486	tRNA-splicing ligase RtcB homolog [Sus scrofa]	NP_001116458	RTCB	1		55 kDa		6	0.671362	6.12	0.633653	6.19	0.676126	6.03	0.657222	6	0.623314	5.98	0.642113	5.83	0.662145	5.79	0.669572	5.9	0.647467	5.73	0.699062	5.81	0.632109	5.77	0.668614
487	40S ribosomal protein S16 [Sus scrofa]	NP_001131092	RPS16	1		16 kDa		6.96	0.634644	6.74	0.619376	7	0.635911	6.4	0.601287	6.37	0.630192	6.27	0.583363	5.98	0.627255	6.2	0.607459	5.94	0.713449	5.69	0.611865	5.68	0.689185	5.92	0.665355
488	acyl-CoA synthetase family member 2, mitochondrial isoform X1 [Sus scrofa]	XP_003131621	ACSF2	3		68 kDa		5.24	0.798757	5.02	1.10442	5.26	0.83161	5.43	0.627534	5.49	0.712904	5.4	0.651077	5.77	0.73315	5.84	0.700377	6	0.683999	5.61	0.664689	5.46	0.624808	5.46	0.734503
489	leiomodin-2 [Sus scrofa]	XP_003134774	LMOD2	1		62 kDa		6.17	0.617344	5.91	0.624178	6.05	0.634324	6.48	0.73572	6.2	0.63331	6	0.646188	5.67	0.695603	6.14	0.753458	5.83	0.651691	5.96	0.748609	5.77	0.663647	6.3	0.713317
490	kinesin-1 heavy chain [Sus scrofa]	XP_020920464	KIF5B	1		110 kDa	true	6.79	0.710129	6.39	0.680152	6.84	0.633595	6.44	0.621937	6.44	0.633559	6.37	0.645586	6.48	0.621492	6.1	0.925091	6.19	0.62759	6.27	0.622194	6.14	0.644087	6.28	0.611321
491	pre-mRNA-processing-splicing factor 8 [Sus scrofa]	XP_020923227	PRPF8	1	(+1)	274 kDa		6.4	0.704339	6.36	0.659595	6.44	0.656667	6.19	0.609625	6.26	0.707298	6.26	0.648762	5.59	0.715659	5.58	0.680369	5.65	0.670962	5.49	0.63347	5.47	0.786024	5.6	0.69773
492	LOW QUALITY PROTEIN: cytoplasmic FMR1-interacting protein 1 [Sus scrofa]	XP_020931266	CYFIP1	1		145 kDa	true	5.67	0	5.73	0.60036	5.56	0.656251	6.25	0	5.63	0.745175	5.64	0.668681	5.33	0.655898	5.64	0.945517	5.26	0	5.62	0.647016	5.44	0	5.42	0.605147
493	cofilin-1 [Sus scrofa]	NP_001004043	CFL1	1		19 kDa	true	7.43	0.692392	7.07	0.657143	7.38	0.86422	7.22	0.589528	7.26	0.605802	6.57	0.631614	6.36	0.573013	6.82	0.598273	5.98	0.930245	6.59	0.653747	6.23	0.629586	6.45	0.69125
494	elongation factor 1-alpha 1 [Sus scrofa]	NP_001090887	EEF1A1	1	(+1)	50 kDa	true	7.47	0.633393	7	0.624557	7.53	0.666709	6.84	0.607158	6.74	0.606405	6.66	0.675566	5.36	0.667763	5.42	0.574108	5.4	0.776156	5.77	0.700583	5.3	0.65874	5.53	0.747953
495	complement C4-A precursor [Sus scrofa]	NP_001116561	C4A	1		193 kDa		5.89	0.640699	5.61	0.710517	5.46	0.714046	5.63	0.66634	5.46	1.10009	6.06	0.698995	6.61	0.684947	6.18	0.758369	6.6	0.655974	6.4	0.691507	6.19	0.620412	6.62	0.762759
496	glutathione S-transferase kappa 1 [Sus scrofa]	NP_001302503	GSTK1	1		25 kDa		5.8	0.708095	5.69	0.72109	5.63	0.754923	5.75	0.628792	5.95	0.637173	5.87	0.96297	5.94	0.621077	5.98	0.62579	6.25	0.667431	6.12	0.60381	6	0.649573	6.03	0.636105
497	acyl-CoA dehydrogenase family member 9, mitochondrial isoform X2 [Sus scrofa]	XP_020925065	ACAD9	1		69 kDa		5.37	0.715523	5.36	0.737099	5.58	0.633359	5.67	0.683395	5.63	0.684492	5.74	0.643209	5.78	0.641353	5.42	0.653613	5.6	0.67398	5.6	0.636422	5.61	0.766563	5.61	0.630893
498	40S ribosomal protein SA [Sus scrofa]	NP_001032223	RPSA	1		33 kDa		7.52	0.702244	7.4	0.607176	7.81	0.739565	7.24	0.605531	7.08	0.608684	6.96	0.619931	6.5	0.630462	6.56	0.686389	6.37	0.678156	6.61	0.624958	6.3	0.655371	6.51	0.630531
499	basigin precursor [Sus scrofa]	NP_001116558	BSG	1		29 kDa		7.06	0.574188	7.29	0.64623	7.53	0.660501	7.33	0.594642	7.32	0.675632	7.04	0.666822	7.14	0.650455	7.17	0.62281	7.32	0.623504	6.96	0.639618	7	0.579454	6.7	0.621504
500	guanine nucleotide-binding protein G(i) subunit alpha-2 [Sus scrofa]	NP_001116588	GNAI2	1	(+2)	40 kDa	true	6.85	4.14789	7.16	0.567604	No data	0	7.05	0.616284	7.18	0.562963	No data	0	6.67	0.580235	No data	0	7.07	0.592739	No data	0	6.78	0.615128	6.49	0.678936
501	rho GDP-dissociation inhibitor 1 [Sus scrofa]	NP_001188313	ARHGDIA	1	(+3)	23 kDa		6.49	0.649402	6.24	0.62026	6.39	0.679568	6.41	0.696887	6.55	0.690489	6.5	0.646722	5.52	0.744152	5.85	0.631386	5.59	0.766463	5.93	0.642937	5.87	0.779739	6.01	0.639972
502	lipoma-preferred partner [Sus scrofa]	XP_020926905	LPP	1	(+5)	66 kDa		7.02	0.652331	7.07	0.668081	6.96	0.762894	7	0.654736	6.98	0.625152	6.55	0.731209	6.26	0.715376	6.86	0.675651	6.55	0.799322	6.77	0.663853	6.27	0.721767	6.51	0.742239
503	exportin-1 isoform X1 [Sus scrofa]	XP_020943143	XPO1	1		123 kDa		6.55	0.735468	6.36	0.60659	6.51	0.723465	6.32	0.631633	6.26	0.616667	6.36	0.693317	5.97	0.647366	5.98	0.653864	5.93	0.640939	5.93	0.640322	5.76	0.760664	6.11	0.69364
504	LOW QUALITY PROTEIN: protein phosphatase 1 regulatory subunit 12A [Sus scrofa]	XP_020948470	PPP1R12A	1		115 kDa		6.08	0.655126	6.16	0.654526	6.12	0.683066	6.16	0.663686	6.01	0.755539	6.08	0.659752	5.15	0.663281	5.54	0.697278	5.5	0.750557	5.6	0.643071	5.39	0.740787	5.74	0.737866
505	LOW QUALITY PROTEIN: golgin subfamily B member 1 [Sus scrofa]	XP_020925933	GOLGB1	1		378 kDa		5.57	1.14749	6.1	0	No data	0	5.9	0.620729	5.59	0	No data	0	5.81	0	No data	0	5.95	0.678493	No data	0	5.56	0.692047	5.84	0
506	cathepsin D precursor [Sus scrofa]	NP_001032810	CTSD	1		44 kDa		5.85	0.591365	5.88	0.744859	6.03	0.672294	6.14	0.613708	6.26	0.719707	6.15	0.574579	5.57	0.874987	5.81	0.603536	6.05	0.610465	5.95	0.589545	5.94	0.637395	6.08	0.724466
507	protein FAM162A [Sus scrofa]	NP_001230502	FAM162A	1		18 kDa		6.47	0.625092	6.55	0.626182	6.4	0.623662	6.35	0.603604	6.39	0.614321	6.44	0.631749	6.9	0.606328	6.98	0.626263	7.1	0.61508	6.84	0.592476	6.78	0.581744	6.8	0.590132
508	glyoxalase domain-containing protein 4 [Sus scrofa]	XP_003131863	GLOD4	2	(+1)	33 kDa		6.1	0.629499	6.15	0.641895	6.33	0.654503	6.39	0.637382	6.29	0.664557	6.13	0.610614	6.02	0.685183	5.86	0.658836	5.77	0.768686	6.34	0.600163	6.25	0.611454	6.17	0.661676
509	receptor expression-enhancing protein 5 [Sus scrofa]	XP_003480935	REEP5	1		21 kDa		6.43	0.658477	6.4	0.661573	6.35	0.919938	6.42	0.64747	6.46	0.634333	6.46	0.688824	7.19	0.604275	6.98	0.59931	7.23	0.66002	7.11	0.615986	7.37	0.651698	7.32	0.784329
510	phenylalanine--tRNA ligase beta subunit isoform X1 [Sus scrofa]	XP_020930478	FARSB	1		66 kDa		6.76	0.658872	6.59	0.607473	6.83	0.667218	6.33	0.601604	6.46	0.610644	6.37	0.685302	6.2	0.605877	6.23	0.616866	6.34	0.614029	6.03	0.635395	5.85	0.66753	5.98	0.644118
511	40S ribosomal protein S15a isoform X1 [Sus scrofa]	XP_020942212	RPS15A	1		17 kDa		7.9	0.694337	7.66	0.634231	7.85	0.63145	7.47	0.589119	7.33	0.582484	7.22	0.599317	6.68	0.636886	6.99	0.609663	6.73	0.590056	6.55	0.612274	6.35	0.70908	6.73	0.583723
512	delta(3,5)-Delta(2,4)-dienoyl-CoA isomerase, mitochondrial isoform X1 [Sus scrofa]	XP_020949268	ECH1	1	(+1)	33 kDa		6.1	0.742141	6.11	0.682164	6.37	0.624694	5.78	0.760499	5.87	0.703879	5.68	0.759308	7.31	0.697825	7.19	0.682519	7.31	0.698736	6.45	0.625041	6.62	0.631079	6.55	0.66513
513	poly(rC)-binding protein 1 [Sus scrofa]	XP_003125105	PCBP1	1		38 kDa	true	6.23	0.665006	6.2	0.669625	6.17	0.689895	6.16	0.70095	5.78	0.655373	5.92	0.630075	5.55	0.65996	5.3	0.779109	5.44	0.612951	5.49	0.654465	5.02	0.665187	5.49	0.700909
514	importin subunit beta-1 [Sus scrofa]	XP_003131576	KPNB1	3		97 kDa		6.35	0.670299	6.25	0.631988	6.13	0.629606	6.03	0.598414	6.22	0.683395	6.3	0.659198	5.42	0.677005	5.41	0.712976	5.38	0.735856	5.55	0.660029	5.59	0.637794	5.62	0.632868
515	60S ribosomal protein L27a [Sus scrofa]	XP_003482544	RPL27A	2		17 kDa		7.05	0.746886	7.02	0.662039	7.09	0.704543	6.44	0.639392	6.4	0.580941	6.09	0.663308	6.14	0.581674	6.41	0.684123	6.11	0.602726	5.59	0.814041	5.34	0.96282	5.65	0.895787
516	heat shock 70 kDa protein 4 [Sus scrofa]	XP_005661711	HSPA4	1		94 kDa	true	6.18	0.734975	6.07	0.673067	6.1	0.700253	5.93	0.699459	5.84	0.637091	5.9	0.923734	5.61	0.918792	5.94	0.709222	5.89	0.844806	5.68	0.723757	5.28	1.38511	6.03	0.651816
517	LOW QUALITY PROTEIN: serpin A3-5 [Sus scrofa]	XP_013833856	LOC396684	2		47 kDa	true	6.53	0.621225	6.76	0.868599	7.19	0.91945	5.54	0.730967	5.69	0.834955	6.27	0.640977	5.79	0.903758	5.84	0.708669	5.99	0.633902	6.25	0.696459	6.55	0.628873	6.88	0.859312
518	LOW QUALITY PROTEIN: transforming growth factor-beta-induced protein ig-h3 [Sus scrofa]	XP_020940443	TGFBI	1		74 kDa		7.51	0.664505	6.57	0.633728	6.33	0.750756	6.58	0.60002	6.13	0.648228	6.27	0.585943	6.7	0.629058	6.98	0.605746	6.21	0.641491	6.56	0.572621	6.42	0.597207	6.55	0.616374
519	fatty acid-binding protein, epidermal [Sus scrofa]	NP_001034835	FABP5	1		15 kDa		7.26	0.603653	7.18	0.603573	7.39	0.618115	7.38	0.619141	7.06	0.577582	6.96	0.655031	7.35	0.556807	7.19	0.594117	6.97	0.590107	7.19	0.591841	7.27	0.588664	7.2	0.568489
520	alpha-1B-glycoprotein [Sus scrofa]	XP_003128180	A1BG	1		54 kDa		6.15	0.630363	5.65	0.763713	5.56	0.627043	5.53	0.716581	5.73	0.736979	6.51	0.63417	6.47	0.798909	5.67	0.628152	5.9	0.632859	6.24	0.607874	6.08	0.61829	6.2	0.745539
521	lipoamide acyltransferase component of branched-chain alpha-keto acid dehydrogenase complex, mitochondrial isoform X2 [Sus scrofa]	XP_003481553	DBT	2		53 kDa		5.93	0.847567	6.41	0.604363	6.21	0.622183	6.36	0.631955	6.29	0.624469	6.32	0.62782	6.88	0.691787	6.63	0.591464	6.66	0.678476	6.47	0.588216	6.65	0.651256	6.36	0.591588
522	ATP-dependent RNA helicase DDX3X isoform X1 [Sus scrofa]	XP_005673618	DDX3X	1		73 kDa	true	6.3	0.702722	5.77	0.690051	5.54	0.752192	6	0.690021	5.35	0.708357	5.59	0.733238	5.19	0.638798	5.27	0.651831	4.77	0.681499	5.19	0.726423	4.54	0.83462	5.04	0.902401
523	U5 small nuclear ribonucleoprotein 200 kDa helicase isoform X1 [Sus scrofa]	XP_020942757	SNRNP200	1		245 kDa		6.03	0.683259	5.81	0.672549	6.04	0.711735	5.5	0.727316	5.67	0.822544	5.75	0.668911	5.08	0.782304	4.93	0.61138	5.1	0.753519	4.93	0.703407	4.84	0.774254	4.9	0.834158
524	60S ribosomal protein L13 [Sus scrofa]	NP_001230274	RPL13	1		24 kDa		7.52	0.794318	6.98	0.691508	7.07	0.68192	6.17	0.65372	6.15	0.6396	6.06	0.633556	5.91	0.625229	6.02	0.629152	5.9	0.653411	5.23	0.930797	4.91	0.837973	4.86	1.40042
525	maleylacetoacetate isomerase [Sus scrofa]	NP_001230567	GSTZ1	1		24 kDa		5.33	0.742311	5.51	0.662211	5.58	0.701943	5.63	0.671951	5.26	1.09926	5.71	0.629527	5.91	0.741946	5.98	0.646722	5.93	0.764187	5.59	0.734845	5.85	0.668622	5.99	0.714919
526	apolipoprotein A-IV precursor [Sus scrofa]	NP_999553	APOA4	1		43 kDa		8.27	1.10475	8.24	1.07651	7.07	0.755463	5.79	0.683462	6.02	0.771266	6.82	0.723513	5.77	0.771552	5.11	0.930243	5.81	0.690862	5.08	0.816114	6.04	0.634336	5.49	1.20016
527	26S proteasome non-ATPase regulatory subunit 1 [Sus scrofa]	XP_001925937	PSMD1	3		106 kDa		6.23	0.619496	5.9	0.738474	6.32	0.679885	6.04	0.62583	6.06	0.66629	6.09	0.682878	5.56	0.846559	5.45	0.761517	5.69	0.653921	5.72	0.804154	5.52	0.659033	5.84	0.637427
528	microtubule-associated protein 1B isoform X1 [Sus scrofa]	XP_003134080	MAP1B	1		271 kDa	true	6.66	0.866418	6.12	0.672556	6.18	0.676801	5.87	0.695878	6.01	0.675661	6	0.635726	5.53	0.649505	5.47	0.687794	5.34	0.826408	5.47	0.653274	5.43	0.749805	5.22	0.852613
529	keratin, type II cytoskeletal 1 [Sus scrofa]	XP_003481635	KRT1	2		65 kDa	true	6.59	0.740182	7.16	0.634723	6.66	0.784498	7.22	0.610487	6.89	0.590105	6.96	0.615903	7.01	0.582744	6.82	0.581134	7.15	0.651171	8.6	0.956443	6.78	0.607199	6.85	0.643589
530	dynactin subunit 1 isoform X12 [Sus scrofa]	XP_020943019	DCTN1	1		127 kDa		6.45	0.607989	6.21	0.720258	6.17	0.60685	6.36	0.620435	6.16	0.661436	6.42	0.672926	5.99	0.651871	5.83	0.731272	5.86	0.621902	6.07	0.66395	5.92	0.596963	6.22	0.779829
531	synaptopodin-2 isoform X1 [Sus scrofa]	XP_020956357	SYNPO2	1		136 kDa		5.77	0.719613	5.61	0.660353	5.39	0.695562	5.63	0.682943	5.23	0.739739	5.42	0.685099	6.24	0.675662	6.09	0.676323	6.02	0.685563	6.02	0.670363	5.67	0.679646	5.96	0.643572
532	60S acidic ribosomal protein P0 [Sus scrofa]	NP_001092068	RPLP0	1		34 kDa		7.67	0.72631	7.23	0.679173	7.87	0.717686	7.21	0.673243	7.05	0.638687	7.02	0.633202	6.34	0.684015	6.41	0.622122	6.25	0.662243	6.32	0.658292	6	0.655215	6.47	0.611394
533	basic leucine zipper and W2 domain-containing protein 2 [Sus scrofa]	NP_001231936	BZW2	1	(+1)	48 kDa	true	6.54	0.630876	6.61	0.779429	6.68	0.655966	6.49	0.700383	6.38	0.674147	6.14	0.64531	6.2	0.762289	6.43	0.62428	6.49	0.770587	6.43	0.597922	6.33	0.627019	6.51	0.617564
534	UV excision repair protein RAD23 homolog B [Sus scrofa]	XP_001927901	RAD23B	1		43 kDa	true	7.04	0.599863	6.98	0.662902	6.99	0.709561	6.97	0.621913	6.88	0.588675	6.7	0.642596	6.42	0.66042	6.44	0.669695	6.44	0.606101	6.84	0.767345	6.48	0.595608	6.46	0.645337
535	serum deprivation-response protein [Sus scrofa]	XP_005652497	CAVIN2	1		47 kDa		6.25	0.693453	6.45	0.704609	6.47	0.685772	6.54	0.657183	6.3	0.648651	5.82	0.653639	6.39	0.668008	6.44	0.700297	6.43	0.611738	6.29	0.609478	5.88	0.720629	6.02	0.675057
536	chromodomain-helicase-DNA-binding protein 4 isoform X1 [Sus scrofa]	XP_020948084	CHD4	1	(+3)	218 kDa	true	5.86	0.719589	5.6	0	5.7	0.585332	5.47	0.647417	5.89	0	5.32	0.632051	4.32	0	4.94	0.635871	4.83	0.646041	4.47	0.687938	4.12	0.802909	4.65	0
537	ras-related protein Rab-1A [Sus scrofa]	NP_001026957	RAB1A	1		23 kDa	true	6.96	0.63849	6.63	0.621936	6.84	0.629023	6.46	0.57687	6.28	0.60176	6.25	0.659427	6.17	0.590781	6.22	0.683166	6.14	0.604426	6.09	0.767077	6.03	0.61565	6.41	0.623111
538	hypoxanthine-guanine phosphoribosyltransferase [Sus scrofa]	NP_001027548	HPRT1	1	(+2)	25 kDa		5.9	0.632694	5.76	0.609341	5.94	0.670883	5.95	0.617028	5.58	0.95905	5.92	0.658137	5.41	0.643487	5.03	0.729019	5.09	0.605606	5.49	0.657545	5.44	0.615832	5.64	0.641905
539	ATP-dependent (S)-NAD(P)H-hydrate dehydratase isoform 1 [Sus scrofa]	NP_001230350	NAXD	1		36 kDa		6.35	0.668359	6.53	0.64127	6.47	0.596925	6.54	0.66969	6.41	0.723799	6.54	0.653781	6.39	0.643476	6.21	0.607795	6.28	0.801091	6.29	0.619303	6.26	0.676892	6.14	0.630239
540	heterogeneous nuclear ribonucleoprotein H isoform X7 [Sus scrofa]	XP_003123691	HNRNPH1	1	(+10)	49 kDa	true	6.84	0.665147	6.35	0.639102	6.59	0.666107	6.25	0.655779	6.54	0.723048	6.35	0.74208	5.77	0.651649	5.75	0.680276	5.81	0.697316	5.79	0.685991	5.67	0.640335	5.9	0.678898
541	kelch-like protein 41 [Sus scrofa]	XP_003359596	KLHL41	1		68 kDa		6.12	0.585326	5.97	0.641885	6	0.616326	6.63	0.666069	6.36	0.650536	6.24	0.632486	5.57	0.667462	6.03	0.655854	5.59	0.676669	5.75	0.693678	5.83	0.616969	6.15	0.659428
542	nucleoprotein TPR isoform X1 [Sus scrofa]	XP_020919475	TPR	1		267 kDa		5.97	0.71578	5.9	0.612711	5.85	0.69915	5.91	0.790872	6.3	0.57056	5.89	0.795663	5.59	0.613237	5.48	0.672886	5.7	0.893497	5.77	0.678063	5.35	0.913794	4.95	0.680041
543	transketolase isoform X1 [Sus scrofa]	XP_020923847	TKT	1		63 kDa		6.42	0.66375	6.63	0.627909	6.5	0.631426	6.8	0.625439	6.37	0.604982	6.78	0.73089	6.55	0.621359	6.15	0.654552	5.93	0.832977	6.59	0.599598	6.51	0.638672	6.55	0.60507
544	glutamine--tRNA ligase [Sus scrofa]	XP_020926311	QARS	1		88 kDa		6.15	0.639982	6.13	0.709249	6.19	0.708453	5.69	0.606944	5.53	0.652278	5.56	0.613923	5.4	0.681175	5.4	0.627957	5.28	0.619683	5.3	0.687238	5.18	0.697763	5.23	0.760814
545	GTP-binding nuclear protein Ran [Sus scrofa]	XP_020928360	RAN	1		24 kDa		8.05	0.723527	7.86	0.591288	7.88	0.647898	7.91	0.57177	7.96	0.588314	7.98	0.571451	6.98	0.62653	7.17	0.588805	7.13	0.622262	7.29	0.587036	7.19	0.610297	7.31	0.582842
546	fermitin family homolog 2 isoform X1 [Sus scrofa]	XP_020957719	FERMT2	1	(+2)	81 kDa		6.92	0.626702	6.85	0.60739	7.03	0.606671	7.11	0.636913	7.14	0.609025	7.21	0.668579	6.5	0.670897	6.59	0.613674	6.74	0.595409	6.63	0.641223	6.64	0.601304	6.82	0.598339
547	calpain-2 catalytic subunit [Sus scrofa]	NP_001093658	CAPN2	1		80 kDa		6.2	0.655304	6.08	0.656708	6.01	0.619024	6.28	0.657668	6.23	0.712505	6.29	0.720717	6.04	0.625971	6.11	0.675008	6.1	0.675455	6.14	0.741874	6.02	0.710257	6.24	0.617482
548	actin-related protein 3 [Sus scrofa]	NP_001127815	ACTR3	1		47 kDa	true	6.16	0.63375	6.13	0.723697	6.01	0.690965	6.32	0.747802	5.81	0.769711	6.07	0.697561	5.85	0.826639	5.76	0.712371	5.51	0.663055	5.64	0.669841	5.5	0.656091	5.57	0.756158
549	peptidyl-prolyl cis-trans isomerase FKBP4 [Sus scrofa]	NP_001182266	FKBP4	1		51 kDa		7.01	0.767791	6.9	0.653585	7.3	0.723133	6.26	0.678068	6.23	0.7157	5.82	0.700984	6.15	0.607956	6.36	0.643191	6.22	0.62163	6.05	0.619412	5.99	0.728159	6.24	0.607771
550	ATP synthase subunit g, mitochondrial [Sus scrofa]	NP_001231066	ATP5MG	1		11 kDa		6.97	0.740346	7.01	0.661821	6.82	0.77561	7.09	0.642543	7.08	0.582313	7.03	0.696849	7.13	0.600471	7.22	0.716487	6.96	0.939627	7.26	0.646176	7.3	0.674743	7.37	0.635269
551	14-3-3 protein beta/alpha [Sus scrofa]	XP_005673018	YWHAB	1		28 kDa	true	6.91	0.619744	7.11	0.66351	7.22	0.616768	6.98	0.653545	6.95	0.61267	6.58	0.751098	6.36	0.602266	6.45	0.619739	6.39	0.625196	6.5	0.602738	6.23	0.791558	6.16	0.721033
552	LOW QUALITY PROTEIN: 26S proteasome non-ATPase regulatory subunit 11 [Sus scrofa]	XP_020923109	PSMD11	1		47 kDa		7.2	0.609025	7.09	0.71372	7.27	0.678028	6.88	0.608975	7.04	0.574977	6.98	0.614202	6.55	0.60107	6.5	0.754104	6.61	0.642932	6.72	0.587867	6.46	0.65291	6.65	0.597458
553	NADPH--cytochrome P450 reductase isoform X1 [Sus scrofa]	XP_020941211	POR	1	(+5)	81 kDa		6.04	0.730942	6.02	0.599071	6.66	0.631424	6.22	0.645409	6.12	0.628002	5.56	0.697719	6.27	0.629951	6.17	0.606564	5.66	0.693363	5.99	0.643623	6.18	0.624337	6.09	0.609608
554	UTP--glucose-1-phosphate uridylyltransferase isoform X1 [Sus scrofa]	XP_020941494	UGP2	1	(+3)	56 kDa		6.3	0.618167	6.16	0.747183	6.35	0.598768	6.48	0.598318	6.37	0.646694	6.25	0.705527	6.37	0.617053	6.23	0.725575	6.23	0.66795	6.35	0.614977	6.09	0.600982	6.14	0.633664
555	acyl-CoA synthetase family member 3, mitochondrial isoform X3 [Sus scrofa]	XP_020949287	ACSF3	1	(+1)	64 kDa		6.02	0.648434	6.24	0.632605	6.09	0.695232	6.36	0.622519	6.26	0.63929	6.47	0.644263	6.43	0.659867	6.33	0.63715	6.57	0.663639	6.42	0.599707	6.49	0.638106	6.57	0.623834
556	40S ribosomal protein S9 [Sus scrofa]	XP_020950537	RPS9	1	(+1)	23 kDa		7.74	0.696494	7.31	0.636807	7.34	0.87951	7.02	0.559727	6.85	0.616614	7.01	0.633817	6.21	0.68694	6.35	0.613554	6.28	0.564016	6.24	0.687308	6.02	0.556956	6.4	0.614291
557	serine/arginine-rich splicing factor 1 [Sus scrofa]	NP_001033096	SRSF1	1		28 kDa		6.53	0.650188	6.23	0.632031	6.55	0.818861	6.39	0.646799	6.32	0.615086	5.85	0.645967	5.42	0.657817	5.53	0.873724	5.28	0.689998	5.59	0.825439	5.2	0.646667	5.36	0.656358
558	40S ribosomal protein S18 [Sus scrofa]	NP_999105	RPS18	1		18 kDa		7.1	0.777872	6.75	0.733512	6.91	0.845727	6.3	0.635758	6.19	0.639697	5.94	0.592361	5.81	0.627415	6.16	0.625749	5.75	0.653037	5.53	0.637644	5.61	0.727745	5.6	0.655193
559	fetuin-B [Sus scrofa]	XP_003132625	FETUB	1		41 kDa		6.47	1.13407	4.97	0.658008	5.52	0.72857	4.88	0.584846	5.91	1.04712	4.86	0.671502	4.18	0.663912	4.27	0.662552	4.11	0.589374	3.82	0.75786	3.4	1.30271	3.13	1.62521
560	mitochondrial carrier homolog 2 [Sus scrofa]	XP_003353925	MTCH2	2		33 kDa		6.38	0.571399	6.71	0.626154	6.71	0.576843	6.73	0.558669	6.71	0.652616	6.4	0.821618	6.67	0.699258	6.82	0.570267	7.11	0.607018	6.83	0.598785	6.67	0.643683	6.82	0.627362
561	flavin reductase (NADPH) [Sus scrofa]	XP_003355965	BLVRB	1		22 kDa		7.17	0.641388	6.61	0.621494	6.86	0.665746	7.11	0.651747	7.18	0.634558	8.45	0.880874	6.96	0.691747	6.68	1.03755	6.73	0.607905	7.14	0.637775	7.47	0.680713	7.95	0.775006
562	NADH dehydrogenase [ubiquinone] 1 beta subcomplex subunit 10 [Sus scrofa]	XP_020942457	NDUFB10	1		21 kDa		6.06	0.775463	6.37	0.624633	6.14	0.628597	5.98	0.967101	6.19	0.666036	5.19	0.914501	6.28	0.649492	6.81	0.669635	6.79	0.67656	6.64	0.634759	6.33	0.607463	6.48	0.68502
563	vacuolar protein sorting-associated protein 35 [Sus scrofa]	XP_020949905	VPS35	1		92 kDa		6.18	0.715113	6.17	0.629236	6.38	0.716282	6.05	0.660424	6.15	0.617907	6.08	0.789039	5.81	0.638085	5.84	0.705935	6.02	0.699213	5.81	0.667244	5.7	0.716907	5.81	0.720876
564	tubulin beta chain [Sus scrofa]	NP_001038077	TUBB	1		50 kDa	true	7.14	0.707383	6.59	0.637405	6.79	0.738645	6.64	0.604227	6.75	0.665419	6.61	0.603779	5.85	0.650819	5.95	0.637415	5.81	0.630938	5.6	0.64163	5.31	0.728306	5.84	0.660192
565	protein flightless-1 homolog isoform X2 [Sus scrofa]	XP_020923642	FLII	1		144 kDa	true	6.32	0.670678	6.46	0.698342	6.54	0.627928	6.74	0.761293	6.29	1.4783	6.51	0.827134	5.71	0.795881	5.93	0.669321	6.02	0.644172	5.74	0.664711	5.78	0.618527	6.03	0.643721
566	vigilin [Sus scrofa]	XP_020930915	HDLBP	1	(+10)	142 kDa		6.29	0.744674	6.31	0.618332	6.45	0.760132	5.86	0.722499	5.52	0.599307	5.5	0.792328	5.48	0.619521	5.39	0.745665	5.21	0.848732	5.39	0.728507	5.03	0.805797	5.54	0.631248
567	chloride intracellular channel protein 4 [Sus scrofa]	XP_020951248	CLIC4	1		29 kDa		6.9	0.620313	6.81	0.590631	7.01	0.605241	7.13	0.680771	7.05	0.612281	6.87	0.677543	6.34	0.696911	6.61	0.615065	6.52	0.919779	6.35	0.62413	6.22	0.787596	6.58	0.605993
568	adenylyl cyclase-associated protein 2 [Sus scrofa]	XP_020955873	CAP2	1		54 kDa	true	6.53	0.685941	6.51	0.611749	6.5	0.690877	6.35	0.856286	6.34	0.623788	6.66	0.721862	5.86	0.677193	5.98	0.750202	6.17	0.798531	5.95	0.667269	5.88	0.677915	6.1	0.619089
569	vacuolar protein sorting-associated protein 13C isoform X1 [Sus scrofa]	XP_020950021	VPS13C	1	(+1)	423 kDa		5.44	0.755467	5.86	0	5.61	0.631734	5.49	0.668891	5.39	0	5.09	0.787069	5.55	0	5.82	0.65485	5.6	0.700548	5.39	0.63898	5.11	4.06898	5.42	0
570	LOW QUALITY PROTEIN: golgin subfamily A member 4 [Sus scrofa]	XP_005652452	GOLGA4	2		266 kDa		5.73	0.861756	6.05	0	5.88	0.612291	5.91	0.998824	5.77	0	5.6	0.669528	5.14	0	5.91	0.609098	5.18	1.18664	5.82	0.62024	6.14	0.83426	5.83	0
571	AP-2 complex subunit beta [Sus scrofa]	NP_001230112	AP2B1	1	(+3)	106 kDa	true	6.99	0.693284	6.61	0.643811	7.09	0.640494	6.74	0.606465	6.58	0.627861	6.57	0.587452	6.23	0.660904	6.41	0.574241	6.09	0.634905	6.13	0.634395	6.18	0.590121	6.4	0.645063
572	lumican precursor [Sus scrofa]	NP_001230268	LUM	1		39 kDa		6.88	0.633333	6.93	0.629667	6.57	0.665736	6.56	0.637648	6.66	0.611025	6.14	0.769286	7.86	0.710837	7.74	0.713099	6.86	0.704094	7.18	0.605711	7.65	0.673034	6.6	0.762574
573	integrin alpha-5 [Sus scrofa]	XP_001925287	ITGA5	3		115 kDa		6.17	0.726415	6.32	0.659719	6.43	0.679936	6.6	0.70665	6.52	0.67699	6.03	0.764426	5.31	0.767481	5.73	0.708163	5.54	0.7539	5.54	0.834798	5.52	0.681695	5.54	0.63801
574	myosin light polypeptide 6 isoform X1 [Sus scrofa]	XP_005655644	MYL6	1		22 kDa		7.19	0.60478	7.04	0.622996	7.11	0.620507	7.02	0.574494	6.78	0.595904	6.26	0.754045	6.98	0.603648	7.01	0.579315	6.52	0.61357	6.72	0.589864	6.7	0.565694	6.61	0.599157
575	angiotensinogen [Sus scrofa]	XP_020929649	AGT	1		51 kDa		6.81	0.798473	5.9	0.783257	5.94	0.646843	5.4	0.638762	5.62	0.6949	6.74	0.697937	4.88	0.827051	4.56	0.767498	5.13	0.752699	4.87	0.674707	5.33	0.623948	5.17	0.81281
576	leucine-rich repeat-containing protein 47 [Sus scrofa]	XP_020950890	LRRC47	1		64 kDa		6.07	0.693576	5.74	0.697288	5.96	0.700112	5.8	0.701472	5.87	0.622679	5.88	0.790928	5.44	0.737352	5.53	0.691453	5.5	0.846865	5.54	0.711241	5.4	0.79627	5.81	0.691517
577	ATP synthase subunit e, mitochondrial [Sus scrofa]	NP_999080	ATP5ME	2		8 kDa		6.52	0.711	6.87	0.633974	6.75	0.668591	6.47	0.812407	6.59	0.623214	6.35	0.750469	7.07	0.598749	7.44	0.662176	7.42	0.648499	7.02	0.665461	7.13	0.638649	7.03	0.641831
578	60S ribosomal protein L10 [Sus scrofa]	NP_001038008	RPL10	1		25 kDa		7.95	0.698338	7.56	0.655364	8	0.65091	7.39	0.581911	7.31	0.593507	7.04	0.609086	6.58	0.721102	6.84	0.654925	6.55	0.620687	6.66	0.616998	6.24	0.657393	6.54	0.627675
579	60S ribosomal protein L10a [Sus scrofa]	NP_001090946	RPL10A	2	(+1)	25 kDa		7.76	0.761942	7.49	0.633146	7.61	0.803105	7.13	0.599107	7.07	0.595549	6.94	0.787251	6.46	0.627156	6.62	0.600585	6.5	0.648524	6.58	0.652288	6.2	0.632587	6.32	0.609002
580	NADH dehydrogenase [ubiquinone] 1 alpha subcomplex subunit 8 [Sus scrofa]	NP_001177126	NDUFA8	1		20 kDa		6.8	0.610655	7.01	0.640088	6.95	0.570882	6.92	0.563799	6.99	0.6129	5.49	1.16093	7.5	0.606832	7.68	0.601771	7.48	0.574473	7.42	0.574774	7.4	0.560878	7.28	0.599003
581	NHL repeat-containing protein 2 [Sus scrofa]	NP_001230490	NHLRC2	1		79 kDa		6.38	0.624137	6.46	0.647309	6.42	0.619531	6.32	0.581148	6.33	0.690294	6.45	0.618183	6.39	0.715604	5.92	0.707557	6.21	0.685128	6.46	0.600508	6.45	0.588375	6.23	0.695608
582	peptidyl-prolyl cis-trans isomerase FKBP3 [Sus scrofa]	NP_001231086	FKBP3	1		25 kDa		7.17	0.599532	7.21	0.598772	7.32	0.623388	7.32	0.5849	7.27	0.570915	7.22	0.587713	6.88	0.624714	7.23	0.572943	7.12	0.609622	6.99	0.581626	6.95	0.616841	7.19	0.669473
583	26S protease regulatory subunit 6A isoform X1 [Sus scrofa]	XP_003122857	PSMC3	1		49 kDa		6.98	0.614101	6.92	0.64047	7.02	0.714526	6.69	0.716268	6.84	0.593192	7.01	0.687447	6.42	0.623865	6.41	0.587222	6.5	0.627922	6.54	0.568918	6.49	0.62198	6.48	0.643006
584	keratin, type I cytoskeletal 19 [Sus scrofa]	XP_003131485	KRT19	1		44 kDa	true	4.3	0.86166	6	2.34807	5.32	0.69448	5.21	0.875452	6.99	2.68593	6.36	0.748862	2.9	1.58947	3.37	2.25023	4	1.06419	4.28	0.694071	6.28	1.35302	3.59	2.41529
585	structural maintenance of chromosomes protein 1A isoform X2 [Sus scrofa]	XP_003135172	SMC1A	3		143 kDa		6.18	0.674666	5.75	0.844953	6.25	0.655485	6.11	0.668811	6.09	0.767552	6.29	0.7232	5.52	0.934198	5.04	0.872201	5.39	0.74703	5.43	0.673811	5.37	0.691392	5.68	0.6794
586	myopalladin isoform X1 [Sus scrofa]	XP_013838752	MYPN	1	(+4)	145 kDa	true	6.1	0.733833	6.08	0.590913	6.3	0.729185	5.97	0.715292	6.03	0.600708	5.89	1.17778	6.34	0.644361	6.26	0.883012	6.61	0.639165	6.23	0.71544	6.15	0.702381	6.41	0.615179
587	plasma membrane calcium-transporting ATPase 4 isoform X3 [Sus scrofa]	XP_020918856	ATP2B4	1	(+2)	129 kDa	true	5.8	0.606185	5.74	0.701858	5.82	0.607797	6.12	0.653594	5.87	0.72756	6.24	0.651839	4.91	1.3329	5.44	0.709351	5.29	0.657898	5.42	0.601003	5.63	0.594899	5.91	0.746107
588	ATP-dependent 6-phosphofructokinase, platelet type [Sus scrofa]	XP_020920725	PFKP	1		86 kDa	true	7.03	0.612538	6.54	0.762873	6.93	0.695762	6.28	0.624796	6.28	0.670491	6.48	0.68587	5.61	0.702152	5.39	0.708663	5.69	0.678123	5.55	0.654211	5.55	0.62858	5.53	0.764289
589	ras-related protein Rab-7a isoform X1 [Sus scrofa]	XP_020925090	RAB7A	1	(+4)	24 kDa		6.64	0.727906	6.35	0.635247	6.62	0.7305	6.4	0.687446	6.13	0.612459	6.02	0.622567	5.94	0.641241	6.04	0.631446	5.72	0.643688	5.86	0.629403	5.66	0.732536	5.98	0.643638
590	isoleucine--tRNA ligase, cytoplasmic isoform X1 [Sus scrofa]	XP_020942643	IARS	1	(+1)	145 kDa		6.83	0.712063	6.66	0.619878	6.74	0.769637	6.36	0.658854	6.4	0.613202	6.39	0.793919	5.85	0.616292	5.93	0.630196	5.8	0.732749	5.87	0.626308	5.53	0.682928	5.57	0.642304
591	elongation factor 1-delta isoform X1 [Sus scrofa]	XP_020946117	EEF1D	1		70 kDa	true	6.98	0.769873	6.75	0.646511	7.22	0.670634	6.46	0.648883	6.3	0.615929	6.23	0.597666	6.07	0.638152	6.22	0.60376	5.93	0.706001	6.01	0.629239	5.89	0.76725	6.11	0.612185
592	MICOS complex subunit MIC13 precursor [Sus scrofa]	NP_001090932	C2H19orf70	1		13 kDa		6.74	0.578416	6.79	0.669906	6.96	0.624978	7.01	0.559195	6.86	0.618814	6.68	0.587715	7.18	0.607877	7.17	0.600227	7.35	0.611667	7.11	0.566531	6.95	0.577501	7.07	0.613905
593	ras-related C3 botulinum toxin substrate 1 [Sus scrofa]	NP_001230514	RAC1	1	(+1)	21 kDa	true	6.92	0.613998	6.93	0.620658	6.92	0.634964	7.26	0.65928	6.98	0.632862	6.99	0.711044	6.32	0.727172	6.37	0.682342	6.11	0.787681	6.47	0.614922	6.39	0.61299	6.48	0.594838
594	gap junction alpha-1 protein [Sus scrofa]	NP_001231141	GJA1	1		43 kDa		7.56	0.631241	8.21	1.00256	8.07	0.568513	7.55	0.651281	7.98	0.940078	7.9	0.602923	6.22	1.02673	6.44	0.599858	6.94	0.635954	6.32	0.640396	6.55	0.732552	6.31	0.937388
595	succinate-semialdehyde dehydrogenase, mitochondrial [Sus scrofa]	NP_001231396	ALDH5A1	1		57 kDa		6.1	0.76302	6.26	0.620556	6.09	0.635222	6.26	0.629327	6.4	0.596083	6.25	0.617501	6.35	0.648364	6.46	0.585678	6.55	0.647532	6.55	0.575375	6.49	0.664391	6.47	0.619895
596	transaldolase [Sus scrofa]	NP_001231864	TALDO1	1		37 kDa		6.92	0.639186	6.59	0.605252	6.94	0.737624	6.58	0.599052	6.69	0.609244	6.59	0.6438	6.36	0.600345	6.18	0.674214	6.29	0.633935	6.31	0.72385	6.21	0.626334	6.33	0.677585
597	splicing factor 3B subunit 1 isoform X1 [Sus scrofa]	XP_001928829	SF3B1	1		146 kDa		6.25	0.691264	5.86	0.704093	6.03	0.65742	5.82	0.679517	5.77	0.681259	5.94	0.625597	5.05	0.851963	5.1	0.631188	5.07	0.697103	4.99	0.622281	5.07	0.802005	5.27	0.658591
598	afadin isoform X13 [Sus scrofa]	XP_020941490	AFDN	1		201 kDa	true	5.45	0.706019	5.53	0.614258	5.56	0.679355	5.98	0.698026	5.85	0.645846	5.98	0.662454	4.79	0.782374	5.19	0.615761	5.2	0.761731	5.2	0.686682	5.24	0.65806	5.23	0.74185
599	serine protease HTRA2, mitochondrial [Sus scrofa]	XP_020942985	HTRA2	1		48 kDa		5.44	0.626787	5.68	0.632254	5.79	0.641269	5.88	0.625149	5.94	0.606114	5.74	0.602475	5.53	0.615008	5.66	0.607081	5.8	0.646354	5.68	0.625095	5.74	0.596797	5.67	0.648593
600	eukaryotic translation initiation factor 3 subunit C [Sus scrofa]	XP_020943698	LOC110260088	1	(+1)	106 kDa		5.94	0.65459	5.98	0.68776	5.93	0.702252	5.62	0.669092	5.51	0.672516	5.52	0.628247	5.17	0.654786	5.34	0.618248	5.2	0.6096	5.1	0.62518	5.15	0.637212	5.29	0.686886
601	LOW QUALITY PROTEIN: relA-associated inhibitor [Sus scrofa]	XP_020950214	PPP1R13L	1		90 kDa		5.45	0.993133	5.43	0.746923	5.59	0.69916	5.65	0.773232	5.47	0.729608	5.5	0.703612	4.7	0.819947	4.8	0.779953	5.22	0.933504	5.12	0.706306	5	0.714797	5.27	0.744426
602	splicing factor, proline- and glutamine-rich isoform X1 [Sus scrofa]	XP_020951556	SFPQ	1		76 kDa		7.07	0.741708	6.6	0.734498	6.82	0.625202	6.7	0.608228	6.62	0.647067	6.6	0.661111	5.77	0.662458	5.6	0.633404	5.55	0.694179	5.51	0.706276	5.5	0.627569	5.61	0.684094
603	acyl-coenzyme A thioesterase 13 [Sus scrofa]	NP_001231908	ACOT13	1		15 kDa		6.58	0.607617	6.33	0.649717	6.71	0.615782	6.26	0.643796	6.74	0.588438	6.33	0.668689	6.85	0.585869	6.89	0.585181	7.24	0.623216	7.05	0.608752	7.03	0.58282	7.08	0.582582
604	heterogeneous nuclear ribonucleoprotein A1 [Sus scrofa]	NP_001070686	HNRNPA1	1	(+2)	34 kDa	true	7.98	0.643401	7.35	0.606734	7.45	0.8874	7.48	0.590965	7.61	0.620778	7.52	0.654208	6.26	0.623278	6.49	0.638078	5.95	1.08749	6.48	0.697431	6.29	0.581253	6.53	0.623071
605	cytochrome c [Sus scrofa]	NP_001123442	CYCS	1		12 kDa		6.46	0.627673	6.34	0.608514	6.19	0.65527	5.88	0.631214	6.23	0.627013	6.02	0.626603	6.79	0.644712	7.14	0.644066	6.83	0.751432	6.62	0.604918	6.6	0.602327	6.52	0.614848
606	RNA-binding protein 14 [Sus scrofa]	NP_001231150	RBM14	1		70 kDa		5.87	0.701086	5.73	0.656512	5.78	0.80059	5.7	0.687045	5.75	0.671431	5.67	0.699861	4.93	0.681271	5.05	0.727594	4.99	0.702775	4.79	0.809776	4.66	0.818178	4.94	0.653923
607	blood vessel epicardial substance [Sus scrofa]	NP_001335345	BVES	1	(+1)	41 kDa		6.05	0.672105	6.02	0.672302	6.19	0.648757	6.1	0.702653	6.19	0.72013	6.41	0.6703	5.63	0.865412	5.45	0.705761	5.91	0.678615	5.65	0.658539	5.7	0.687362	5.53	0.929316
608	dihydropteridine reductase [Sus scrofa]	NP_999508	QDPR	1		26 kDa		6.87	0.721063	6.45	0.883846	6.44	0.812578	6.37	0.713727	6.47	0.653252	6.68	0.70396	6.53	0.672326	6.53	0.670895	6.57	0.886716	6.32	0.650449	6.34	0.667305	6.51	0.725754
609	MICOS complex subunit MIC27 isoform X1 [Sus scrofa]	XP_001926000	APOOL	1		29 kDa		5.91	0.743018	6	0.647555	6.01	0.692699	5.99	0.695797	6.19	0.631389	6.15	0.639391	6.49	0.623019	6.39	0.645297	6.45	0.676971	6.28	0.615166	6.43	0.622006	6.17	0.634547
610	ubiquinone biosynthesis protein COQ9, mitochondrial [Sus scrofa]	XP_003355850	COQ9	1		35 kDa	true	5.91	0.59125	6.35	0.614655	6.17	0.655268	6.13	0.578206	6.13	0.676731	5.91	0.743156	7.09	0.657499	7.07	0.599327	7.47	0.595307	6.89	0.592538	6.99	0.576327	6.79	0.613373
611	serine/threonine-protein phosphatase PGAM5, mitochondrial isoform X1 [Sus scrofa]	XP_020929599	PGAM5	1	(+1)	32 kDa		6.18	0.617555	6.17	0.669223	6.22	0.684864	6.34	0.687293	6.21	0.679757	6.23	0.623428	5.93	0.849639	6.15	0.621685	6.18	0.667648	6.1	0.63434	6.12	0.66597	6.11	0.722748
612	pleckstrin homology domain-containing family A member 7 isoform X10 [Sus scrofa]	XP_020938947	PLEKHA7	1		140 kDa		5.77	0.725147	5.9	0.681236	5.88	0.653803	6.01	0.735787	6.25	0.689051	6.18	0.675166	5.52	0.704512	5.52	0.685535	5.62	0.636319	5.43	0.773743	5.79	0.635327	5.4	0.779004
613	protein NDRG4 isoform X2 [Sus scrofa]	XP_020949626	NDRG4	1	(+2)	43 kDa		5.95	0.610755	6.11	0.635622	5.89	0.62496	6.38	0.644641	6.1	0.639596	6.09	0.634906	5.51	0.645535	5.84	0.687639	5.53	0.897946	6.12	0.662737	5.89	0.670872	6.03	0.655902
614	complement factor B isoform X1 [Sus scrofa]	XP_020953515	CFB	1		86 kDa		7.59	0.641469	7.01	0.616502	6.88	0.599	6.23	0.697326	6.6	0.652088	7.02	0.628481	7.19	0.636991	7.11	0.572913	7.28	0.56994	7.11	0.565639	6.91	0.576038	7.49	0.603046
615	sodium/potassium-transporting ATPase subunit beta-1 [Sus scrofa]	NP_001001542	ATP1B1	1		35 kDa		7.94	0.642457	8.07	0.612811	8.08	0.690094	8.06	0.594983	8.04	0.576906	8.2	0.740028	7.57	0.590321	7.44	0.68226	7.69	0.584542	7.58	0.585653	7.54	0.619713	7.45	0.580713
616	fatty acid synthase [Sus scrofa]	NP_001093400	FASN	1		272 kDa		6.93	0.719733	6.37	0.676485	6.33	0.701029	5.66	0.655327	5.48	0.619515	5.41	0.744952	5.81	0.683483	5.6	0.665918	5.55	0.68258	5.32	0.729247	4.78	0.670965	5.19	0.618354
617	cGMP-inhibited 3',5'-cyclic phosphodiesterase A [Sus scrofa]	NP_998901	PDE3A	1		109 kDa		6.67	0.657468	6.27	0.65455	6.66	0.65201	6.38	0.608758	6.34	0.604525	6.03	0.733941	6.84	0.628734	6.15	0.815432	6.63	0.59436	6.64	0.579856	6.31	0.589386	6.41	0.605018
618	transferrin receptor protein 1 [Sus scrofa]	NP_999166	TFRC	1		86 kDa		6.77	0.731652	6.37	0.656047	7.98	0.760459	6	0.591669	5.54	0.67666	5.38	0.848464	6.18	0.631894	6.28	0.602818	6.07	0.618619	5.63	0.625708	5.37	0.701592	5.76	0.731831
619	polyadenylate-binding protein 1 [Sus scrofa]	XP_001927782	PABPC1	1		71 kDa	true	7.13	0.674399	6.61	0.657542	6.57	0.790673	6.19	0.662454	6.22	0.616272	6.14	0.710811	5.21	0.655551	5.55	0.706034	5.3	0.672715	4.81	0.813334	4.85	1.03161	5.27	0.625645
620	kynurenine--oxoglutarate transaminase 3 isoform X2 [Sus scrofa]	XP_001929419	KYAT3	2	(+5)	51 kDa		6.04	0.690503	6.11	0.654552	6.07	0.598982	5.95	0.648954	6.31	0.62051	6.02	0.75195	6.16	0.632044	6.14	0.605504	6.49	0.62986	6.35	0.584772	6.28	0.674862	6.11	0.652844
621	hydroxyacid-oxoacid transhydrogenase, mitochondrial [Sus scrofa]	XP_003125651	ADHFE1	1		50 kDa		5.98	0.884035	6.22	0.596685	6.26	0.723296	6.2	0.691169	6.59	0.601909	6.46	0.660407	6.88	0.581932	6.6	0.789965	6.94	0.651188	7.08	0.636515	7.22	0.635218	6.69	0.61526
622	LOW QUALITY PROTEIN: 6-phosphogluconate dehydrogenase, decarboxylating [Sus scrofa]	XP_003127605	PGD	2		53 kDa		6.38	0.741111	6.26	0.63149	6.36	0.634982	6.39	0.672222	6.37	0.652238	6.62	0.620225	5.99	0.697501	5.83	0.645539	5.95	0.687621	5.61	0.850948	5.98	0.649081	5.79	0.770626
623	galactokinase [Sus scrofa]	XP_003131241	GALK1	1		42 kDa		5.95	0.622303	6.19	0.620486	6.07	0.71597	6.41	0.76869	6.48	0.71071	6.33	0.66649	5.16	0.688554	5.51	0.747559	5.63	0.633496	5.64	0.655955	5.69	0.656772	5.61	0.628081
624	protein ADP-ribosylarginine hydrolase-like protein 1 isoform X1 [Sus scrofa]	XP_003357957	ADPRHL1	2		40 kDa		6.88	0.738856	6.85	0.64217	6.85	0.706133	6.85	0.630807	7.1	0.685425	6.98	0.639464	6.63	0.756908	6.79	0.621364	6.97	0.614068	6.93	0.646236	6.82	0.613089	6.82	0.817097
625	cullin-5 isoform X1 [Sus scrofa]	XP_005667355	CUL5	1		91 kDa		6.33	0.660393	6.25	0.647151	6.38	0.667265	5.94	0.70676	6.08	0.628247	6.04	0.70277	5.95	0.622403	5.89	0.655155	5.94	0.671114	5.88	0.660133	5.84	0.668626	5.89	0.606733
626	periostin isoform X2 [Sus scrofa]	XP_005668408	POSTN	1		90 kDa		8.23	0.744249	6.81	0.618805	6.35	0.705235	6.65	0.659388	6.18	0.595506	6.47	0.694566	6.42	0.605694	6.46	0.692813	5.67	0.687253	5.32	0.930614	5.84	0.725422	5.57	0.830489
627	liver carboxylesterase isoform X1 [Sus scrofa]	XP_020949216	CES1	1		62 kDa	true	6.36	0.626726	5.98	0.621094	6.45	0.682999	5.19	0.66068	5.84	0.633517	5.1	0.904626	6.41	0.68563	7.54	0.763481	6.4	0.614331	5.07	0.76296	5.5	0.633465	4.95	0.802139
628	annexin A1 [Sus scrofa]	NP_001157470	ANXA1	1		39 kDa		6.37	0.583624	6.1	0.631153	6.2	1.0121	6.57	0.673534	6.39	0.598188	6.4	0.681025	6.14	0.670151	6.09	0.825268	5.59	0.805251	6.19	0.686253	6.16	0.598791	6.4	0.659071
629	ras-related protein Rab-2A [Sus scrofa]	XP_001926739	RAB2A	2		24 kDa	true	6.22	0.641684	6.07	0.64136	6.39	0.662752	5.96	0.630769	6.04	0.643197	5.76	0.682318	5.7	0.812541	5.76	0.62093	5.63	0.700597	5.8	0.611105	5.71	0.632566	5.66	0.661811
630	heat shock protein beta-2 [Sus scrofa]	XP_003129916	HSPB2	2		20 kDa		6.9	0.581022	6.98	0.597069	7.02	0.666829	7.39	0.654425	7.21	0.636494	7.2	0.617353	6.37	0.725493	6.34	0.78459	6.65	0.59425	6.56	0.604434	6.33	0.71944	6.56	0.591962
631	mitochondrial carnitine/acylcarnitine carrier protein [Sus scrofa]	XP_003483226	SLC25A20	1		33 kDa		6.47	0.600936	6.45	0.640338	6.7	0.595083	6.49	0.599824	6.5	0.633146	6.26	0.679335	6.23	0.626908	6.45	0.57461	6.49	0.589138	6.23	0.60332	6.33	0.618151	6.56	0.643558
632	serpin A3-8 [Sus scrofa]	XP_013833854	LOC396685	1		47 kDa	true	8.31	0.799972	7.34	0.617292	6.79	0.723881	6.52	0.802273	6.88	0.709839	7.45	0.618794	6.98	0.700415	7.38	0.621869	6.88	0.627382	7.12	0.621194	7.42	0.619186	7.46	0.714389
633	collagen alpha-1(XII) chain isoform X1 [Sus scrofa]	XP_013848273	COL12A1	2	(+2)	339 kDa		6.33	0.821538	6.18	0.677247	5.94	0.85034	6.04	0.87729	5.79	0.783883	6.16	0.955359	5.01	1.73132	5.28	0.774435	4.53	0.955241	4.48	2.85443	4.84	0.92052	4.85	0.607686
634	eukaryotic translation initiation factor 4 gamma 1 isoform X16 [Sus scrofa]	XP_020924271	EIF4G1	1	(+1)	159 kDa	true	6.71	0.807686	6.32	0.66848	6.34	0.657803	6.1	0.725437	5.79	0.708029	5.85	0.812466	5.67	0.632548	5.54	0.833789	5.49	0.659916	5.45	0.73502	5.5	0.789218	5.4	0.85232
635	dynactin subunit 2 isoform X1 [Sus scrofa]	XP_020947538	DCTN2	1	(+2)	45 kDa		7.1	0.617669	6.83	0.606653	6.98	0.594796	6.89	0.628633	6.74	0.623625	6.55	0.630991	6.74	0.598111	6.75	0.6994	6.41	0.616385	6.71	0.607439	6.59	0.600265	6.69	0.631666
636	tight junction protein ZO-1 isoform X1 [Sus scrofa]	XP_020954486	TJP1	1		207 kDa		6.47	0.730589	6.45	0.693621	6.45	0.702186	6.29	0.665445	6.32	0.694785	6.2	0.664984	5.98	0.835014	6.16	0.635541	6.08	0.66494	5.96	0.67383	5.86	0.768812	6	0.711648
637	creatine kinase B-type [Sus scrofa]	NP_001230504	CKB	1	(+1)	43 kDa	true	7.83	0.887012	6.82	0.632803	7.85	0.746056	6.45	0.61784	6.46	0.610916	6.69	0.786238	6.64	0.659015	5.57	0.95855	6.44	0.665121	6.15	0.623395	5.98	0.718801	5.26	0.958713
638	proteasome subunit alpha type-7 [Sus scrofa]	NP_001230581	PSMA7	1		28 kDa		7.08	0.638151	7.07	0.700548	7.1	0.607724	6.98	0.592689	6.74	0.658393	6.83	0.584517	6.49	0.753857	6.37	0.630259	6.26	0.627335	6.44	0.733504	6.49	0.587732	6.39	0.912437
639	LETM1 and EF-hand domain-containing protein 1, mitochondrial [Sus scrofa]	NP_001231877	LETM1	1	(+1)	81 kDa		5.91	0.651009	5.83	0.667561	5.74	0.732455	6.41	0.745569	6.05	0.669454	6.12	0.613563	5.94	0.788533	6.26	0.681487	5.82	0.788767	6.09	0.606211	6.12	0.670438	6.35	0.665808
640	ubiquitin carboxyl-terminal hydrolase 5 isoform X3 [Sus scrofa]	XP_001925819	USP5	3	(+2)	93 kDa		6.74	0.643147	6.44	0.639096	6.54	0.777677	6.43	0.611728	6.35	0.592074	6.47	0.823359	6.03	0.636386	6.03	0.857036	6.11	0.62307	6.07	0.750848	5.82	0.645893	6.21	0.651463
641	protein kinase C and casein kinase substrate in neurons protein 3 [Sus scrofa]	XP_003122859	PACSIN3	1	(+10)	49 kDa		5.63	1.00783	5.99	0.746395	5.97	0.724598	6.48	0.67955	6.39	0.723618	5.83	0.767434	6.16	0.648195	6.4	0.667073	6.3	0.655403	6.4	0.644706	6.28	0.650608	6.48	0.710212
642	tripeptidyl-peptidase 2 isoform X5 [Sus scrofa]	XP_020921546	TPP2	1		140 kDa		6.2	0.736626	6.11	0.684381	6.27	0.688682	5.95	0.64597	5.96	0.653564	5.92	0.625873	5.6	0.683391	5.72	0.67973	5.81	0.612396	5.75	0.656394	5.64	0.686773	5.74	0.723711
643	glyoxylate reductase/hydroxypyruvate reductase [Sus scrofa]	XP_020921780	GRHPR	1		36 kDa		5.53	0.604448	5.58	0.620215	5.71	0.836479	5.36	0.590645	5.46	0.62499	5.56	0.631509	4.79	0.719033	4.91	0.733587	5.24	0.583528	5.12	0.677187	4.86	0.846081	4.97	0.786401
644	inhibitor of carbonic anhydrase isoform X1 [Sus scrofa]	XP_020924179	ICA	1		78 kDa	true	6.36	0.588554	5.96	0.64965	6.27	0.642874	5.57	0.750511	5.43	0.679082	6.19	0.760538	7.1	0.6965	6.35	0.629575	6.58	0.604925	6.57	0.641611	6.35	0.586225	6.72	0.653641
645	band 4.1-like protein 2 isoform X1 [Sus scrofa]	XP_020943702	EPB41L2	1	(+12)	123 kDa	true	5.84	0.692879	5.87	0.64813	5.73	0.63859	5.61	0.693366	5.82	0.597648	5.87	0.728846	5.63	0.664721	5.75	0.679338	5.61	0.764756	5.43	0.666145	5.62	0.729563	5.51	0.598185
646	protein NDRG2 [Sus scrofa]	NP_001072151	NDRG2	1	(+13)	39 kDa		6.37	0.747714	6.39	0.661897	6.42	0.718634	6.5	0.683758	6.88	0.676388	6.54	0.72893	6	0.646107	6.31	0.61292	6.05	0.673045	6.14	0.653917	6.42	0.639995	6.18	0.668709
647	eukaryotic translation initiation factor 2 subunit 1 [Sus scrofa]	XP_001928374	EIF2S1	1		36 kDa		6.62	0.599574	6.31	0.651518	6.6	0.675768	6.26	0.593837	6	0.627646	6.21	0.640951	6.13	0.669967	5.81	0.640728	5.73	0.69617	5.76	0.760068	5.45	0.666733	5.58	0.758339
648	4-trimethylaminobutyraldehyde dehydrogenase isoform X1 [Sus scrofa]	XP_005663205	ALDH9A1	1		65 kDa		7.56	0.889112	7.26	0.619432	7.55	0.620456	7.6	0.678608	7.43	0.588564	7.52	0.614236	7.08	0.696873	6.61	0.715616	7.01	0.643896	7.23	0.62579	7.23	0.6503	7.13	0.681676
649	structural maintenance of chromosomes protein 3 [Sus scrofa]	XP_005671509	SMC3	1		142 kDa		6.4	0.692801	6.46	0.94767	6.21	0.601814	5.88	1.12894	6.41	1.04799	6.16	0.787922	4.74	1.23742	5.63	0.615828	5.7	0.783594	5.65	0.746825	5.58	0.945985	5.44	1.02769
650	phosphorylase b kinase regulatory subunit alpha, skeletal muscle isoform isoform X4 [Sus scrofa]	XP_020936353	PHKA1	1		137 kDa	true	5.7	0.599381	5.66	0.645915	5.55	0.722829	5.83	0.642525	5.38	0.612665	5.75	0.89793	6.41	0.80914	6.57	1.37221	5.97	0.635249	5.56	0.718053	5.5	0.619527	5.8	0.588266
651	28S ribosomal protein S36, mitochondrial [Sus scrofa]	XP_003134070	MRPS36	2		11 kDa		6.95	0.660059	6.24	0.85245	6.75	0.583509	6.56	0.595544	6.59	0.580758	6.28	0.573464	6.73	0.618178	6.95	0.625037	6.87	0.68514	6.66	0.57235	6.64	0.61302	7.11	0.793052
652	putative acyl-coenzyme A thioesterase 6 [Sus scrofa]	XP_001929053	ACOT6	1		47 kDa	true	6.69	0.654347	6.93	0.66554	6.36	0.749721	6.97	0.6357	6.84	0.60488	6.96	0.615588	6.76	0.748545	7.17	0.589076	6.87	0.613977	6.97	0.578966	7.23	0.628534	7.09	0.587318
653	histone H2A.Z [Sus scrofa]	NP_001116594	H2AFZ	1	(+1)	14 kDa	true	8.1	0.742328	8.43	0.596136	8.8	0.652974	8.23	0.634819	8.4	0.63279	8.17	0.613242	7.46	0.608222	7.6	0.602609	7.74	0.611441	7.52	0.609174	7.53	0.695955	7.05	0.726596
654	ras-related protein Rab-11B [Sus scrofa]	NP_001231804	RAB11B	1		24 kDa		7.01	0.675183	6.84	0.69722	6.92	0.71536	6.68	0.632943	6.8	0.625898	6.86	0.684717	6.42	0.596719	6.39	0.712411	6.31	0.734899	6.07	0.643488	6.17	0.614073	6.31	0.654247
655	alpha-1-antichymotrypsin 2 precursor [Sus scrofa]	NP_998952	SERPINA3-2	1		47 kDa	true	6.19	0.579561	5.69	0.684891	6.28	0.590746	4.73	0.734608	5.68	0.629694	6.16	0.658436	7.64	0.69941	6.16	1.29345	7.2	0.620494	6.82	0.649175	6.55	0.579399	6.92	0.637134
656	vitamin D-binding protein [Sus scrofa]	XP_003357019	GC	1		53 kDa		7.55	0.646194	7.05	0.714225	7.27	0.685453	5.15	1.03492	5.22	1.00407	5.47	1.37831	7.97	0.645439	7.36	0.615024	7.53	0.641082	6.36	0.597425	5.97	0.673203	6.49	0.660714
657	acyl-CoA synthetase short-chain family member 3, mitochondrial isoform X1 [Sus scrofa]	XP_003481811	ACSS3	2		75 kDa		5.69	0.781118	6.21	0.632318	5.86	0.709935	6.58	0.663711	6.62	0.605107	7.14	0.817055	5.96	0.711322	6.04	0.629045	6.26	0.644801	6.73	0.626311	6.82	0.606708	6.93	0.620932
658	proliferation-associated protein 2G4 isoform X1 [Sus scrofa]	XP_013843758	PA2G4	1		44 kDa		7.04	0.62403	6.79	0.611658	6.93	0.599233	6.89	0.595984	6.91	0.623379	6.87	0.605221	5.65	0.72828	5.82	0.592081	5.73	0.683606	5.87	0.591325	5.83	0.609317	5.95	0.636859
659	protein-L-isoaspartate(D-aspartate) O-methyltransferase isoform X1 [Sus scrofa]	XP_020922676	PCMT1	1		36 kDa		5.91	0.607348	5.76	0.752956	5.93	0.635784	5.86	0.643436	6.11	0.711387	5.9	0.631577	6.25	0.703171	6.22	0.764124	6.39	0.631892	6.23	0.609623	6.36	0.628769	6.19	0.660558
660	1,4-alpha-glucan-branching enzyme [Sus scrofa]	XP_020926442	GBE1	1		81 kDa		6.33	0.678003	6.39	0.673281	6.53	0.598076	6.24	0.620224	6.4	0.640442	6.28	0.588596	6.04	0.696866	6.08	0.646346	6.27	0.695778	6.22	0.626516	6.22	0.601313	6.28	0.619775
661	LOW QUALITY PROTEIN: obg-like ATPase 1 [Sus scrofa]	XP_020931811	OLA1	1		45 kDa		6.65	0.634969	6.42	0.604473	6.39	0.602798	6.3	0.658118	6.19	0.772174	6.55	0.620147	6.78	0.707847	6.32	0.619121	6.35	0.62535	6.47	0.593342	6.53	0.630291	6.32	0.713399
662	platelet glycoprotein 4 [Sus scrofa]	NP_001038087	CD36	1	(+9)	53 kDa		7.29	0.676218	7.17	0.609217	7.61	0.6835	6.95	0.60725	7.01	0.625334	6.8	0.850888	7	0.817778	7.2	0.603476	7.2	0.678467	6.77	0.592568	6.94	0.594265	6.98	0.665914
663	cell cycle and apoptosis regulator protein 2 [Sus scrofa]	NP_001193269	CCAR2	1		102 kDa		6.17	0.685945	5.71	0.662283	6.06	0.636183	5.92	0.625145	6.15	0.662278	6.21	0.668732	5.05	0.687887	5.27	0.724817	5.31	0.659634	5.17	0.675511	5.33	0.649193	5.63	0.706698
664	cytoskeleton-associated protein 4 [Sus scrofa]	NP_001231560	CKAP4	1		65 kDa		7.1	0.920148	6.79	0.821496	6.68	0.660453	6.65	0.638482	6.72	0.805983	6.32	0.694186	5.87	0.728813	6.22	0.583175	5.82	0.647644	5.8	0.90094	5.75	0.821154	5.8	0.752175
665	S-formylglutathione hydrolase [Sus scrofa]	NP_999225	ESD	1	(+1)	31 kDa		7.1	0.621506	7.03	0.650052	7.47	0.646282	6.82	0.697253	6.8	0.669436	6.83	0.583934	7.03	0.684144	6.93	0.593394	7.33	0.753493	6.64	0.597774	6.44	0.644533	6.59	0.628531
666	lupus La protein [Sus scrofa]	XP_001925033	SSB	2	(+1)	47 kDa		7.35	0.839769	6.6	0.685142	6.98	0.703325	6.97	0.726011	6.76	0.684243	6.55	0.734859	6.21	0.707846	6.14	0.789771	5.73	0.764852	6.06	0.656134	5.65	0.844163	5.8	0.763543
667	LOW QUALITY PROTEIN: ATPase family AAA domain-containing protein 3 [Sus scrofa]	XP_003127552	LOC100525876	3		66 kDa		5.75	0.651173	6.03	0.616716	6.02	0.764669	6.08	0.595955	6.04	0.676014	6.16	0.607889	5.83	0.946396	5.83	0.638491	6.01	0.645704	5.89	0.664434	5.99	0.624484	5.86	0.953822
668	septin-11 isoform X6 [Sus scrofa]	XP_003129144	SEPT11	1	(+9)	49 kDa	true	6.11	0.650695	6.32	0.772531	6.18	0.598192	6.38	0.668646	6.38	0.626832	6.14	0.619555	5.33	0.734177	5.5	0.641095	5.62	0.66039	5.36	0.710213	5.43	0.897831	5.42	0.631417
669	coatomer subunit delta [Sus scrofa]	XP_003357366	ARCN1	1		57 kDa		6.06	0.687255	5.77	0.636932	5.94	0.67761	5.48	0.630532	5.61	0.662949	5.67	0.710805	5.19	0.69437	5.25	0.68004	5.33	0.641241	5.23	0.645513	5.32	0.65095	5.28	0.66004
670	glycogenin-1 isoform X1 [Sus scrofa]	XP_020925254	GYG1	1	(+1)	39 kDa		5.77	0.702111	5.85	0.813363	5.88	0.879171	6.23	0.773426	6.54	0.828856	6.43	0.828761	5.55	0.772385	5.39	0.736858	5.56	0.685055	5.62	0.766443	5.39	0.841614	5.23	1.0821
671	probable ubiquitin carboxyl-terminal hydrolase FAF-X isoform X1 [Sus scrofa]	XP_020935806	USP9X	1	(+5)	293 kDa	true	6.39	0.753296	5.96	0.632041	6.03	0.651259	5.85	0.679725	5.91	0.652629	5.81	0.716719	5.72	0.62523	5.6	0.734073	5.64	0.649719	5.51	0.725672	5.47	0.689061	5.65	0.61449
672	LOW QUALITY PROTEIN: alpha-parvin [Sus scrofa]	XP_020938970	PARVA	1		46 kDa	true	6.55	0.617023	6.49	0.698904	6.72	0.785292	6.45	0.693333	6.58	0.599637	6.63	0.73773	5.96	0.626848	6.24	0.611083	6.16	0.61362	6	0.586399	6	0.636632	6.07	0.667313
673	26S protease regulatory subunit 6B [Sus scrofa]	XP_020950042	PSMC4	1		47 kDa	true	7.12	0.665443	6.65	0.669761	6.85	0.602362	6.5	0.666853	6.62	0.640487	6.67	0.588874	6.49	0.663416	6.34	0.615657	6.38	0.621021	6.35	0.591695	6.32	0.596523	6.46	0.628659
674	40S ribosomal protein S20 [Sus scrofa]	NP_001123426	RPS20	1		13 kDa		8.57	0.598235	7.91	0.633166	8.42	0.578791	7.97	0.55307	7.73	0.560863	7.61	0.554189	7.05	0.582342	7.35	0.551659	6.92	0.581216	7.1	0.606394	6.86	0.599503	7.36	0.707942
675	ATP synthase subunit f, mitochondrial isoform X1 [Sus scrofa]	XP_020941195	ATP5MF	1		6 kDa		6.17	0.553201	6.32	0.584886	6.13	0.607489	6.39	0.560232	6.41	0.598705	6.43	0.595564	6.43	0.611817	6.62	0.620761	6.55	0.586233	6.52	0.597629	6.6	0.552426	6.53	0.58221
676	far upstream element-binding protein 2 isoform X1 [Sus scrofa]	XP_020939644	KHSRP	1	(+1)	77 kDa	true	6.23	0.639134	5.84	0.807237	6.13	0.670418	6.12	0.621455	6.22	0.788967	5.94	0.651405	5.31	0.771761	5.33	0.723263	5.14	0.657528	5.2	0.864121	5.16	0.690012	5.42	0.804502
677	LOW QUALITY PROTEIN: prolow-density lipoprotein receptor-related protein 1 [Sus scrofa]	XP_020947485	LRP1	1		505 kDa	true	5.59	0.65826	5.38	1.57165	5.6	0.641829	5.66	0.620267	5.57	0.665691	5.46	0.653962	5.42	0.687226	5.68	0.702213	4.95	0.732835	5.05	0.705407	5.22	0.760135	5.09	0.677879
678	LOW QUALITY PROTEIN: alanine--tRNA ligase, cytoplasmic [Sus scrofa]	XP_020949450	AARS	1		107 kDa		6.62	0.700145	6.27	0.713147	6.68	0.786445	6.74	0.723168	6.37	0.671285	6.31	0.656806	5.61	0.671046	5.4	0.671649	5.09	0.883192	5.65	0.654412	5.12	0.787243	5.59	0.815646
679	LOW QUALITY PROTEIN: serpin A3-8 [Sus scrofa]	XP_020955329	LOC106504547	1		47 kDa	true	6.9	2.02724	6.72	2.71636	6.19	0.813292	4.36	3.55069	4.47	2.02074	5.74	0.778362	6.76	2.5704	6.59	3.21582	5.67	0.823401	4.94	4.04055	6.37	0.953628	5.91	3.21588
680	galectin-1 [Sus scrofa]	NP_001001867	LGALS1	1		15 kDa		6.88	0.679626	6.25	0.622697	6.19	0.631774	6	0.682515	6.05	0.693403	5.64	0.89403	7.71	0.70371	7.87	0.794265	6.8	0.633791	6.7	0.630681	6.17	0.664508	6.62	0.597288
681	ELAV-like protein 1 [Sus scrofa]	NP_001182263	ELAVL1	1		36 kDa		6.49	0.727661	6.21	0.672561	6.46	0.633478	6.46	0.690598	6.32	0.676821	6.17	0.6508	5.26	0.662911	5.52	0.649755	5.28	0.654193	5.33	0.821402	5.31	0.654837	5.5	0.731018
682	alpha-aminoadipic semialdehyde synthase, mitochondrial [Sus scrofa]	NP_001231829	AASS	1		102 kDa		6.41	0.714495	5.81	0.593801	5.49	0.740299	5.71	0.632518	5.53	0.642179	5.64	0.675908	5.9	0.711971	5.57	0.915324	5.38	0.663346	5.52	0.635683	5.24	0.696656	4.28	0.774993
683	von Willebrand factor precursor [Sus scrofa]	NP_001233150	VWF	1	(+1)	308 kDa		5.67	0.640102	5.67	0.584403	5.7	0.627472	5.53	0.622046	5.53	0.700279	6.14	0.70641	5.33	0.66591	5.02	0.792383	5.48	0.677387	5.51	0.632111	5.63	0.612122	5.8	0.624567
684	reticulon-4-interacting protein 1, mitochondrial isoform X1 [Sus scrofa]	XP_003121373	RTN4IP1	1		44 kDa		6.61	0.616019	6.53	0.590575	6.5	0.551282	6.49	0.658652	6.59	0.625948	6.82	0.576231	6.19	0.637282	6.16	0.663412	6.64	0.599687	6.71	0.553716	6.3	0.681482	6.85	0.580625
685	neural cell adhesion molecule 1 isoform X6 [Sus scrofa]	XP_013834839	NCAM1	2		121 kDa		7.16	0.589511	7.07	0.574996	7.3	0.644639	7.77	0.682331	7.22	0.681793	7.44	0.674541	5.69	0.659613	5.94	0.708284	5.97	0.679823	6.07	0.725306	6.13	0.686349	6.49	0.594056
686	ATP-dependent 6-phosphofructokinase, liver type [Sus scrofa]	XP_020927169	PFKL	1		85 kDa	true	6.35	0.682745	6.12	0.700101	6.38	0.730058	6.01	0.621352	6.08	0.629029	6.14	0.719033	5.57	0.664584	5.55	0.653751	5.54	0.656931	5.52	0.774952	5.53	0.654124	5.66	0.638762
687	nuclear autoantigenic sperm protein isoform X1 [Sus scrofa]	XP_020952399	NASP	1		83 kDa		6.43	0.75693	6.52	0.711451	6.72	1.26411	6.3	0.865262	6.51	0.769752	6.37	1.0186	4.97	0.85814	5.14	0.974019	4.94	0.921834	4.99	1.13821	5.25	0.736201	5.16	0.638774
688	paraplegin [Sus scrofa]	XP_020952662	SPG7	1		86 kDa		6.23	0.65114	6.3	0.638593	6.2	0.619687	6.17	0.600872	6.19	0.671598	6.16	0.656896	5.85	0.738734	5.96	0.640957	5.97	0.604419	5.98	0.627294	5.89	0.646708	5.72	0.789101
689	serine/arginine-rich splicing factor 3 [Sus scrofa]	XP_020954304	SRSF3	1	(+1)	19 kDa	true	6.77	0.737554	7.33	0.618474	7.36	0.56502	7.62	0.754606	7.27	0.559207	6.48	0.746496	6.16	0.630234	6.85	0.561266	6.68	0.617374	6.72	0.561308	6.65	0.583658	6.51	0.559662
690	LOW QUALITY PROTEIN: unconventional myosin-XVIIIb [Sus scrofa]	XP_020929341	MYO18B	1		282 kDa		5.68	0.607784	5.09	0	5.74	0.694309	5.98	0.648664	6.54	0	5.7	0.634346	6.16	0	5.39	0.902722	5.93	0.781155	5.15	0.94458	5.44	0.598787	5.14	0
691	importin-5 [Sus scrofa]	NP_001231230	IPO5	1		124 kDa		6.54	0.758626	6.12	0.610957	6.3	0.726442	6.42	0.636899	6.37	0.679578	6.14	0.625444	5.49	0.660718	5.78	0.646251	5.67	0.640958	5.88	0.636342	5.71	0.624997	6	0.60176
692	NADH dehydrogenase [ubiquinone] iron-sulfur protein 5 [Sus scrofa]	NP_001231917	NDUFS5	1		12 kDa		6.13	0.640299	6.48	0.607627	6.3	0.625811	6.18	0.637799	6.19	0.616022	5.78	0.773024	7	0.627626	7.34	0.634112	6.79	0.638772	6.65	0.621903	6.84	0.61019	6.47	0.643422
693	N-alpha-acetyltransferase 15, NatA auxiliary subunit isoform X1 [Sus scrofa]	XP_003129234	NAA15	3		101 kDa	true	6.59	0.604411	6.04	0.635379	6.33	0.660359	5.75	0.60951	5.8	0.617278	5.85	0.608669	5.18	0.951099	5.39	0.65575	5.33	0.657059	5.51	0.625636	5.5	0.663376	5.53	0.637198
694	leukocyte elastase inhibitor [Sus scrofa]	XP_003482167	SERPINB1	1		43 kDa		5.68	0.594861	5.38	0.60939	5.58	0.641423	6.09	0.681921	5.63	0.60202	6.02	0.615632	5.91	0.637051	5.54	0.613798	5.28	0.69688	5.71	0.598994	5.72	0.600215	5.93	0.65224
695	isocitrate dehydrogenase [NADP] cytoplasmic isoform X2 [Sus scrofa]	XP_005672193	IDH1	1	(+4)	47 kDa	true	6.38	0.694148	6.41	0.673531	6.45	0.668069	6.35	0.624292	6.21	0.641373	6.21	0.624789	6.55	0.617748	6.45	0.825281	6.64	0.644908	6.36	0.706077	6.07	0.740434	6.22	0.661329
696	myb-binding protein 1A isoform X1 [Sus scrofa]	XP_020923361	MYBBP1A	1		171 kDa		6.11	0.852019	6.25	0.74897	6.2	0.699083	5.97	0.66377	5.7	0.81456	6.01	0.963542	5.54	0.818091	5.38	0.834579	5.3	0.745051	5.22	0.634295	5.32	0.723476	5.21	0.675288
697	LOW QUALITY PROTEIN: D-2-hydroxyglutarate dehydrogenase, mitochondrial [Sus scrofa]	XP_020930480	D2HGDH	1		59 kDa		5.56	0.909556	5.91	0.640768	5.9	0.619088	5.99	0.798541	6.03	0.680759	5.98	0.699677	5.72	0.631273	5.91	0.682788	6.48	0.800443	6.08	0.611753	6.03	0.724075	6.35	0.640886
698	LOW QUALITY PROTEIN: huntingtin-interacting protein 1 [Sus scrofa]	XP_020941973	HIP1	1		116 kDa	true	6.24	0.583239	6.3	0.734025	6.84	0.831643	6.26	0.616009	6.28	0.715114	5.56	0.95293	5.88	0.623954	5.96	1.00106	5.48	0.645943	5.64	0.640808	5.6	0.755521	5.65	0.762223
699	histone H2B type 1-B [Sus scrofa]	XP_020954093	LOC110261486	1		14 kDa	true	8.31	0.692326	8.13	0.786615	8.8	0.657786	7.73	0.577576	8.12	0.578536	7.46	0.564569	7.7	0.571795	8.08	0.566123	7.93	0.596387	5.99	0.665178	6.45	0.66791	6.67	0.786758
700	vesicle-associated membrane protein-associated protein B [Sus scrofa]	NP_001116685	VAPB	1		27 kDa	true	7.11	0.609356	7	0.664595	6.96	0.714345	7.2	0.627062	7.15	0.586133	6.95	0.639841	7.5	0.620181	7.6	0.601763	7.45	0.645322	7.74	0.590368	7.64	0.606406	7.6	0.568815
701	versican core protein precursor [Sus scrofa]	NP_001193358	VCAN	1		369 kDa		7.2	0.726697	6.08	0.611636	5.4	0.682434	5.54	0.652255	5.85	0.660813	6.07	0.70169	5.09	0.620474	5.29	0.660036	5.19	0.724577	5.32	0.621954	4.89	0.69409	4.48	0.875363
702	inter-alpha-trypsin inhibitor heavy chain H2 precursor [Sus scrofa]	NP_999068	ITIH2	1		105 kDa		6.25	0.690647	5.79	0.660401	6.02	0.65174	5.82	0.737605	5.62	0.696254	6.17	0.604436	6.37	0.650088	6.03	0.627353	6.25	0.707454	6.17	0.6559	6.12	0.694913	6.72	0.754205
703	40S ribosomal protein S6 isoform X1 [Sus scrofa]	XP_003121938	RPS6	1		29 kDa		7.66	0.700101	7.27	0.658875	7.44	0.652806	7.11	0.641456	6.91	0.599344	6.96	0.602827	6.22	0.649977	6.38	0.665487	5.96	0.853636	6.14	0.724724	6.19	0.601383	6.38	0.723006
704	methylcrotonoyl-CoA carboxylase beta chain, mitochondrial [Sus scrofa]	XP_005672588	MCCC2	2		61 kDa		5.74	0.654505	5.76	0.856477	5.7	0.667249	5.83	0.774829	5.74	0.642362	5.63	0.705027	6.39	0.678042	6.09	0.656497	6.05	0.631033	5.85	0.618146	5.83	0.617943	5.57	0.689861
705	heat shock 70 kDa protein 12B isoform X2 [Sus scrofa]	XP_005672829	HSPA12B	1	(+3)	76 kDa	true	5.25	0.620556	5.32	0.633007	5.49	0.67213	5.47	0.636293	5.35	0.70042	5.36	0.673102	5.13	0.673341	5.22	0.654189	5.29	0.690001	4.98	0.663269	5.08	0.663784	5.14	0.814387
706	serine/threonine-protein kinase PAK 2 [Sus scrofa]	XP_020925795	PAK2	1	(+2)	58 kDa	true	6.99	0.670896	6.89	0.678108	7.06	0.705811	6.93	0.689972	6.96	0.636224	6.92	0.619783	6.24	0.836666	6.34	0.652919	6.11	0.884538	6.51	0.584653	6.44	0.609831	6.42	0.596136
707	60S ribosomal protein L7a [Sus scrofa]	XP_020926795	RPL7A	1		30 kDa		8.66	0.784918	8.38	0.72841	8.22	0.643406	7.56	0.631007	7.41	0.593495	7.38	0.621206	7.43	0.61476	7.42	0.629894	7.28	0.662129	6.81	0.799314	6.94	0.705033	7.09	0.682034
708	coronin-1B [Sus scrofa]	XP_020938415	CORO1B	1		54 kDa	true	5.19	0.607632	5.31	0.607345	5.61	0.670174	5.22	0.636274	4.95	0.801343	5.22	0.621725	5.01	0.736807	4.79	0.69115	5.11	0.631265	4.92	0.584258	4.79	0.633509	4.9	0.646765
709	N(G),N(G)-dimethylarginine dimethylaminohydrolase 2 [Sus scrofa]	XP_020954117	DDAH2	1	(+2)	30 kDa	true	6.6	0.652322	6.61	0.593779	6.57	0.631112	6.75	0.625979	6.76	0.614648	6.73	0.781393	5.68	0.630617	6	0.679794	5.88	0.655043	5.59	0.725082	5.53	0.685689	5.82	0.617276
710	heterogeneous nuclear ribonucleoprotein D0 isoform X1 [Sus scrofa]	XP_020957539	HNRNPD	1	(+5)	38 kDa		7.77	0.586057	7.82	0.639408	7.85	0.61393	7.92	0.629259	8.34	0.677335	7.93	0.585001	6.91	0.696234	6.9	0.594988	6.94	0.714668	6.9	0.695926	6.91	0.60463	6.36	0.780274
711	epidermal growth factor receptor substrate 15-like 1 isoform X4 [Sus scrofa]	XP_020939247	EPS15L1	1		103 kDa		5.99	0.726128	6.17	0	5.61	0.699841	5.33	0.648091	5.35	0	5.06	0.743189	5.28	0	5.41	0.600866	5.12	0.656585	4.97	0.666526	5.06	0.757685	4.5	0
712	60S ribosomal protein L27 [Sus scrofa]	NP_001090948	RPL27	1		16 kDa		8.13	1.25142	8.18	0.864903	7.43	1.1785	5.2	1.85826	5.43	0.746211	5.48	0.828074	6.47	0.670191	6.33	0.78787	6.46	1.00037	4.73	1.1889	4.6	1.23933	4.37	1.95637
713	2-oxoisovalerate dehydrogenase subunit alpha, mitochondrial [Sus scrofa]	NP_001116555	BCKDHA	1		51 kDa		5.67	0.708966	6.01	0.645915	5.72	0.625325	5.82	0.632788	5.76	0.764042	6.15	0.595693	6.13	0.61768	5.95	0.650631	6.4	0.666522	6.36	0.764886	6.35	0.679457	6.13	0.639079
714	O-acetyl-ADP-ribose deacetylase MACROD1 [Sus scrofa]	NP_001191699	MACROD1	1		35 kDa		6.06	0.640344	6.67	0.666759	6.46	0.626524	6.42	0.624486	6.62	0.941529	5.82	0.915399	6.88	0.721508	6.93	0.634462	7.16	0.63938	6.91	0.618642	6.88	0.625512	6.47	0.693312
715	ubiquitin-conjugating enzyme E2 variant 2 [Sus scrofa]	NP_001230320	UBE2V2	1		16 kDa	true	6.37	0.654812	6.22	0.671859	6.58	0.635277	6.39	0.634986	6.27	0.612179	6.07	0.677143	5.79	0.64989	5.98	0.690984	5.96	0.629241	6.04	0.622181	5.6	0.652452	6.12	0.675342
716	nuclear pore complex protein Nup93 [Sus scrofa]	NP_001231081	NUP93	1		93 kDa		6.26	0.659735	5.98	0.668437	6.03	0.652301	6.3	0.674934	6.05	0.630035	6.15	0.670096	5.73	0.720064	5.47	0.628759	5.46	0.600136	5.7	0.727723	5.32	0.636109	5.57	0.651374
717	core histone macro-H2A.1 isoform 1 [Sus scrofa]	NP_001231491	H2AFY	1	(+5)	40 kDa	true	6.02	0.706554	6.18	0.585021	6.45	0.653267	6.57	0.666105	6.55	0.594858	6.53	0.644076	5.94	0.622867	5.83	0.610792	6.01	0.6532	6.01	0.581692	6.11	0.682439	6.02	0.625453
718	inter-alpha-trypsin inhibitor heavy chain H1 precursor [Sus scrofa]	NP_999089	ITIH1	2		100 kDa		6.6	0.621224	5.81	0.750903	5.92	0.829841	5.68	0.655883	5.79	0.886817	6.23	0.650459	6.68	0.717059	6.56	0.627143	6.58	0.690281	6.45	0.671267	6.22	0.701461	6.84	0.707619
719	rab GDP dissociation inhibitor alpha isoform X1 [Sus scrofa]	XP_003360570	GDI1	1	(+1)	51 kDa	true	5.95	0.65229	5.73	0.676275	5.72	0.717783	5.66	0.605149	5.78	0.679221	5.76	0.636252	5.3	0.707169	5.11	0.77847	5.42	0.624389	5.44	0.714542	5.29	0.622766	5.35	0.668089
720	prolyl endopeptidase isoform X1 [Sus scrofa]	XP_020939260	PREP	1		83 kDa		6.25	0.626349	6.41	0.605635	6.6	0.645413	6.45	0.614913	6.31	0.718492	6.55	0.681678	5.69	0.864875	5.47	0.680316	5.92	0.663835	5.81	0.670137	5.73	0.626169	5.92	0.773531
721	ubiquinone biosynthesis O-methyltransferase, mitochondrial isoform X1 [Sus scrofa]	XP_020945957	COQ3	1	(+1)	45 kDa		6.93	0.600438	7.15	0.616797	7.05	0.628598	7.09	0.61979	7.1	0.626302	6.99	0.604182	7.06	0.660354	7.24	0.581103	7.52	0.662529	7.38	0.582699	7.28	0.677898	7.29	0.598656
722	FH1/FH2 domain-containing protein 3 isoform X2 [Sus scrofa]	XP_020951933	FHOD3	1		179 kDa		5.78	0.652079	5.86	0.680673	6.05	0.655935	5.95	0.689275	5.91	0.633465	6.06	0.648419	5.42	0.802815	5.32	0.747221	5.64	0.839537	5.08	0.813878	5.45	0.771108	5.45	0.657097
723	NADH dehydrogenase subunit 5 (mitochondrion) [Sus scrofa taivanus]	YP_004021585	ND5	1		69 kDa		8.08	0.758322	8.43	0.622849	8.33	0.644909	8.02	0.616806	8.31	0.574927	8.11	0.705198	8.83	0.633235	8.75	0.614817	8.9	0.652884	8.54	0.582252	8.83	0.640608	8.38	0.592493
724	plasminogen precursor [Sus scrofa]	NP_001038055	PLG	1		91 kDa		6.24	0.693077	6.08	0.643663	5.77	0.664787	5.4	0.761006	5.1	0.683341	6.05	0.660834	6.32	0.859726	5.67	0.777101	6.18	0.767922	5.56	0.637994	5.1	0.812033	5.65	0.686905
725	non-specific lipid-transfer protein [Sus scrofa]	NP_001161887	SCP2	1		59 kDa		7.5	0.751226	7.47	0.680907	7.4	0.676616	7	0.663786	6.87	0.600317	6.64	0.641994	6.59	0.621341	6.61	0.67127	6.48	0.690883	6.79	0.607204	6.5	0.678294	6.7	0.597557
726	alcohol dehydrogenase class-3 [Sus scrofa]	NP_001231762	ADH5	1		41 kDa	true	7.12	0.682446	6.96	0.619101	7.13	0.673271	6.95	0.637361	7.07	0.590628	6.98	0.686699	7.02	0.623709	6.63	0.681298	6.93	0.755685	6.94	0.586468	6.92	0.648371	6.61	0.668161
727	calpain-1 catalytic subunit [Sus scrofa]	NP_001335713	CAPN1	1	(+1)	82 kDa		5.91	0.630771	5.72	0.675885	5.73	0.65046	5.68	0.605802	5.69	0.655489	5.91	0.722825	5.71	0.663735	5.4	0.650188	5.72	0.602918	5.78	0.677747	5.54	0.698177	5.56	0.727455
728	carbonic anhydrase 2 [Sus scrofa]	XP_001927840	LOC100154873	1		29 kDa		5.43	0.699578	4.95	2.82819	5.2	0.630517	5.84	0.706127	5.94	0.661898	6.88	0.732039	6.09	0.662672	5.55	0.760702	6.15	0.697561	6.5	0.675071	7.33	1.06279	7.82	0.800949
729	coatomer subunit alpha isoform X1 [Sus scrofa]	XP_001928732	COPA	1	(+1)	139 kDa		6.16	0.743361	5.96	0.666566	5.99	0.67408	5.97	0.75917	5.74	0.657143	5.82	0.69345	5.53	0.664746	5.48	0.641286	5.18	0.839986	5.26	0.648408	5.34	0.870466	5.4	0.701974
730	general transcription factor II-I isoform X1 [Sus scrofa]	XP_005662046	GTF2I	1	(+6)	113 kDa		6.48	0.69649	6.34	0.668353	6.35	0.860548	5.81	0.697109	6.01	0.598399	5.94	0.727399	5.35	0.630777	5.22	0.825743	5.34	0.713353	5.28	0.76635	5.43	0.723986	5.32	0.647242
731	thiosulfate sulfurtransferase isoform X2 [Sus scrofa]	XP_005663867	TST	1		33 kDa		6.45	0.668075	6.65	0.600378	6.81	0.666944	6.9	0.578536	6.75	0.701401	6.62	0.746679	8.07	0.629996	7.91	0.601472	8	0.617159	7.47	0.605837	7.5	0.578519	7.53	0.606853
732	LOW QUALITY PROTEIN: Golgi apparatus protein 1 [Sus scrofa]	XP_005664408	GLG1	2		136 kDa		6.44	0.691214	6.16	0.577488	6.54	0.647744	6.16	0.613113	5.82	0.791936	5.27	0.662736	5.88	0.73592	6.49	1.01239	6.11	0.730471	5.92	0.606479	5.62	0.680924	6.18	0.59067
733	protein arginine methyltransferase NDUFAF7, mitochondrial isoform X2 [Sus scrofa]	XP_013851668	NDUFAF7	2	(+1)	49 kDa		4.8	0.852298	5.25	0.653904	5.18	0.746433	5.23	0.714586	5.27	0.67039	5.2	0.742313	5.17	0.732013	5.28	0.660685	5.32	0.688434	5.17	0.668817	5.28	0.688134	5.01	0.680455
734	presequence protease, mitochondrial isoform X2 [Sus scrofa]	XP_020920720	PITRM1	1	(+1)	118 kDa		6.51	0.658454	6.13	0.63992	6.66	0.639747	6.23	0.604614	6.33	0.673974	6.07	0.785294	5.39	0.738992	5.36	0.943943	5.67	0.685911	5.98	0.593935	5.96	0.624214	6.17	0.634007
735	staphylococcal nuclease domain-containing protein 1 [Sus scrofa]	XP_020934292	SND1	1		102 kDa		6.91	0.659891	6.19	0.808019	6.46	0.694598	6.2	0.641725	5.97	0.619674	6	0.630923	5.7	0.669404	5.61	0.663461	5.34	0.672625	5.39	0.63946	5.28	0.659381	5.6	0.69049
736	KN motif and ankyrin repeat domain-containing protein 2 isoform X1 [Sus scrofa]	XP_020939511	KANK2	1	(+5)	97 kDa	true	6.23	0.711305	5.91	0.610584	6	0.750817	5.96	0.682318	5.84	0.668864	6.16	0.849888	5.74	0.674808	5.33	0.855471	5.46	0.658877	5.61	0.756878	5.62	0.642664	5.37	0.982811
737	hydroxyacylglutathione hydrolase, mitochondrial isoform X1 [Sus scrofa]	XP_020942483	HAGH	1	(+3)	65 kDa		6.03	0.666882	6.17	0.634316	6.35	0.686681	6.37	0.603314	6.25	0.604006	6.44	0.62084	6.41	0.627279	6.12	0.59795	6.5	0.603476	6.59	0.590815	6.43	0.637229	6.58	0.607826
738	voltage-dependent calcium channel subunit alpha-2/delta-1 isoform X10 [Sus scrofa]	XP_020957884	CACNA2D1	1		123 kDa	true	6.16	0.626191	6.12	0.71426	6.36	0.626267	6.46	0.634978	6.37	0.606287	6.24	0.598615	6.15	0.621151	6.35	0.664776	6.47	0.661002	6.11	0.606302	5.85	0.666099	6.1	0.752188
739	junctophilin-1 [Sus scrofa]	XP_020944847	JPH1	1	(+1)	71 kDa		5.46	0	5.28	0.571857	5.58	0.73694	5.6	0	5.61	0.621881	5.4	1.28381	5.42	0.778598	5.25	0.66752	5.17	0	5.01	3.66322	4.96	0	5.12	0.587837
740	lysine--tRNA ligase isoform X2 [Sus scrofa]	XP_003126904	KARS	2		68 kDa		7.22	0.72867	6.81	0.666698	6.57	0.730391	6.27	0.584686	6.17	0.629915	6.06	0.779311	6.06	0.664806	6.19	0.730886	5.88	0.62613	5.52	0.717639	5.69	0.584655	5.52	0.9128
741	inosine-5'-monophosphate dehydrogenase 2 isoform X1 [Sus scrofa]	XP_005669590	IMPDH2	1		58 kDa	true	6.63	0.666761	6.06	3.50794	6.65	0.687353	6.04	0.629755	6.18	0.671578	5.9	0.802638	5.44	0.751095	5.47	0.829387	5.57	0.658927	5.66	0.61647	5.52	0.645915	5.83	0.771339
742	fragile X mental retardation syndrome-related protein 1 isoform X3 [Sus scrofa]	XP_005670074	FXR1	1	(+1)	73 kDa	true	6.32	0.655369	6.65	0.774269	6.49	0.805854	6.31	0.904714	5.8	0.786829	5.64	0.71544	5.94	1.07171	5.99	0.670235	5.94	0.683436	5.87	0.612919	4.66	1.83137	5.76	0.785579
743	collagen alpha-1(I) chain [Sus scrofa]	XP_020921064	LOC110255782	1		145 kDa		5.83	0.614163	5.86	0.671596	6.21	0.630578	6.31	0.708188	5.6	0.729388	6.26	0.745775	6.41	0.659152	6.05	0.627311	5.85	0.694634	5.92	0.663195	6.22	0.59992	6.33	0.659157
744	acyl-CoA dehydrogenase family member 10 isoform X1 [Sus scrofa]	XP_020929490	ACAD10	1	(+1)	118 kDa	true	5.38	0.627421	5.42	0.700262	5.99	0.676978	5.25	0.673062	5.53	0.585324	5.58	0.662267	5.83	0.662849	5.02	0.844918	5.93	0.645008	5.76	0.685214	6.05	0.630159	5.92	0.634866
745	LOW QUALITY PROTEIN: early endosome antigen 1 [Sus scrofa]	XP_020946919	EEA1	1		162 kDa		6.07	0.603599	6.24	0.739224	6.13	0.64389	6.43	0.802868	6.35	0.743943	6.19	0.688976	6.1	0.585577	6.32	0.617784	6.12	0.586099	5.67	0.733534	5.91	0.644083	6.03	0.590288
746	pyruvate dehydrogenase phosphatase regulatory subunit, mitochondrial isoform X1 [Sus scrofa]	XP_020949447	PDPR	1		99 kDa		5.83	0.660189	6.14	0.651162	6.1	0.703805	5.83	0.616236	6.05	0.652792	5.78	0.677563	5.99	0.66246	6.02	0.629126	6.45	0.635972	6.15	0.683576	6.2	0.609943	6.04	0.632516
747	LOW QUALITY PROTEIN: heterogeneous nuclear ribonucleoprotein L [Sus scrofa]	XP_020950008	HNRNPL	1		64 kDa	true	6.74	0.705083	6.76	0.645704	6.81	0.58959	6.65	0.718271	6.71	0.647671	6.78	0.68349	6.1	0.682255	6.15	0.658008	6.11	0.908003	6.11	0.641017	6.27	0.642144	6.24	0.689408
748	40S ribosomal protein S11 [Sus scrofa]	NP_001230999	RPS11	1	(+1)	18 kDa		7.78	0.983875	7.41	0.66546	7.78	0.780131	6.9	0.584308	6.82	0.582424	6.49	0.708153	6.5	0.586902	6.67	0.656712	6.52	0.63436	6.37	0.613524	6	0.627838	6	0.665183
749	proteasome subunit beta type-1 [Sus scrofa]	NP_001231282	PSMB1	1		26 kDa		6.46	0.640745	6.31	0.586326	6.63	0.590833	6.44	0.622731	6.37	0.605637	6.29	0.630412	5.9	0.634099	5.92	0.628247	5.86	0.602851	5.85	0.608333	5.72	0.682692	5.85	0.60339
750	trans-1,2-dihydrobenzene-1,2-diol dehydrogenase [Sus scrofa]	NP_999331	DHDH	1		37 kDa		6.21	0.59876	6.15	0.638334	6.15	0.62451	5.78	0.684584	5.8	0.790496	6.03	0.664684	6.31	0.682484	6.14	0.692421	6.52	0.612125	6.24	0.590077	6.1	0.594278	6.3	0.69421
751	eukaryotic translation initiation factor 5A-1 isoform X2 [Sus scrofa]	XP_003131979	EIF5A	1	(+3)	17 kDa		6.81	0.625348	6.56	0.649026	6.65	0.896101	6.38	0.633606	6.58	0.651594	6.81	1.0455	6.19	0.664792	6.19	0.715791	6.11	1.07361	6.38	0.649175	6.12	0.684064	6.26	0.637426
752	signal transducer and activator of transcription 1 isoform X1 [Sus scrofa]	XP_020930314	STAT1	1	(+4)	96 kDa		7	0.606836	6.71	0.574728	6.61	0.603505	8.1	0.688753	6.52	0.638783	6.46	0.585316	7.32	0.642654	7.07	0.635462	6.37	0.731468	6.99	0.585265	6.43	0.605524	6.75	0.581956
753	filamin-A-interacting protein 1 isoform X1 [Sus scrofa]	XP_020947980	FILIP1	1	(+2)	138 kDa	true	5.95	0.704827	6.11	0.633114	5.71	0.815838	6.63	0.683303	5.73	0.901979	6.21	0.663709	5.9	0.63629	6.07	0.606565	5.88	0.79454	6.31	0.726679	5.92	0.601586	6.39	0.618227
754	LOW QUALITY PROTEIN: nucleoside diphosphate-linked moiety X motif 19 [Sus scrofa]	XP_020949932	NUDT19	1		43 kDa		5.52	0.681211	5.53	0.723156	5.21	0.683173	5.27	0.691324	5.34	0.664206	5.4	0.673766	4.93	0.912256	5.06	0.819797	5.2	0.694618	5.52	0.661515	5.34	0.683027	5.42	0.704198
755	ribosome-binding protein 1 isoform X1 [Sus scrofa]	XP_020933695	RRBP1	1	(+1)	163 kDa		6.42	0.818385	5.28	0.811753	5.78	0	5.52	0.635226	5.28	0.600912	5.63	0	6.17	0.679573	5.46	0	5.23	0.711098	4.92	0	5.26	0.705288	5.57	0.64724
756	elongation factor 1-beta [Sus scrofa]	NP_001230453	EEF1B2	1		25 kDa	true	9.28	0.688682	9.68	0.770705	9.13	0.62403	8.71	0.758482	8.19	0.805889	7.51	0.551485	8.15	0.595401	8.49	0.545309	8.04	0.760086	8.34	0.540597	7.85	0.651361	8.45	0.633474
757	vesicle-fusing ATPase [Sus scrofa]	NP_001231489	NSF	1	(+1)	84 kDa		5.79	0.643274	5.59	0.808119	5.65	0.613988	5.65	0.63971	5.47	0.797528	5.48	0.673594	5.34	0.660659	5.4	0.727576	5.31	0.637233	5.48	0.60973	5.34	0.668054	5.78	0.725311
758	pre-mRNA-splicing factor ATP-dependent RNA helicase DHX15 [Sus scrofa]	NP_001239141	DHX15	1		91 kDa	true	5.48	0.663554	5.55	0.643615	5.81	0.719993	5.23	0.723253	5.78	0.619256	5.67	0.751464	4.43	0.621732	4.43	0.748004	4.58	0.781583	4.45	0.703672	4.77	0.633443	4.64	0.645009
759	alpha-centractin [Sus scrofa]	XP_001928912	ACTR1A	1		43 kDa	true	6	0.739898	5.95	0.652566	6.13	0.641022	5.55	0.584414	5.4	0.690379	5.25	0.839702	5.58	0.720794	5.38	0.660205	5.26	0.592239	5.29	0.573669	5.14	1.03015	5.32	0.606486
760	26S proteasome non-ATPase regulatory subunit 13 [Sus scrofa]	XP_003124275	PSMD13	1		43 kDa		6.83	0.667091	6.6	0.626049	6.73	0.622986	6.41	0.602144	6.42	0.674843	6.32	0.611925	5.87	0.714426	6.22	0.678648	6.1	0.630626	6.08	0.668921	5.99	0.67766	6.2	0.677028
761	keratin, type II cytoskeletal 5 [Sus scrofa]	XP_003126221	KRT5	1		63 kDa	true	5.98	0.813727	6.09	0.612319	5.38	3.26969	5.93	0.757953	6.11	0.826235	5.74	0.844431	6	0.589225	5.75	1.08662	6.5	0.790112	7.31	1.85611	5.77	0.629408	5.51	0.862966
762	xaa-Pro aminopeptidase 1 isoform X1 [Sus scrofa]	XP_003133228	XPNPEP1	3		75 kDa		6.08	0.636278	5.54	0.642314	5.88	0.682059	5.78	0.637275	5.89	0.768935	5.73	0.872146	5.19	0.597568	5.45	0.641121	5.4	0.609622	5.34	0.779597	5.07	0.745406	5.89	0.584619
763	NADH dehydrogenase [ubiquinone] 1 beta subcomplex subunit 4 [Sus scrofa]	XP_003361930	NDUFB4	1		15 kDa		6.87	0.584119	6.97	0.635661	6.44	0.869787	6.83	0.809588	6.89	0.616202	6.8	0.702837	7.35	0.610828	7.46	0.626666	7.19	0.684031	7.35	0.588946	7.62	0.602208	7.51	0.669253
764	mitochondrial antiviral-signaling protein isoform X1 [Sus scrofa]	XP_005672820	MAVS	1	(+1)	55 kDa		5.59	0.681427	5.91	0.661136	6.02	0.680214	5.85	0.661869	5.7	0.730792	5.72	0.685998	6.05	0.653479	6.11	0.605159	6.1	0.701317	6.01	0.59976	6.26	0.622983	6.33	0.673633
765	hypoxia up-regulated protein 1 isoform X8 [Sus scrofa]	XP_020918615	HYOU1	1		118 kDa		7.39	0.809813	6.73	0.698227	6.83	0.59488	6.73	0.590254	6.07	0.654988	6.13	0.593292	6.67	0.618337	6.62	0.614096	6.01	0.587898	6.17	0.62089	6.14	0.652937	6.36	0.686025
766	LOW QUALITY PROTEIN: integrin alpha-7 [Sus scrofa]	XP_020946892	ITGA7	1		142 kDa		6.04	0.589411	6.07	0.604509	6.19	0.635624	6.23	0.645565	6.14	0.618873	6.03	0.732707	6.14	0.59771	6.14	0.601239	6.13	0.60902	6.01	0.674377	6.08	0.597616	6.1	0.650193
767	splicing factor 3B subunit 3 [Sus scrofa]	XP_020949462	SF3B3	1	(+2)	136 kDa		6.4	0.833043	6.17	0.57351	6.36	0.665057	6.09	0.644213	6.29	0.575779	6.05	0.669441	4.69	0.698265	5.39	0.668023	5.49	0.649021	5.38	0.802767	5.22	0.723813	5.43	0.571278
768	LOW QUALITY PROTEIN: heterogeneous nuclear ribonucleoprotein U-like protein 1 [Sus scrofa]	XP_020950075	HNRNPUL1	1		96 kDa		5.54	0.657862	5.63	0	5.34	0.751075	5.21	0.832596	5.85	0	5.3	0.823373	4.52	0	4.8	0.989897	4.96	0.764993	4.73	1.13965	4.53	0.769138	4.37	0
769	collagen alpha-1(III) chain precursor [Sus scrofa]	NP_001230226	COL3A1	1		139 kDa	true	7.67	0.97364	6.73	0	6.69	0.568729	5.9	0.570491	6.36	0	6.28	0.564685	6.64	0	6.75	0.923027	6.79	0.654483	6.52	0.571881	6.29	0.66959	5.21	0
770	LOW QUALITY PROTEIN: MICOS complex subunit MIC25 [Sus scrofa]	XP_020925470	CHCHD6	1		34 kDa		6.15	0.957262	7.35	0	6.72	0	6.73	0.569352	6.76	0	5.6	0	6.65	0	7.05	0	6.61	0.707006	6.91	0	6.97	0.564328	6.87	0
771	histone H1.2-like protein [Sus scrofa]	NP_001020387	LOC574051	1		21 kDa	true	6.96	0.635906	7.22	0.591253	7.41	0.624272	7.86	0.619106	7.64	0.58292	7.34	0.694599	6.86	0.583941	6.96	0.545637	6.81	0.636159	6.66	0.576997	7	0.583953	6.38	0.654731
772	F-actin-capping protein subunit alpha-2 [Sus scrofa]	NP_001090924	CAPZA2	1		33 kDa	true	6.13	0.940278	6.58	0.58274	6.2	0.717335	6.45	0.621685	6.22	0.612734	6.42	0.612196	5.96	0.991247	6.39	0.636707	6.74	0.632552	6.46	0.566076	6.37	0.621751	6.43	0.578452
773	LOW QUALITY PROTEIN: ubiquitin-conjugating enzyme E2 N [Sus scrofa]	XP_005664319	UBE2N	2		17 kDa		6.94	0.695982	6.8	0.625782	6.82	0.694762	6.91	0.588615	6.82	0.581208	7.04	0.763216	6.06	0.64502	6.43	0.698219	6.47	0.6119	6.54	0.570825	6.39	0.610406	6.52	0.630697
774	palladin isoform X1 [Sus scrofa]	XP_020928968	PALLD	1		144 kDa	true	7.04	0.764706	6.48	0.756955	6.48	0.675606	6.12	0.855063	6.25	0.913135	6.06	0.666624	5.89	0.72165	6.02	0.770225	6.04	0.695482	6.08	0.761588	5.78	0.610391	6.05	0.847637
775	sister chromatid cohesion protein PDS5 homolog B isoform X1 [Sus scrofa]	XP_020921216	PDS5B	1	(+4)	165 kDa		6.66	0.608102	6.49	0.64084	6.54	0.863055	6.49	0.630406	6.69	0.571383	6.78	1.18785	5.58	0.651887	5.43	3.47698	5.61	0.592212	5.21	0.858241	5.24	0.885967	5.55	0.58142
776	gamma-adducin isoform X2 [Sus scrofa]	XP_001924864	ADD3	1	(+1)	75 kDa		6.36	0.692064	6.02	0.641883	6.05	0.689454	5.86	0.669052	5.95	0.753191	6.04	0.622334	5.92	0.772726	5.64	0.777596	5.53	0.676654	5.46	0.726031	5.44	0.937411	5.39	0.713826
777	peroxidasin homolog isoform X2 [Sus scrofa]	XP_003125453	PXDN	6	(+2)	169 kDa		6.28	0.622558	6.01	0.645545	6.17	0.602811	6.4	0.646255	6.16	0.635642	6.51	0.68646	5.39	0.624262	5.47	0.626156	5.4	0.654366	5.46	0.6088	5.13	0.726978	5.7	0.638929
778	NADH dehydrogenase [ubiquinone] iron-sulfur protein 6, mitochondrial [Sus scrofa]	XP_003134215	NDUFS6	1		13 kDa		6.55	0.774238	6.68	0.613399	6.26	0.997331	6.63	0.708604	6.34	0.660737	6.11	0.702594	7.17	0.645413	7.53	0.695739	6.84	0.956469	7.38	0.789577	7.29	0.847564	6.98	0.697726
779	ras-related protein Rab-18 isoform X1 [Sus scrofa]	XP_003357800	RAB18	1		23 kDa		6.5	0.655979	6.41	0.621357	6.37	0.681604	6.17	0.602282	5.98	0.668342	5.92	0.645033	6.34	0.643288	6.5	0.653266	6.25	0.589265	6.12	0.608908	6.07	0.6341	6.09	0.643031
780	60S ribosomal protein L8 [Sus scrofa]	XP_005655354	RPL8	1		28 kDa		7.75	0.750096	7.31	0.703392	7.48	0.75393	6.82	0.767259	6.72	0.648132	6.86	0.722844	6.28	0.794588	6.46	0.624049	6.02	0.915318	6.12	0.637998	6.01	0.814852	6.23	0.698493
781	catenin delta-1 isoform X7 [Sus scrofa]	XP_005660949	CTNND1	1	(+4)	105 kDa		6	0.633889	5.95	0.675533	6.11	0.730902	6.29	0.666577	5.99	0.624093	5.85	0.763396	5.36	0.652012	5.26	0.682168	5.13	0.788349	5.43	0.75724	5.07	0.694346	5.25	0.649991
782	cytoskeleton-associated protein 5 isoform X1 [Sus scrofa]	XP_013849816	CKAP5	2	(+6)	226 kDa		6.4	0.841771	6.04	0.674764	5.84	0.882328	6.27	0.609934	6.08	0.571897	5.95	0.634971	6.33	0.748025	6.23	0.629634	5.51	0.768716	5.7	0.646837	5.18	4.54756	5.38	0.609271
783	plastin-2 [Sus scrofa]	XP_001929173	LCP1	1	(+1)	70 kDa	true	4.99	0.643185	4.75	0.683213	4.52	0.951199	6.54	1.11654	4.75	0.826632	5.02	0.850344	5.13	0.873757	5.03	1.06145	4.55	0.731857	5.05	0.83446	4.75	0.818242	5.07	0.720492
784	CLIP-associating protein 1 isoform X3 [Sus scrofa]	XP_020930808	CLASP1	1		169 kDa	true	6.61	0	5.78	0.594447	5.88	0	5.48	0	5.88	0.592718	5.56	0	5.23	0.837055	5.79	0	5.52	0	5.52	0	5.83	0	5.5	0.61902
785	phosphatidylinositol 4-kinase alpha isoform X2 [Sus scrofa]	XP_013838633	PI4KA	2		235 kDa		5.84	0.62979	5.84	0	5.97	0.602418	5.98	0.631848	5.73	0	6.33	0.850921	6.09	0	5.75	0.639461	5.84	0.627005	5.45	0.641588	5.66	0.625271	5.82	0
786	myosin regulatory light chain 2 protein isoform 1 [Sus scrofa]	NP_001038037	LOC733637	3		21 kDa	true	5.62	0.621979	5.97	0.65022	5.65	0.630948	5.82	0.633626	5.45	0.658805	5.5	0.629401	5.66	0.635756	5.63	0.853319	4.82	0.781047	5.27	0.694962	5.37	0.651634	4.9	0.670167
787	flotillin-1 [Sus scrofa]	NP_001121955	FLOT1	1	(+1)	47 kDa		5.7	0.626001	5.81	0.59191	5.68	0.661959	6.21	0.787998	6.01	0.622765	6.08	0.702068	5.76	0.630879	5.9	0.665555	5.8	0.61158	5.74	0.777215	5.87	0.683104	5.86	0.646455
788	small glutamine-rich tetratricopeptide repeat-containing protein alpha [Sus scrofa]	NP_001231321	SGTA	1	(+2)	34 kDa		6.43	0.687624	6.14	0.705904	6.62	0.728464	6.01	0.597697	5.6	0.846753	5.27	0.812989	6.32	0.757448	5.92	0.688109	5.55	0.724624	6.14	0.68998	6	0.598101	5.93	0.61183
789	armadillo repeat protein deleted in velo-cardio-facial syndrome isoform X1 [Sus scrofa]	XP_001929677	ARVCF	1	(+6)	104 kDa		4.5	0.801711	4.99	0.779457	4.93	0.837087	5.1	0.675352	5.4	0.720072	4.83	0.826227	4.92	0.662504	5.13	0.676026	5.25	0.695453	5.04	0.830192	5.08	0.690767	4.8	0.689148
790	ATPase ASNA1 [Sus scrofa]	XP_003123372	ASNA1	1		39 kDa		6.16	0.59981	6.18	0.566363	6.14	0.589	5.98	0.660151	5.79	0.603251	6.01	0.599954	6.23	0.557055	6.32	0.650753	6.2	0.616072	5.99	0.617201	6.03	0.635957	6.1	0.553673
791	LOW QUALITY PROTEIN: NADH-cytochrome b5 reductase 3-like [Sus scrofa]	XP_003126030	LOC100524254	2		34 kDa		7	0.621359	6.93	0.653898	6.29	1.00357	6.99	0.540437	6.97	0.585822	7.38	0.577699	6.83	0.677202	6.82	0.582255	6.88	0.65611	7.7	0.640944	7.41	0.570478	7.65	0.625885
792	heat shock protein beta-6 [Sus scrofa]	XP_003127107	HSPB6	1		17 kDa		6.49	0.675572	7.07	0.591152	6.92	0.627296	7.32	0.659796	6.74	0.598583	6.56	0.659664	7.26	0.61355	7.5	0.680569	7.17	0.664676	7.64	0.624514	7.29	0.623871	8.16	0.646929
793	ubiquitin carboxyl-terminal hydrolase 28 isoform X1 [Sus scrofa]	XP_020918500	USP28	1	(+6)	132 kDa		5.99	0.632215	6.05	0.594871	5.94	0.618498	6.31	0.934972	6.24	0.683031	5.77	0.717766	4.55	0.803441	5.11	0.647644	5.02	0.71515	5.11	0.640023	4.62	0.790738	5.09	0.616013
794	acidic leucine-rich nuclear phosphoprotein 32 family member B [Sus scrofa]	XP_020922136	ANP32B	1		30 kDa	true	7.06	0.66277	7.5	1.277	7.16	0.680791	7.43	0.714998	7.4	1.57109	7.1	0.818677	5.77	1.33247	6.28	0.840566	6.01	0.771386	6.04	0.735086	6.18	0.733899	5.56	2.13574
795	solute carrier family 12 member 7 isoform X2 [Sus scrofa]	XP_020932793	SLC12A7	1	(+1)	122 kDa	true	6.34	0.707719	6.13	0.656657	6.28	0.609796	6.06	0.701635	5.88	0.725708	5.94	0.659766	5.33	0.969693	5.54	0.620691	5.44	0.674148	5.35	0.705037	5.25	0.724718	5.59	0.640288
796	major vault protein [Sus scrofa]	XP_020942083	MVP	1	(+1)	100 kDa		6.29	0.641422	6.57	0.662333	6.47	0.626323	6.14	0.611458	6	0.679669	5.76	0.631903	5.62	0.626642	5.84	0.642518	5.65	0.626893	5.8	0.696917	5.52	0.716591	5.73	0.692989
797	SWI/SNF complex subunit SMARCC2 isoform X7 [Sus scrofa]	XP_001929203	SMARCC2	4	(+4)	125 kDa	true	5.64	0	5.67	0	6.58	0.640503	6.32	0	5.57	0	5.82	0.624334	5.04	0	4.85	0.744929	5.51	0	5.42	0.627441	5.6	0	5.88	0
798	GPI transamidase component PIG-S [Sus scrofa]	NP_001231268	PIGS	1		62 kDa		5.63	0.608609	5.44	0.658029	5.91	0.617647	5.08	0.61442	5.47	0.64554	4.8	0.733588	5.13	0.665671	5.41	0.612471	5.74	0.711963	5.16	0.616148	5.05	0.597041	5.02	0.67682
799	thimet oligopeptidase [Sus scrofa]	NP_999388	THOP1	1		78 kDa		5.99	0.653586	5.85	0.628663	5.69	0.649936	6.05	0.69541	5.98	0.650766	6.21	0.587882	5.45	0.708142	5.56	0.649164	5.65	0.637223	5.67	0.5856	5.53	0.639733	5.86	0.642935
800	C-1-tetrahydrofolate synthase, cytoplasmic isoform X1 [Sus scrofa]	XP_001924364	MTHFD1	2	(+1)	101 kDa		6.93	0.64759	6.17	0.658509	6.63	0.645307	6.22	0.671793	6.13	0.838628	6.43	0.655509	5.33	0.784419	4.8	0.688124	4.69	0.634244	4.89	0.694758	5.13	0.759573	5.28	0.701503
801	proteasome subunit alpha type-1 [Sus scrofa]	XP_003123013	PSMA1	1		30 kDa		7.33	0.668256	7.17	0.595182	7.53	0.651445	7.23	0.587311	7.27	0.576001	7.17	0.603484	6.87	0.597403	6.81	0.644121	6.77	0.640259	6.78	0.593204	6.63	0.647081	6.87	0.589136
802	polymerase delta-interacting protein 2 [Sus scrofa]	XP_003358222	POLDIP2	2		42 kDa		6.61	0.596624	6.69	0.750689	6.92	0.783715	6.1	0.642211	6.19	0.721657	6.21	0.660089	6.04	0.661896	5.87	0.925025	6.03	0.631303	6.09	0.700168	6.05	0.685857	6.03	0.674918
803	EMILIN-1 isoform X2 [Sus scrofa]	XP_005662732	EMILIN1	2		91 kDa		5.95	0.752126	5.51	0.918384	5.11	0.672106	5.27	0.639574	5.51	0.740655	5.22	0.620479	4.63	0.749326	5.35	0.711877	4.96	0.655986	4.97	0.81025	4.97	0.68157	5.24	0.860186
804	dystrobrevin alpha isoform X2 [Sus scrofa]	XP_013854742	DTNA	2	(+8)	81 kDa	true	5.77	0.635253	5.51	0.657684	5.78	0.776	5.22	0.604784	5.49	0.64488	5.31	0.827054	6.3	0.649762	6.71	1.08744	6.54	0.99635	5.26	0.802365	5.1	4.88647	5.39	0.688535
805	proteasome-associated protein ECM29 homolog isoform X1 [Sus scrofa]	XP_020923117	KIAA0368	1		205 kDa		6.14	0.696643	5.9	0.637146	5.72	0.690593	5.9	0.653792	5.65	0.620151	6.11	0.803528	5.49	1.18846	5.51	0.783336	5.52	0.622994	5.5	0.785511	5.49	0.671229	5.73	0.838135
806	protein TANC1 isoform X4 [Sus scrofa]	XP_020930425	TANC1	1		194 kDa		5.69	0.628369	5.43	0.678176	5.77	0.743364	5.19	0.630514	5.64	0.80553	5.28	0.722106	4.89	0.704722	5.02	0.658514	5.19	0.665844	5.03	0.677954	4.74	0.66145	5.06	0.681037
807	inositol hexakisphosphate and diphosphoinositol-pentakisphosphate kinase 2 isoform X1 [Sus scrofa]	XP_020940229	PPIP5K2	1	(+4)	143 kDa	true	5.86	0.571228	5.44	0.674931	5.86	0.73647	6.01	0.593411	6	0.638071	5.94	0.688332	5.65	0.640485	5.73	0.734829	5.56	0.618165	5.79	0.645193	5.48	0.65916	6.86	0.829101
808	prostaglandin reductase 3 isoform X1 [Sus scrofa]	XP_020954789	ZADH2	1		40 kDa	true	6.18	0.691431	6.4	0.643576	6.47	0.645842	6.28	0.643411	6.39	0.745171	6.17	0.657278	6.5	0.625648	6.58	0.626829	6.94	0.781072	6.45	0.665708	6.48	0.634739	6.24	0.6879
809	LOW QUALITY PROTEIN: SUMO-activating enzyme subunit 2 [Sus scrofa]	XP_020953198	UBA2	1		73 kDa		5.98	0.599337	5.9	0.626273	6.53	0.718307	5.94	0.604965	5.92	0.611875	5.67	0.955087	4.55	0.76539	5.46	0.725803	4.62	0.851118	5.45	0.616528	5.53	0.606894	5.65	0.608588
810	LOW QUALITY PROTEIN: collagen alpha-1(XV) chain [Sus scrofa]	XP_020922253	COL15A1	1		139 kDa		6.12	0.691123	6.01	0.649304	5.94	0.567141	5.89	0.671491	6.21	0.60089	5.98	0.594068	6.06	0.612916	6.56	0.584819	6.35	0.630267	5.87	0.662771	5.8	0.65805	5.78	0.614191
811	actin-related protein 2 [Sus scrofa]	NP_001127826	ACTR2	1		45 kDa		6.01	0.658854	6	0.616542	6	0.615043	6.18	0.618973	6.07	0.671249	6.04	0.68722	5.56	0.615207	5.38	0.727948	5.46	0.669867	5.6	0.875644	5.58	0.659768	5.5	0.806936
812	3-hydroxybutyrate dehydrogenase type 2 [Sus scrofa]	XP_003129333	BDH2	2	(+2)	27 kDa		5.55	0.680936	5.44	0.624288	5.79	0.670764	5.46	0.642064	5.62	0.650932	5.49	0.724722	5.24	0.654314	5.15	0.7009	5.23	0.687783	5.27	0.673053	5.55	0.645467	5.44	0.681574
813	tyrosine--tRNA ligase, cytoplasmic isoform X1 [Sus scrofa]	XP_003356343	YARS	3		59 kDa		6.71	0.706597	6.41	0.640798	6.66	0.677939	6.46	0.64766	6.26	0.717127	6.24	0.592799	5.72	0.663461	5.63	0.681566	5.4	0.865752	5.74	0.604466	5.59	0.637659	5.74	0.751903
814	histidine triad nucleotide-binding protein 2, mitochondrial isoform X2 [Sus scrofa]	XP_005660263	HINT2	1		15 kDa		6.91	0.588964	7.18	0.608972	6.9	0.606166	7.25	0.61273	7.11	0.62075	7.03	0.562246	6.77	0.628912	6.99	0.573634	7.07	0.616083	7.05	0.568263	6.87	0.592064	6.93	0.601604
815	LOW QUALITY PROTEIN: heterogeneous nuclear ribonucleoprotein U-like protein 2 [Sus scrofa]	XP_005660840	HNRNPUL2	2		85 kDa		5.78	0.639035	5.92	0.604498	5.82	0.602712	5.87	0.870337	5.8	0.672035	5.69	0.602221	5.13	0.793178	5.25	0.593197	5.3	0.812568	5.42	0.650723	5.21	0.712379	5.26	0.605666
816	cell surface glycoprotein MUC18 isoform X1 [Sus scrofa]	XP_005667488	MCAM	1		79 kDa		5.85	0.656153	6.03	0.693007	5.55	0.735788	6.02	0.64331	5.86	0.614997	5.93	0.699591	5.09	0.704469	5.88	0.856365	5.34	0.652413	5.33	0.645994	5.13	0.724886	5.46	0.69121
817	26S protease regulatory subunit 8 isoform X5 [Sus scrofa]	XP_013836293	PSMC5	1		45 kDa	true	6.28	0.59561	5.97	0.671076	6.52	0.610962	5.96	0.632031	5.97	0.620874	5.86	0.639827	5.75	0.625323	5.79	0.623512	5.78	0.608835	5.66	0.650683	5.53	0.726908	5.91	0.613237
818	elongation factor G, mitochondrial isoform X2 [Sus scrofa]	XP_013837621	GFM1	1		81 kDa		6.95	0.645483	6.47	0.662278	6.96	0.617945	6.03	0.608788	5.99	0.73812	6.08	0.562458	6.16	0.64272	6.17	0.563402	6.19	0.620006	5.86	0.602723	5.77	0.591974	6.02	0.618897
819	nucleophosmin [Sus scrofa]	XP_013846116	NPM1	1		33 kDa		7.03	0.688114	7.03	0.595173	7.34	0.648928	6.48	0.644869	6.68	0.711211	6.27	0.64821	6.01	0.73556	6.19	0.625368	5.98	0.665343	6.07	0.61668	6	0.675333	5.63	0.758191
820	histone-binding protein RBBP4 [Sus scrofa]	XP_013854580	RBBP4	1		48 kDa	true	6.35	0.585032	6.05	0	6.54	0.669871	6.59	0.76712	6.82	0	6.24	0.633443	5.74	0	5.23	0.874238	4.53	3.24417	5.56	0.613801	5.56	0.579741	5.4	0
821	far upstream element-binding protein 1 isoform X6 [Sus scrofa]	XP_020952088	FUBP1	1	(+3)	71 kDa	true	6.52	0.67091	6.1	0.676874	6.61	0.640766	5.92	0.609791	5.92	0.669821	5.82	0.616467	5.46	0.7844	5.61	0.674189	5.4	0.681388	5.54	0.62129	5.46	0.700282	5.24	0.954804
822	LOW QUALITY PROTEIN: methyl-CpG-binding protein 2 [Sus scrofa]	XP_020936461	MECP2	1		42 kDa		5.98	0.637278	6.16	0.610708	5.79	0.66323	6.07	0.757669	6.5	0.623594	6.2	0.725668	5.29	0.604281	5.8	0.6169	5.39	0.942932	5.85	0.684434	5.96	0.694506	5.67	0.613333
823	LOW QUALITY PROTEIN: 5'-3' exoribonuclease 2 [Sus scrofa]	XP_005672806	XRN2	2		108 kDa		6.16	0.733707	6.31	0.631063	5.87	0	6.26	0.557865	6.54	0.576185	6.08	0	5.15	0.596378	5.04	0	5.22	0.560155	5.66	0	5.53	0.633631	5.28	0.606721
824	ELKS/Rab6-interacting/CAST family member 1 isoform X4 [Sus scrofa]	XP_013853347	ERC1	1	(+3)	131 kDa	true	Value missing	0	6.41	0	5.68	0.608012	Value missing	0	5.03	0	5.43	0.601841	5.81	0	5.34	0.604118	8.52	0	5.38	0.60343	8.92	0	4.88	0
825	myosin-2 isoform X1 [Sus scrofa]	XP_020921875	MYH2	1	(+1)	223 kDa	true	5.23	0	5.07	1.28166	5.64	0.573311	4.71	0	5.67	0.650992	5.26	0.580392	5.38	0.659781	5.3	0.571442	6.33	0	5.6	0.57909	5.61	0	5.13	0.701657
826	radixin [Sus scrofa]	NP_001009576	RDX	1		69 kDa	true	6.09	0.722928	6.07	0.595843	5.96	0.694205	6.15	0.664362	6.06	0.622451	6.01	0.685876	5.5	0.648691	5.96	0.668586	5.62	0.718319	5.46	0.749798	5.61	0.862762	5.89	0.609624
827	peptidyl-prolyl cis-trans isomerase FKBP1A [Sus scrofa]	NP_001033089	FKBP1A	1		12 kDa		6.28	0.637458	6.25	0.688835	6.71	0.675345	6.52	0.670717	6.53	0.596912	6.22	0.614227	6.57	0.617441	6.1	0.623277	6.31	0.668226	6.8	0.589521	6.66	0.610731	6.51	0.594928
828	cathepsin B precursor [Sus scrofa]	NP_001090927	CTSB	1	(+6)	37 kDa		6.75	0.59918	6.58	0.602649	6.69	0.658434	6.83	0.593154	6.66	0.598012	6.41	0.694767	6.03	0.66316	6.02	0.699943	5.76	0.723192	6.13	0.700264	5.81	0.605518	5.92	0.627061
829	ruvB-like 2 [Sus scrofa]	NP_001230796	RUVBL2	1		51 kDa		6.41	0.692295	6.41	0.619583	6.32	0.685306	6.47	0.673623	6.58	0.609035	6.55	0.74565	5.78	0.624202	5.73	0.92359	5.84	0.70356	5.82	0.758279	5.92	0.719592	5.98	0.618329
830	platelet-activating factor acetylhydrolase IB subunit alpha [Sus scrofa]	NP_999415	PAFAH1B1	1	(+3)	47 kDa		6.49	0.724641	6.38	0.603069	6.25	0.687971	6.42	0.591007	6.42	0.6082	6.19	0.620458	6.18	0.599363	6.24	0.645202	6.05	0.800787	6.32	0.621454	5.81	0.790996	6.15	0.670641
831	annexin A7 isoform X2 [Sus scrofa]	XP_001927837	ANXA7	1	(+1)	50 kDa		5.52	0.729405	5.6	0.639551	5.23	1.38717	5.5	0.784122	5.65	0.843622	5.73	0.731245	5.6	0.640662	5.55	0.798384	5.65	0.66178	5.67	0.86103	5.59	0.66233	5.49	0.718838
832	proteasome subunit alpha type-3 [Sus scrofa]	XP_001928025	PSMA3	1		28 kDa		6.59	0.664946	6.48	0.680307	6.9	0.885132	6.54	0.613232	6.55	0.775806	6.45	0.686291	6.27	0.72815	6.02	0.667216	6.15	0.617298	6.33	0.584924	6.02	0.663558	6.2	0.68336
833	ras-related protein Rap-1A isoform X1 [Sus scrofa]	XP_001928684	RAP1A	1	(+7)	21 kDa	true	6.75	0.684113	6.87	0.610196	6.97	0.650592	7.33	0.703737	7.31	0.607666	7.5	0.902903	6.31	0.689481	6.61	0.638018	6.52	0.641265	6.59	0.594623	6.76	0.627896	6.76	0.590734
834	26S protease regulatory subunit 10B [Sus scrofa]	XP_001928782	PSMC6	2		46 kDa		6.86	0.658234	6.87	0.67496	6.88	0.689608	6.68	0.589456	6.77	0.682139	6.66	0.699109	6.24	0.685984	6.41	0.61634	6.48	0.620757	6.42	0.64322	6.38	0.617164	6.31	0.660799
835	phenylalanine--tRNA ligase alpha subunit isoform X2 [Sus scrofa]	XP_003123385	FARSA	1		58 kDa		6.33	0.822522	5.92	0.595023	6.05	0.627856	5.81	0.623333	5.44	0.657463	5.55	0.645656	5.71	0.796501	5.73	0.609625	5.41	0.748472	5.54	0.656873	5.45	0.64029	5.6	0.663882
836	coenzyme Q-binding protein COQ10 homolog A, mitochondrial isoform X1 [Sus scrofa]	XP_003126315	COQ10A	2		27 kDa		5.6	0.683763	5.7	0.585756	5.45	0.740985	5.64	0.700836	5.22	0.794546	5.46	0.656485	6.66	0.631904	6.6	0.64686	6.59	0.811666	6.51	0.678055	6.71	0.83933	6.6	0.786048
837	26S proteasome non-ATPase regulatory subunit 3 [Sus scrofa]	XP_003131544	PSMD3	1		61 kDa		6.52	0.649444	6.5	0.634771	6.74	0.657058	6.54	0.642125	6.33	0.615025	6.3	0.588504	5.88	0.604519	5.9	0.643451	5.94	0.694993	5.92	0.582807	5.73	0.647678	6.07	0.61442
838	interleukin enhancer-binding factor 2 [Sus scrofa]	XP_005663466	ILF2	1		43 kDa		6.02	0.726075	5.81	0.652379	6	0.633342	5.89	0.633406	5.99	0.649219	5.9	0.632658	4.55	0.752368	4.82	0.671426	4.76	0.714761	4.69	0.647956	4.65	1.05498	4.86	0.66559
839	myosin light chain kinase 3 isoform X1 [Sus scrofa]	XP_020949901	MYLK3	1		87 kDa		7.03	0.683217	6.18	0.618121	6.12	0.617985	5.95	0.584553	5.98	0.615756	6.28	0.628489	5.87	0.620544	5.7	0.608492	5.87	0.59129	5.17	0.799368	5.37	0.779983	5.11	1.23122
840	agrin isoform X1 [Sus scrofa]	XP_020950836	AGRN	1		216 kDa		5.04	0.682794	5.26	0.736186	4.92	0.662601	5.29	0.690348	5.16	0.665629	5.16	0.637033	5.07	0.649558	5.21	0.692266	5.31	0.79118	4.8	0.7201	4.39	0.871927	4.73	0.720178
841	ATP-dependent Clp protease ATP-binding subunit clpX-like, mitochondrial isoform X2 [Sus scrofa]	XP_020955743	CLPX	1		69 kDa		6.48	0.676197	6.01	0.625893	6.48	0.631915	5.67	0.736191	5.92	0.620384	5.81	0.630913	5.53	0.667987	5.6	0.650409	5.88	0.63229	5.77	0.645355	5.56	0.67418	5.76	0.624875
842	protein TBRG4 [Sus scrofa]	NP_001116573	TBRG4	2	(+2)	71 kDa		5.86	0.662094	5.75	0.670755	5.84	0.702713	5.76	0.656036	5.82	0.662073	5.89	0.709544	5.31	0.878776	5.51	0.689267	5.85	0.740021	5.7	0.683123	5.4	0.886937	5.9	0.691214
843	proteasome subunit alpha type-5 [Sus scrofa]	NP_001138373	PSMA5	1	(+1)	26 kDa		6.01	0.657796	5.85	0.663595	6.09	0.830909	6.13	0.72203	5.99	0.643786	5.86	0.695062	5.33	0.736856	5.48	0.669067	5.35	0.748232	5.61	0.655922	5.35	0.688918	5.69	0.642817
844	protein disulfide-isomerase A6 precursor [Sus scrofa]	NP_001182048	PDIA6	1		48 kDa		6.29	0.752145	5.8	0.693932	6.06	0.701284	5.74	0.711717	5.54	0.745056	5.05	0.746773	5.43	0.682758	5.68	0.658885	5.32	0.691198	5.16	0.682244	4.74	0.80126	5.05	0.898615
845	mitogen-activated protein kinase 1 [Sus scrofa]	NP_001185851	MAPK1	1		41 kDa	true	7.11	0.607718	7.07	0.762158	6.74	0.609048	6.68	0.588595	6.76	0.708627	6.61	0.590629	6.3	0.741154	6.42	0.757782	6.32	0.62089	6.53	0.603896	6.4	0.581839	6.16	0.733271
846	60S ribosomal protein L26 [Sus scrofa]	NP_001230387	RPL26	1	(+1)	17 kDa	true	6.93	0.71636	6.91	0.693283	6.99	0.819484	6.42	0.578685	6.16	0.600473	6	0.769766	5.94	0.664313	6.26	0.655298	5.61	0.787851	5.73	0.660762	5.34	0.620887	5.73	0.64482
847	fructose-bisphosphate aldolase C [Sus scrofa]	NP_001230857	ALDOC	1	(+1)	39 kDa	true	5.73	0.825289	5.61	0.744996	5.43	0.857434	5.79	0.787868	5.53	0.644462	6.07	0.712702	5.8	0.742916	5.4	0.668788	5.55	0.885486	5.54	0.593121	5.38	0.707422	5.57	0.78012
848	STE20-like serine/threonine-protein kinase isoform X1 [Sus scrofa]	XP_001929465	SLK	1		143 kDa	true	6.08	0.632677	6.12	0.633384	5.98	0.992125	6	0.644017	5.75	0.715002	5.86	0.661151	5.83	0.64193	5.55	0.677773	5.6	0.593591	5.85	0.643657	5.43	0.760914	5.3	0.668254
849	splicing factor 3A subunit 1 [Sus scrofa]	XP_003483500	SF3A1	1		89 kDa		6.25	0.68666	6.03	0.666777	6.64	0.609511	5.95	0.644221	6.11	0.619988	5.79	0.776596	4.41	0.93898	5.44	0.809814	5.47	0.67641	5.28	0.668297	5.15	0.623233	5.42	0.635503
850	transmembrane protein 43 [Sus scrofa]	XP_020925039	TMEM43	1		45 kDa		7.53	0.58151	7.34	0.596481	7.26	0.594739	7.29	0.605212	7.29	0.587893	7.41	0.554816	7.31	0.651673	7.18	0.564229	7.1	0.660957	6.91	0.780665	6.97	0.707219	7.09	0.596586
851	LOW QUALITY PROTEIN: junctophilin-2 [Sus scrofa]	XP_020933179	JPH2	1		73 kDa	true	6.44	0.615279	6.1	0.795145	6.14	0.730401	6.32	0.590298	6.36	0.623129	6.72	0.799624	6.02	0.733578	6.06	0.711329	6.04	0.659651	5.93	0.786103	5.97	0.625286	6.13	0.706485
852	eukaryotic translation initiation factor 5B isoform X1 [Sus scrofa]	XP_020942851	EIF5B	1	(+1)	138 kDa		6.58	0.658929	6.08	0.689348	6.44	0.65205	5.91	0.587742	5.78	0.607606	5.91	0.707633	5.58	0.683088	5.5	0.61404	5.58	0.606728	5.52	0.608916	5.47	0.613042	5.72	0.691976
853	acyl-protein thioesterase 1 [Sus scrofa]	XP_020945028	LYPLA1	1		25 kDa		6.65	0.582442	6.64	0.605035	6.65	0.658594	6.46	0.581232	6.23	0.610152	6.39	0.80759	7	0.613536	6.68	0.683896	6.83	0.679463	6.77	0.637859	6.82	0.614555	6.78	0.59348
854	thioredoxin reductase 2, mitochondrial [Sus scrofa]	NP_001162173	TXNRD2	2		56 kDa		5.7	0.637714	5.8	0.757324	5.89	0.673348	6.04	0.6244	6.14	0.600439	6.17	0.616199	6.41	0.637644	6.15	0.621835	6.59	0.622991	6.38	0.609246	6.41	0.710139	6.24	0.593258
855	glycogen synthase kinase-3 beta isoform X3 [Sus scrofa]	XP_020923845	GSK3B	1		45 kDa	true	5.01	0.724364	5.01	0.624478	4.76	1.10501	5.44	0.717042	5.44	0.628709	5.2	0.771786	4.89	0.736557	5.25	0.68552	4.7	0.753306	5.06	0.640245	4.99	0.861273	5.08	0.663951
856	NADH dehydrogenase [ubiquinone] iron-sulfur protein 8, mitochondrial isoform X2 [Sus scrofa]	XP_003122483	NDUFS8	3	(+2)	24 kDa		5.68	2.16328	6.47	0.715148	6.53	0.577434	6.51	0.619489	6.57	0.580567	5.75	0.635476	7.06	0.604499	7.24	0.589378	7.08	0.622651	6.97	0.598226	7.08	0.620835	6.86	0.590612
857	A-kinase anchor protein 13 isoform X2 [Sus scrofa]	XP_020955571	AKAP13	1		304 kDa		4.87	0.691385	4.74	0.706364	4.86	0	5.05	0.600784	5.03	0.652545	4.22	0	4.4	0.67386	5.18	0	3.98	0.631234	Value missing	0	4.22	0.688061	4.13	0.64587
858	bifunctional purine biosynthesis protein PURH [Sus scrofa]	NP_001124208	ATIC	1		64 kDa		6.56	0.721829	6.14	0.662064	6.18	0.710147	6.27	0.622033	6.28	0.753635	6.44	0.739303	5.18	0.949672	5.04	0.82851	5.21	0.758524	5.13	1.09323	5.04	0.731931	5.51	0.631465
859	ferrochelatase, mitochondrial [Sus scrofa]	NP_001163994	FECH	1		48 kDa		6.07	0.606128	6.09	0.651234	5.59	0.866923	6.13	0.649607	6.12	0.635386	6.12	0.611332	6.02	0.66809	6.2	0.666479	5.91	0.697883	5.9	0.611743	5.86	0.631514	5.69	0.641104
860	protein ABHD16A [Sus scrofa]	NP_001182255	ABHD16A	1		63 kDa		5.46	0.820743	5.24	0.67955	5.39	0.635486	4.99	0.888916	5.34	0.651335	5.47	0.626121	5.55	0.672458	5.53	0.65248	5.58	0.74863	5.3	0.675555	5.46	0.656626	5.43	0.643164
861	sterol 26-hydroxylase, mitochondrial [Sus scrofa]	NP_001230233	CYP27A1	1		61 kDa		6.03	0.659217	6.06	0.603381	5.69	0.643811	6.01	0.628192	5.98	0.580308	6.04	0.573743	6.31	0.579749	6.73	0.606841	6.72	0.682868	6.24	0.581097	6.1	0.684587	6.47	0.606818
862	60S ribosomal protein L15 [Sus scrofa]	NP_001230994	RPL15	1	(+1)	24 kDa		8.32	0.616161	7.59	0.649965	7.79	0.637893	7.61	0.562027	7.53	0.601962	7.67	0.585488	6.57	0.593142	6.76	0.608276	6.47	0.707161	6.66	0.579934	6.8	0.555909	7.05	0.595089
863	translationally-controlled tumor protein [Sus scrofa]	NP_999538	TPT1	1		20 kDa		8.04	0.919608	7.62	0.617628	7.88	0.791146	7.64	0.661946	6.9	0.674347	7.02	0.618952	6.9	0.664588	6.95	0.649094	6.21	0.72357	6.42	0.644046	6.39	0.681304	6.54	0.736183
864	mitochondrial import inner membrane translocase subunit TIM44 [Sus scrofa]	XP_003123248	TIMM44	1		52 kDa		6.5	0.650339	6.4	0.615582	6.78	0.679774	6.04	0.636589	6.09	0.626992	5.89	0.709617	6.4	0.615834	6.32	0.614013	6.52	0.698168	6.46	0.62761	6.38	0.611115	6.6	0.663944
865	60S ribosomal protein L18a isoform X1 [Sus scrofa]	XP_003123559	RPL18A	4	(+2)	21 kDa		6.79	0.674028	6.55	0.695483	6.62	0.599822	5.86	0.659629	6	0.596166	6.02	0.650208	5.54	0.796138	5.66	0.653221	5.72	0.649724	5.17	0.722457	5.4	0.688199	5.61	0.580785
866	histidine--tRNA ligase, cytoplasmic isoform X2 [Sus scrofa]	XP_003124081	HARS	1	(+1)	57 kDa	true	6.07	0.642247	5.85	0.614714	5.86	0.842182	5.76	0.606653	6.14	0.629424	5.84	0.750976	5.56	0.618889	5.66	0.682125	5.43	0.69443	5.67	0.698377	5.45	0.675615	5.38	0.781366
867	striatin isoform X2 [Sus scrofa]	XP_003125288	STRN	1	(+1)	86 kDa	true	5.69	0.603178	5.9	0.733996	5.84	0.853179	5.61	0.651543	5.74	0.886899	5.72	0.646149	5.31	0.697331	5.21	0.764694	5.48	0.71326	5.33	0.653912	5.36	0.649355	5.5	0.784517
868	calcium-binding mitochondrial carrier protein Aralar2 isoform X4 [Sus scrofa]	XP_003130208	SLC25A13	3	(+3)	76 kDa	true	5.65	0.768258	6.08	0.622973	5.95	0.657785	6.01	0.687212	6.12	0.675936	5.98	0.759098	6.35	0.669023	6.15	0.62271	6.28	0.667233	6.31	0.614824	6.33	0.662148	6.03	0.674066
869	116 kDa U5 small nuclear ribonucleoprotein component [Sus scrofa]	XP_003131380	EFTUD2	1		109 kDa	true	5.91	0.788447	5.79	0.64482	5.86	0.652763	5.85	0.643982	6.05	0.694593	6.05	0.718775	4.83	0.864205	5.03	0.821904	5.2	0.712527	5.11	0.684345	5.29	0.67366	5.1	0.771594
870	60S ribosomal protein L12 [Sus scrofa]	XP_005660499	RPL12	1		18 kDa		6.99	0.75563	6.58	0.702115	6.93	0.682239	6.48	0.604331	6.21	0.705069	6.18	0.58126	5.75	0.679896	5.85	0.662797	5.59	0.62746	5.86	0.586754	5.64	0.648272	5.88	0.698395
871	splicing factor 3B subunit 2 isoform X5 [Sus scrofa]	XP_020938472	SF3B2	1		100 kDa		6.17	0.625732	6.63	0.666213	6.43	0.64418	6.35	0.659387	6.26	0.706683	6.2	0.623746	5.98	0.62351	6	0.716401	5.89	0.689129	5.73	0.644122	5.97	0.625398	5.84	0.618562
872	LOW QUALITY PROTEIN: leucine--tRNA ligase, cytoplasmic [Sus scrofa]	XP_020940620	LARS	1		135 kDa		6.89	0.668882	6.22	0.625218	6.62	0.708786	6.26	0.649308	6.64	0.708919	6.44	0.626505	6.04	0.634333	6.13	0.710715	5.83	0.690813	5.79	0.720103	5.98	0.690562	6.05	0.566544
873	elongation factor Ts, mitochondrial [Sus scrofa]	XP_020947557	TSFM	1		37 kDa		6.1	0.761347	5.9	0.708067	5.38	1.54101	5.84	0.70207	5.95	0.760892	5.74	0.72609	5.86	0.720281	6.17	0.659688	5.85	0.726431	6.11	0.688697	5.92	0.697804	6.04	0.651545
874	heterogeneous nuclear ribonucleoprotein R isoform X2 [Sus scrofa]	XP_020951171	HNRNPR	1	(+2)	71 kDa	true	6.76	0.66026	6.32	0.615491	6.69	0.644209	6.38	0.66054	6.86	0.598796	6.54	0.710653	5.6	0.809656	5.56	0.898262	5.83	0.721969	5.22	0.825127	5.5	0.725357	5.5	0.79972
875	chondroitin sulfate proteoglycan 4 [Sus scrofa]	XP_003128533	CSPG4	4		250 kDa		5.71	0	5.46	0.617005	5.63	0.666011	4.66	0	5.59	0.701967	5.39	0.662624	4.74	0.744625	4.42	0.870983	5.2	0	5.14	0.622866	5.2	0	4.9	0.62032
876	ankyrin repeat domain-containing protein 17 isoform X1 [Sus scrofa]	XP_020956038	ANKRD17	1	(+3)	276 kDa	true	7.21	0	6.23	0	6.96	0.675998	6.1	0	6.12	0	5.68	3.7354	5.7	0	5.83	0.613651	5.72	0	5.69	0.620919	4.9	0	5.52	0
877	superkiller viralicidic activity 2-like 2 [Sus scrofa]	XP_003134012	MTREX	3		118 kDa		6.62	1.03333	6.57	0.605853	6.31	0.837018	6.73	0.567517	6.36	0.615749	6.31	0.622412	6.32	0.59642	6.29	0.879849	6.06	0.579696	6.65	0.644733	6.22	0.686742	6.58	1.11701
878	rho-associated protein kinase 1 [Sus scrofa]	XP_005653457	ROCK1	2		158 kDa	true	No data	0	5.85	0.603264	No data	0	No data	0	6.11	0.644957	No data	0	5.25	0.721746	No data	0	No data	0	No data	0	No data	0	5.94	0.626278
879	peroxisomal multifunctional enzyme type 2 [Sus scrofa]	NP_999471	HSD17B4	1		80 kDa		6.52	0.747107	6.13	0.814504	6.3	0.767278	5.41	0.702823	5.42	0.657406	5.53	0.761125	5.35	0.710247	5.66	0.637252	5.61	0.710431	5.13	0.657425	5.11	0.662218	5.45	0.787994
880	prostaglandin E synthase 2 [Sus scrofa]	XP_001927971	PTGES2	1		42 kDa		5.62	0.874501	5.9	0.682194	5.88	0.563976	5.57	0.83288	5.52	0.677127	4.98	0.589139	5.83	0.732285	5.96	0.56312	6.1	0.661569	5.8	0.593273	5.72	0.7118	5.93	0.630703
881	rho GTPase-activating protein 1 isoform X2 [Sus scrofa]	XP_003122873	ARHGAP1	2	(+2)	50 kDa		6.86	0.701785	6.4	0.637281	6.46	0.596321	6.48	0.655116	6.37	0.608512	6.74	0.637965	5.42	0.679233	5.72	0.609857	5.3	0.722541	5.81	0.595888	5.71	0.661354	6.11	0.660016
882	DNA-directed RNA polymerase II subunit RPB2 [Sus scrofa]	XP_003129085	POLR2B	4		134 kDa	true	6.01	0.647666	5.86	0.664721	6.12	0.696299	5.32	0.688495	5.9	0.588722	5.83	0.629176	5.05	0.680092	5	0.632348	5.45	0.739423	5.06	0.647801	4.87	0.833493	4.91	0.615236
883	B-cell receptor-associated protein 31 isoform X2 [Sus scrofa]	XP_003135528	BCAP31	2	(+2)	28 kDa		6.81	0.622484	6.65	0.572427	6.74	0.641808	6.57	0.629179	6.69	0.705397	6.27	0.721548	6.42	0.594652	6.82	0.611372	6.59	0.75284	6.41	0.590531	6.3	0.651317	6.49	0.66642
884	guanine nucleotide-binding protein G(I)/G(S)/G(T) subunit beta-2 [Sus scrofa]	XP_003481037	GNB2	1	(+1)	37 kDa	true	5.29	0.696996	5.3	0.784635	5.38	0	5.21	0.619462	5.59	0.789042	5.35	0	5.5	0.682463	5.38	0	5.64	0.641638	5.5	0	5.38	0.656233	5.26	0.682752
885	membrane primary amine oxidase-like isoform X1 [Sus scrofa]	XP_020922633	LOC110256000	1		77 kDa	true	No data	0	3.83	0	No data	0	No data	0	4.21	0	No data	0	4.7	0	No data	0	No data	0	No data	0	No data	0	3.57	0
886	5-demethoxyubiquinone hydroxylase, mitochondrial isoform X2 [Sus scrofa]	XP_020942201	COQ7	1		20 kDa		6	0.664958	6.27	0.610689	6.34	0.622497	6.33	0.632065	6.31	0.601447	6	0.64152	6.54	0.602193	6.65	0.600018	7.08	0.722768	6.63	0.631555	6.62	0.624335	6.61	0.604069
887	CCR4-NOT transcription complex subunit 1 isoform X5 [Sus scrofa]	XP_020949616	CNOT1	1	(+2)	267 kDa		6.25	0.677731	6.09	0.660018	6.25	0.72042	6	0.598492	6.25	0.722461	6	0.618848	5.93	0.86631	5.81	0.633481	5.86	0.582947	5.6	0.701789	5.23	0.822781	5.66	0.64916
888	apoptotic chromatin condensation inducer in the nucleus isoform X4 [Sus scrofa]	XP_020954902	ACIN1	1		145 kDa		6.32	0.664662	6.62	0.608474	6.61	0.702192	6.38	0.70744	6.47	0.870565	6.12	1.30952	5.89	0.79142	5.93	0.7604	5.51	0.790759	6.1	0.623472	6.28	0.687135	5.94	0.652599
889	AP-2 complex subunit mu isoform X1 [Sus scrofa]	XP_005670078	AP2M1	1		49 kDa		8.87	0.632781	8.44	0.611628	8.66	0.698936	8.4	0.546463	8.31	0.567438	8.57	0.684537	8.06	0.580653	7.94	0.667314	8.04	0.526015	7.87	0.681166	7.84	0.693136	8.14	0.571742
890	methylmalonyl-CoA mutase, mitochondrial precursor [Sus scrofa]	NP_999570	MUT	1		83 kDa		5.43	0.874468	5.84	0.611325	5.65	0.712256	5.81	0.657199	5.49	0.674723	5.83	0.657905	6	0.567581	5.82	0.727146	5.77	0.668911	5.84	0.626159	6.06	0.711467	5.48	0.656521
891	NADH dehydrogenase [ubiquinone] 1 beta subcomplex subunit 8, mitochondrial [Sus scrofa]	NP_001138314	NDUFB8	1		22 kDa		5.75	0.680914	6.47	0.607974	6.22	0.720238	6.48	0.614378	6.74	0.581046	6.65	0.698983	6.72	0.586893	6.97	0.635522	7.04	0.610214	6.93	0.720738	7.26	0.66308	7.23	0.62043
892	up-regulated during skeletal muscle growth protein 5 [Sus scrofa]	XP_020929150	ATP5MD	1		6 kDa		6.69	0.680198	6.97	0.587551	6.95	0.718899	7	0.609523	7.05	0.615201	7.27	0.827632	7.14	0.61262	7.16	0.66753	7.61	0.606977	7.12	0.67912	7.21	0.607811	7.25	0.578212
893	LOW QUALITY PROTEIN: transcription elongation regulator 1 [Sus scrofa]	XP_003354387	TCERG1	3		121 kDa		6.6	0.702221	6.74	0.542505	6.61	0.635733	6.75	0.672032	6.97	0.553737	7.23	0.656301	5.78	0.638289	5.83	0.859701	5.67	0.698289	6.19	0.611963	6.49	0.63219	6.19	0.545582
894	NADH dehydrogenase [ubiquinone] 1 beta subcomplex subunit 11, mitochondrial isoform X1 [Sus scrofa]	XP_020936066	NDUFB11	1		19 kDa		7.48	0.750214	7.4	0.724374	7.37	0.754853	7.5	0.711214	7.76	0.735265	7.48	0.656687	7.95	0.766147	7.98	0.662406	8.12	0.678275	7.94	0.675266	7.74	0.823588	7.69	0.701562
895	LOW QUALITY PROTEIN: adenylate cyclase type 6 [Sus scrofa]	XP_020947245	ADCY6	1		130 kDa	true	5.89	0.638048	No data	0	5.9	0.693321	5.9	0.66036	No data	0	6.04	0.632495	No data	0	5.6	0.715878	5.91	0.637519	5.28	0.772506	5.21	0.835671	No data	0
896	LOW QUALITY PROTEIN: epiplakin [Sus scrofa]	XP_020946053	EPPK1	1		486 kDa	true	5.99	0.615392	No data	0	No data	0	6.37	1.02408	No data	0	No data	0	No data	0	No data	0	5.8	0.604325	No data	0	6.17	0.586928	No data	0
897	troponin C, slow skeletal and cardiac muscles [Sus scrofa]	NP_001123715	TNNC1	1		18 kDa		7.2	0.650032	7.64	0.693996	6.82	0.983782	6.82	0.81163	7.34	0.596414	7.43	0.656151	7.71	0.634507	7.61	0.636419	7.7	0.671798	7.36	0.60094	8.28	1.09434	6.67	0.731425
898	sulfide:quinone oxidoreductase, mitochondrial [Sus scrofa]	NP_001231167	SQOR	1	(+8)	50 kDa		4.29	0.959137	4.46	1.2348	4.56	0.920884	5.2	0.675924	4.94	0.732217	4.99	0.651844	5.3	0.699783	4.92	0.700329	4.87	0.721193	5.52	0.656523	5.37	0.697712	4.98	0.767293
899	saccharopine dehydrogenase-like oxidoreductase [Sus scrofa]	NP_001231318	SCCPDH	1		47 kDa	true	6.05	0.69176	5.88	0.661212	5.88	0.659979	6.03	0.646023	6.07	0.630659	6.15	0.708681	5.91	0.629996	5.94	0.590147	5.93	0.669568	5.92	0.614584	5.8	0.663933	5.9	0.627565
900	AP2-associated protein kinase 1 isoform X5 [Sus scrofa]	XP_003125110	AAK1	3	(+3)	104 kDa	true	6.34	0.619647	6.02	0.993559	6.32	0.955206	6.13	0.602869	6.13	0.689287	6.1	1.05452	5.92	0.821022	5.88	0.707128	5.88	0.662314	6.19	0.725616	6.03	0.587222	6.29	0.707724
901	zyxin [Sus scrofa]	XP_003134640	ZYX	2	(+1)	61 kDa		6.42	0.755768	6.29	0.631262	6.19	0.780675	6.28	0.615708	5.98	0.720887	5.53	0.82838	5.98	0.629726	6.14	0.682687	5.79	0.803431	6.13	0.616754	5.79	0.626988	6.1	0.803175
902	LOW QUALITY PROTEIN: serrate RNA effector molecule homolog [Sus scrofa]	XP_003354527	SRRT	2		100 kDa		6.56	0.775532	6.13	0.692334	6.27	0.655367	6.01	0.684923	6.33	0.618411	6.13	0.618668	5.17	0.664096	5.54	0.622937	5.62	0.911995	5.36	0.655693	5.35	0.847019	5.32	0.884556
903	protein phosphatase 1 regulatory subunit 12B isoform X3 [Sus scrofa]	XP_020920207	PPP1R12B	1		107 kDa		5.12	0.639587	5.33	0.802297	5.44	0.596475	5.59	0.650486	5.07	0.816316	4.51	0.690547	5.17	0.748762	5.42	0.601646	5.08	0.612837	5	0.953965	5.35	0.615845	5.41	0.701818
904	src substrate cortactin isoform X1 [Sus scrofa]	XP_020938306	CTTN	1	(+6)	61 kDa		6.58	0.664478	6.51	0.630823	6.45	0.767248	6.57	0.689082	6.39	0.543293	6.02	0.77149	6.51	0.587948	6.47	0.614417	6.16	0.656462	6.39	0.613465	6.08	0.670671	5.93	0.619243
905	glutathione S-transferase P-like isoform X3 [Sus scrofa]	XP_020938403	LOC100739163	1		24 kDa		6.32	0.656945	6.33	0.619724	6.39	0.646097	6.59	0.597579	6.56	0.593836	5.89	1.20948	6.57	0.637212	6.5	0.631954	6.62	0.666723	6.71	0.595964	6.37	0.583555	6.37	0.59861
906	eukaryotic translation initiation factor 4 gamma 2, partial [Sus scrofa]	XP_020938978	EIF4G2	1		111 kDa		6.91	0.775451	6.43	0.626161	6.54	0.606912	6.35	0.710669	5.93	0.641531	5.68	0.889267	5.76	0.670626	6.17	0.706662	5.76	0.712902	5.72	0.638188	5.43	0.75813	6.05	0.61671
907	glutaryl-CoA dehydrogenase, mitochondrial isoform X2 [Sus scrofa]	XP_020939374	GCDH	1		48 kDa		5.78	0.67617	5.68	0.594296	5.48	0.606509	5.77	0.659016	5.76	0.734949	5.71	0.630507	7.02	0.696522	7.13	0.657195	7.5	0.93291	6.46	0.612591	6.32	0.687149	6.32	0.608136
908	LOW QUALITY PROTEIN: fibrillin-2 [Sus scrofa]	XP_020940379	FBN2	1		314 kDa	true	7.26	0.658065	6.24	0.699974	6.41	0.679121	6.09	0.614534	6.23	0.70457	5.93	0.591296	5.52	0.621715	5.48	0.639792	5.28	0.709589	5.58	0.618689	5.51	0.667079	5.64	0.691944
909	constitutive coactivator of PPAR-gamma-like protein 1 isoform X1 [Sus scrofa]	XP_020943836	FAM120A	1		127 kDa	true	6.14	0.63894	5.79	0.687423	6.06	0.639575	5.98	0.788864	6.38	0.629455	6.11	0.666009	5.93	0.677995	5.62	0.809409	5.7	0.770811	5.9	0.613905	5.77	0.78578	5.82	0.65963
910	transcription intermediary factor 1-beta isoform X1 [Sus scrofa]	XP_020953003	TRIM28	1	(+2)	91 kDa		6.11	0.666824	5.78	0.697796	5.84	0.667908	5.45	0.866233	5.68	0.657055	5.47	0.811578	4.66	0.800451	4.99	0.92452	4.73	0.695816	4.55	0.773183	4.38	1.80572	4.34	0.76608
911	chloride intracellular channel protein 1 [Sus scrofa]	XP_020954120	CLIC1	1	(+1)	27 kDa	true	6.03	0.625304	5.87	0.674342	6.45	0.659906	6.2	0.593328	6.19	0.650395	5.37	0.647629	5.23	0.603339	5.83	0.609652	5.32	0.621659	5.46	0.604825	5.06	0.743008	5.42	0.737924
912	muscular LMNA-interacting protein isoform X2 [Sus scrofa]	XP_020954177	MLIP	1		105 kDa		5.43	0.820127	5.7	0.791508	5.47	0.960118	5.97	0.680699	5.32	0.763275	6.07	0.658557	5.91	0.659296	6.03	0.699548	5.85	0.799322	5.61	0.688126	6.01	0.680822	6.33	0.740487
913	heterogeneous nuclear ribonucleoprotein D-like isoform X2 [Sus scrofa]	XP_020957536	HNRNPDL	1	(+2)	40 kDa	true	6.74	0.579195	6.45	0.725975	6.84	0.622701	6.41	0.607086	6.49	0.684291	6.09	0.894261	4.7	0.71103	5.43	0.684195	5.01	0.681495	5.33	0.894429	5.3	0.615818	5.46	0.677527
914	melanoma inhibitory activity protein 3 isoform X1 [Sus scrofa]	XP_020919792	MIA3	1	(+4)	216 kDa		5.41	0.600864	5.55	0.800714	5.45	0.617709	5.67	0.610298	5.21	0.636449	5.66	0.629301	5.55	0.731688	5.59	0.658897	5.58	0.605505	5.36	0.60993	5.07	0.681153	5.69	0.62409
915	calcyclin-binding protein isoform X1 [Sus scrofa]	XP_003130369	CACYBP	3		26 kDa		5.94	0.638206	5.85	0.765815	6.03	0.713359	5.63	0.633374	5.07	0.724835	4.92	0.615577	4.73	1.62822	5.7	0.596967	5.5	0.631902	5.54	0.581818	5.09	0.687297	5.94	0.656908
916	centrosomal protein of 170 kDa isoform X5 [Sus scrofa]	XP_020919803	CEP170	1	(+4)	179 kDa	true	5.98	0	6.13	0	5.97	0.690928	5.67	0	5.77	0	5.94	0.576617	5.61	0	5.96	0.582189	6.41	0	5.72	0.645076	5.93	0	6.14	0
917	monoglyceride lipase [Sus scrofa]	NP_001137190	MGLL	1	(+3)	33 kDa		6.79	0.587832	6.95	0.644043	7.06	0.653129	6.71	0.578628	6.85	0.623704	6.71	0.617446	6.35	0.632777	6.59	0.63858	6.86	0.653177	6.67	0.58362	6.55	0.576503	6.65	0.609669
918	trans-2-enoyl-CoA reductase, mitochondrial [Sus scrofa]	NP_001231011	MECR	1		41 kDa	true	6.36	0.909895	5.91	1.20952	6.36	0.801332	6.36	0.662224	6.21	0.786129	6.17	0.698507	6.45	0.768126	6.35	0.707979	6.41	0.750369	6.5	0.599869	6.44	0.686034	6.63	0.77496
919	ribosome maturation protein SBDS [Sus scrofa]	NP_001231322	SBDS	1		29 kDa		6.03	0.662558	5.82	0.631698	5.86	0.821584	5.86	0.943964	5.92	0.63841	5.86	0.634316	5.99	0.747089	5.78	0.79163	5.64	0.67387	6.02	0.746863	5.89	0.648554	5.82	0.711899
920	transthyretin precursor [Sus scrofa]	NP_999377	TTR	1		16 kDa		8.46	0.666664	7.53	0.588797	7.49	0.591226	6.58	0.878532	7.03	0.667186	7.83	0.544424	8.04	0.577625	7.69	0.579126	7.71	0.577407	8.35	0.563043	7.89	0.567522	8.14	0.585347
921	coronin-1C [Sus scrofa]	XP_001929380	CORO1C	1	(+1)	53 kDa	true	6.96	0.79782	6.34	0.90275	6.68	0.620456	6.42	0.840845	6.4	0.657173	6.56	0.609536	6.29	0.583404	6.22	0.595651	5.93	0.688487	5.96	0.632878	6.05	0.682784	6.24	0.599471
922	asparagine--tRNA ligase, cytoplasmic isoform X2 [Sus scrofa]	XP_003121503	NARS	3	(+2)	64 kDa		7.32	0.57425	7.48	0.59057	7.37	0.652533	7.02	0.681823	6.92	0.583042	7	0.669029	6.32	0.567241	6.39	0.722041	6.25	0.781686	6.6	0.623011	6.36	0.64625	6.72	0.584958
923	UMP-CMP kinase [Sus scrofa]	XP_003128059	CMPK1	3		26 kDa		6.57	0.588528	6.2	0.647465	6.13	0.641832	6.13	0.579346	6.18	0.577108	5.9	0.643778	6.26	0.562809	6.56	0.801339	6.01	0.606266	6.32	0.705343	6.28	0.572083	6.27	0.573915
924	heterogeneous nuclear ribonucleoprotein A3 isoform X1 [Sus scrofa]	XP_003133549	HNRNPA3	1	(+4)	40 kDa	true	7.59	0.660553	7.13	0.649444	7.15	0.637441	7.26	0.617405	7.4	0.663732	7.38	0.801178	5.89	0.86547	6.33	0.663966	6.16	0.730991	6.22	0.734423	6.01	0.650589	6.19	0.784001
925	60S ribosomal protein L13a isoform X1 [Sus scrofa]	XP_013854094	RPL13A	1		56 kDa		8.67	1.30927	8.28	0.702167	8.43	0.858635	7.27	0.625559	7.32	0.58302	7.29	0.650073	7.35	0.580329	7.32	0.688441	7.37	0.651194	6.8	0.591186	6.41	0.706011	6.53	0.67819
926	septin-2 isoform X1 [Sus scrofa]	XP_020930254	SEPT2	1	(+1)	46 kDa		6.67	0.629804	6.25	0.683286	6.46	0.704124	6.83	0.654054	6.67	0.713072	6.9	0.681987	6.36	0.681095	6.14	0.639143	6.12	0.633369	6.11	0.661272	5.91	0.684783	6.33	0.665534
927	lanC-like protein 1 isoform X1 [Sus scrofa]	XP_020932067	LANCL1	1		49 kDa	true	6.57	0.600912	6.43	0.594484	6.52	0.56829	6.52	0.600205	6.64	0.590037	6.73	0.625796	6.56	0.614076	6.36	0.611571	6.56	0.59699	6.58	0.603409	6.72	0.605404	6.59	0.651188
928	60S ribosomal protein L3-like isoform X1 [Sus scrofa]	XP_020942449	RPL3L	1		48 kDa	true	6.05	0.687374	6.01	0.671027	6.39	0.642499	6.02	0.631215	6.24	0.684202	5.97	1.04843	6.84	0.629196	6.58	0.645291	7.5	0.755994	6.88	0.607627	6.8	0.630677	6.8	0.627299
929	DNA-(apurinic or apyrimidinic site) lyase isoform X1 [Sus scrofa]	XP_020953697	APEX1	1	(+1)	35 kDa		5.89	0.63566	5.85	0.705804	6.03	0.641561	6.03	0.743269	6.52	0.713769	5.75	0.599341	4.76	0.779359	5.38	0.596302	4.98	0.97061	5.14	0.626878	5.16	0.760028	5.14	0.672958
930	methylmalonic aciduria type A protein, mitochondrial isoform X1 [Sus scrofa]	XP_020957201	LOC100523624	1		47 kDa		6.02	0.626559	6.05	0.623945	5.99	0.598978	6.1	0.601325	5.93	0.632553	6.07	0.856024	6.18	0.608894	6.02	0.71317	6.31	0.692917	6.1	0.597516	5.73	0.83197	6.11	0.61435
931	paxillin isoform X1 [Sus scrofa]	XP_020928794	PXN	1		115 kDa		6.78	0.592904	6.28	0.568621	6.43	0.60098	6.68	0.573966	6.77	0.595122	6.24	0.599103	6.37	0.597887	6.48	0.578323	6.17	0.578621	6.3	0.632771	5.52	0.720698	6.3	0.584251
932	leucine-rich repeat flightless-interacting protein 2 isoform X4 [Sus scrofa]	XP_020927289	LRRFIP2	1		83 kDa	true	5.4	0	6.11	0.616264	6.03	0.67241	6.41	0	5.55	0.75528	6.19	0.743327	6.25	0.586387	5.99	0.825149	5.52	0	5.73	0.638558	6.66	0	5.54	0.725782
933	rho-associated protein kinase 2 isoform X1 [Sus scrofa]	XP_013843390	ROCK2	2	(+7)	171 kDa	true	6.7	0.664395	6.12	0.749084	8.72	0	6.21	0.826109	6.09	0.693151	Value missing	0	5.32	0.667677	Value missing	0	5.45	0.806287	9.31	0	Value missing	4.04285	5.74	0.642922
934	LOW QUALITY PROTEIN: kinesin-like protein KIF13B [Sus scrofa]	XP_020928065	KIF13B	1		195 kDa	true	6.09	0	6.2	2.22587	5.03	0	4.17	0	5.53	1.99123	4.61	0	Value missing	1.14225	4.17	0	4.47	0	3.86	0	4.31	0	Value missing	2.04982
935	60S ribosomal protein L23 [Sus scrofa]	NP_001123427	RPL23	1		15 kDa		7.35	0.830454	6.97	0.670028	7.38	0.708305	6.68	0.628544	6.58	0.626779	6.4	0.624718	6.17	0.796227	6.32	0.715978	6.2	0.637015	5.93	0.745442	5.39	0.779545	5.65	0.685301
936	carbonic anhydrase 4 precursor [Sus scrofa]	NP_001230849	CA4	1		35 kDa		6.41	0.60208	6.55	0.594082	6.69	0.660406	6.61	0.646494	6.83	0.631057	6.51	0.687839	6.44	0.636256	6.61	0.597059	6.44	0.817392	6.66	0.608548	6.9	0.667586	6.9	0.728782
937	peptidyl-prolyl cis-trans isomerase D [Sus scrofa]	NP_001231315	PPID	1		41 kDa	true	6.45	0.64088	6.36	0.702772	6.44	0.625724	6.14	0.643118	6.39	0.634967	6.15	0.586374	5.88	0.648043	5.97	0.592705	5.69	0.816065	5.97	0.66325	6.03	0.632409	6	0.618097
938	calpain small subunit 1 [Sus scrofa]	NP_999483	CAPNS1	1		28 kDa		6.58	0.602413	6.29	0.648228	6.56	0.606392	6.46	0.59837	6.59	0.555734	6.05	0.597772	6.47	0.579278	6.58	0.587755	6.68	0.795158	6.46	0.571986	6.35	0.622458	6.41	0.586512
939	phospholipid hydroperoxide glutathione peroxidase, mitochondrial precursor [Sus scrofa]	NP_999572	GPX4	1		22 kDa		5.9	0.823008	6.05	0.611083	6.1	0.716816	6.27	0.750329	6.27	0.60486	6.43	0.882775	6.3	0.771652	5.92	0.75184	6.17	0.630408	6.35	0.685546	6.29	0.925604	6.01	0.681538
940	LOW QUALITY PROTEIN: protein phosphatase 1B [Sus scrofa]	XP_003125227	PPM1B	2		53 kDa	true	5.56	0.701764	5.73	0.650128	5.49	0.690964	5.42	0.639588	5.39	0.656413	5.36	0.586055	5.69	0.744851	5.58	0.584572	5.8	0.638067	5.74	0.578092	5.59	0.629519	5.6	0.659918
941	60S ribosomal protein L24 [Sus scrofa]	XP_003132745	RPL24	1		18 kDa		7.56	0.836831	7.19	0.732357	6.57	0.717369	4.73	0.669384	4.79	0.654186	5.11	0.647235	5.93	0.653691	5.59	0.604196	6.02	0.678458	3.6	1.13955	4.19	1.04074	3.75	1.13354
942	NADH dehydrogenase [ubiquinone] 1 alpha subcomplex subunit 5 isoform X1 [Sus scrofa]	XP_003134775	NDUFA5	1		13 kDa		5.62	0.664786	5.74	0.691561	5.71	0.688197	5.68	0.64286	5.54	0.646564	5.39	0.739632	6.43	0.70531	6.56	0.69548	6.39	0.633526	6.2	0.680169	6.36	0.611445	6.25	0.640575
943	eukaryotic translation initiation factor 2 subunit 3 [Sus scrofa]	XP_003135028	EIF2S3	3	(+1)	51 kDa	true	7.92	0.629864	7.77	0.588008	7.84	0.658816	7.55	0.580464	7.51	0.587005	7.32	0.675761	6.89	0.599934	7.15	0.629988	6.95	0.605539	6.99	0.622245	6.75	0.633954	6.85	0.636784
944	protein NipSnap homolog 3A-like isoform X1 [Sus scrofa]	XP_003480606	LOC100739365	1		29 kDa		6.2	0.673063	6.38	0.715529	6.28	0.670049	6.7	0.610011	6.81	0.609289	6.68	0.58436	7.28	0.67671	7.11	0.599968	7.02	0.576764	7.12	0.604998	7.29	0.592702	6.97	0.604994
945	2-methoxy-6-polyprenyl-1,4-benzoquinol methylase, mitochondrial [Sus scrofa]	XP_003483483	COQ5	2		41 kDa		6.06	0.649023	6.26	0.635484	6.11	0.636435	6.07	0.698973	6.36	0.633289	6.32	0.617322	6.34	0.653668	6.49	0.598195	6.58	0.64544	6.45	0.602129	6.6	0.624916	6.39	0.654745
946	LOW QUALITY PROTEIN: bleomycin hydrolase [Sus scrofa]	XP_020923182	BLMH	1		53 kDa		7.07	0.58628	7.21	0.634316	7.19	0.685979	7.1	0.565965	7.14	0.616039	7.3	0.655688	6.45	0.783635	6.3	0.638021	6.56	0.584465	6.81	0.58013	6.88	0.562264	6.66	0.654021
947	polypyrimidine tract-binding protein 1 isoform X4 [Sus scrofa]	XP_020936997	PTBP1	1		69 kDa	true	7.16	0.570114	6.71	0.614777	6.51	0.605785	6.2	0.563589	6.38	0.613934	6.84	0.725095	5.83	0.71005	6.1	0.609834	6.24	0.587916	5.67	0.59844	6.17	0.615058	6.24	0.615387
948	eukaryotic translation initiation factor 3 subunit E [Sus scrofa]	XP_020944686	EIF3E	1		52 kDa		7.37	0.707993	6.98	0.595539	7.16	0.630881	6.88	0.589492	6.91	0.610955	6.65	0.562789	6.07	0.739672	6.5	0.614173	6.32	0.614501	6.54	0.581227	6.06	0.625761	6.5	0.576534
949	ubiquitin carboxyl-terminal hydrolase 14 isoform X2 [Sus scrofa]	XP_020951820	USP14	1		56 kDa		6.24	0.634455	5.97	0.605566	6.1	0.756713	5.98	0.675489	5.7	0.719533	6.35	0.656081	5.94	0.729533	5.45	0.654065	5.76	0.673025	5.76	0.664612	5.54	0.694213	5.89	0.608
950	serine/arginine-rich splicing factor 4 [Sus scrofa]	NP_001070684	SRSF4	1		56 kDa	true	6.77	0.578634	6.39	0.690383	6.61	0.664065	6.73	0.564333	6.6	0.689318	6.59	0.558109	6	0.634585	5.97	0.573891	5.75	0.563772	5.76	0.575023	5.68	0.666064	5.96	0.688574
951	tubulin-specific chaperone D [Sus scrofa]	NP_001231034	TBCD	1		133 kDa		5.24	0.652145	5.52	0.847824	5.33	0.687495	5.24	0.620091	4.97	0.795803	5.46	0.647547	5.1	0.903336	3.85	2.16352	4.99	0.764153	5.18	0.708213	5.02	0.709897	5.15	0.879029
952	ATP synthase subunit delta, mitochondrial [Sus scrofa]	XP_003123039	ATP5F1D	1		17 kDa		6.64	0.661055	7.02	0.655447	6.86	0.718793	7	0.692284	6.98	0.672651	6.69	0.776925	7.14	0.640164	7.16	0.690678	7.29	0.648017	7.11	0.630853	7.06	0.704024	6.88	0.666701
953	thyroid hormone receptor-associated protein 3 [Sus scrofa]	XP_020951588	THRAP3	1		109 kDa	true	6.33	0.645143	6.69	0.590093	6.31	0.695586	6.47	0.680424	5.98	0.653813	6.28	0.639772	5.66	0.596986	5.66	0.586335	4.99	0.772657	5.61	0.615508	5.57	0.668184	5.6	0.790599
954	myosin-7B isoform X5 [Sus scrofa]	XP_013840744	MYH7B	1		224 kDa	true	6.33	0	6.24	0.593428	6.38	0.596458	6.12	0	6.55	0.610016	6.65	0.721157	6.81	0.619138	6.53	0.654515	7.07	0	6.59	0.60282	6.66	0	6.44	0.608307
955	inositol 1,4,5-trisphosphate receptor type 3 isoform X1 [Sus scrofa]	XP_003128393	ITPR3	1	(+1)	304 kDa	true	6.97	0.578315	7.6	0	6.92	0	6.58	0.648647	6.69	0	7.06	0	6.51	0	6.36	0	7.19	0.58207	6.91	0	6.81	0.577228	7.14	0
956	NADH dehydrogenase [ubiquinone] 1 alpha subcomplex subunit 6 [Sus scrofa]	NP_001172107	NDUFA6	1		15 kDa		6.44	0.624494	6.42	0.624785	6.62	0.580731	6.48	0.573718	6.29	0.622801	6.27	0.56168	6.97	0.617874	6.91	0.680708	6.91	0.611049	6.82	0.561506	6.89	0.560617	6.92	0.597357
957	amine oxidase [flavin-containing] B [Sus scrofa]	NP_001001864	MAOB	1		58 kDa	true	6.21	0.588816	6.11	0.611251	5.65	0.724601	5.76	0.601568	5.91	0.625053	6	0.655341	6.71	0.705096	6.82	0.804387	7.12	0.673285	6.15	0.632499	5.75	0.617325	5.84	0.882055
958	V-type proton ATPase catalytic subunit A [Sus scrofa]	NP_001004042	ATP6V1A	1		68 kDa		6.21	0.672756	6.16	0.630868	6.21	0.620723	6.51	0.620617	6.04	0.612073	6.28	0.62992	5.75	0.74293	5.57	0.687295	5.89	0.59224	6.04	0.611891	5.74	0.629591	6.06	0.631906
959	60S ribosomal protein L14 [Sus scrofa]	NP_001090947	RPL14	1	(+1)	23 kDa		7.91	0.680766	7.32	0.668398	7.31	0.678245	7	0.651649	6.8	0.643432	6.69	0.657983	6.41	0.663124	6.53	0.644409	6.09	0.76419	5.73	0.815023	5.75	0.689614	5.75	0.718845
960	aminoacyl tRNA synthase complex-interacting multifunctional protein 1 [Sus scrofa]	NP_001107755	AIMP1	1		35 kDa		7.83	0.685191	7.41	0.577099	7.76	0.671074	7.2	0.626264	7.09	0.563006	6.85	0.690009	6.94	0.568273	6.97	0.590082	6.72	0.654899	6.87	0.572115	6.43	0.732197	6.86	0.551118
961	coatomer subunit beta [Sus scrofa]	NP_001165837	COPB1	1		107 kDa		6.67	0.655594	6.57	0.616926	6.69	0.735653	6.18	0.657287	6.3	0.63473	6.15	0.694651	6	0.625455	6.08	0.664196	5.98	0.648154	5.87	0.827654	5.83	0.747635	5.75	0.667213
962	leukotriene A-4 hydrolase [Sus scrofa]	NP_001172061	LTA4H	2		69 kDa		7.25	0.57609	7.09	0.612005	7.18	0.571545	7.14	0.557346	7.03	0.572852	7.42	0.558365	7.21	0.60116	6.88	0.594657	6.9	0.565306	6.7	0.696169	6.99	0.562934	6.88	0.589832
963	aminoacylase-1 [Sus scrofa]	NP_999061	ACY1	1	(+1)	45 kDa		6.43	0.655092	6.39	0.614384	6.69	0.619159	6.14	0.685149	6.18	0.573496	5.67	0.760652	6.95	0.674784	6.82	0.629586	6.6	0.894001	5.98	0.636889	6.21	0.776092	6.01	0.574435
964	LOW QUALITY PROTEIN: 3-methyl-2-oxobutanoate dehydrogenase [lipoamide] kinase, mitochondrial [Sus scrofa]	XP_003124519	BCKDK	2		46 kDa		5.66	0.66593	5.67	0.640991	5.57	0.630991	5.65	0.666884	5.54	0.817299	5.75	0.643035	6.01	0.676065	5.92	0.629699	5.97	0.693389	5.87	0.613441	6.06	0.765585	6	0.664356
965	elongin-B [Sus scrofa]	XP_003124794	ELOB	2		22 kDa		7.66	0.636326	7.77	0.580294	7.6	0.620077	7.58	0.553298	7.57	0.598279	7.48	0.574098	7.41	0.724316	7.51	0.591535	7.48	0.603649	7.31	0.57075	7.24	0.631162	6.96	0.616837
966	26S proteasome non-ATPase regulatory subunit 8 [Sus scrofa]	XP_005664641	PSMD8	1		40 kDa		6.82	0.580583	6.77	0.666948	6.98	0.652115	6.62	0.584351	6.56	0.585335	6.26	0.584305	5.99	0.591828	6.21	0.670415	6.05	0.572009	6.29	0.581435	5.96	0.58142	6.01	0.668792
967	SUN domain-containing protein 2 isoform X1 [Sus scrofa]	XP_013843646	SUN2	1	(+3)	82 kDa		5.61	0.663342	5.47	0.74808	5.55	0.765839	5.83	0.691065	5.75	0.646136	5.77	0.683206	5.79	0.637083	5.8	0.652764	5.82	0.801687	6.07	0.720429	6.12	0.703662	6.13	0.63445
968	mitochondrial intermediate peptidase [Sus scrofa]	XP_020921130	MIPEP	1		79 kDa		5.86	0.638608	6.11	0.774811	5.91	0.676566	5.33	0.665761	5.54	0.700248	5.48	0.677171	4.56	1.37087	5.48	0.914538	5.86	0.637092	5.53	0.643074	5.23	0.623018	5.67	0.697278
969	probable ATP-dependent RNA helicase DDX5 isoform X1 [Sus scrofa]	XP_020922417	DDX5	1	(+2)	74 kDa	true	7.66	0.689963	7.4	0.596238	8.12	0.603292	7.1	0.670227	6.91	0.706308	6.75	0.600078	5.73	1.11231	6.44	0.588463	5.98	0.845444	6.19	0.633714	5.29	3.02211	6.13	0.562625
970	28S ribosomal protein S22, mitochondrial isoform X2 [Sus scrofa]	XP_020925192	MRPS22	1		43 kDa		6.03	0.653212	5.91	0.615372	5.89	1.04027	5.77	0.626277	5.98	0.617034	6.29	0.925697	5.63	0.629962	5.95	0.883184	6.04	0.66473	5.48	0.957756	5.33	0.915319	5.91	0.697909
971	glycerol-3-phosphate dehydrogenase, mitochondrial isoform X1 [Sus scrofa]	XP_020931434	GPD2	1	(+5)	81 kDa		6.18	0.644704	6.02	0.846549	6.12	0.636615	6.05	0.632857	5.84	0.865092	5.94	0.696789	5.85	0.700402	5.33	0.901028	5.33	0.850264	5.52	0.668051	5.2	0.973591	5.46	1.02473
972	40S ribosomal protein S21 [Sus scrofa]	NP_001090949	RPS21	1	(+1)	9 kDa		6.83	0.698252	6.52	0.620335	6.97	0.638561	6.23	0.62582	6.17	0.668099	5.24	0.792927	5.73	0.646732	6.07	0.599067	5.6	0.705584	5.78	0.603778	5.26	0.841985	5.45	0.678044
973	glycerol-3-phosphate phosphatase [Sus scrofa]	XP_003481157	PGP	2		34 kDa		5.56	0.633615	5.66	0.620362	5.7	0.616349	5.49	0.628729	5.49	0.633965	5.78	0.639724	5.83	0.664305	5.48	0.626162	6.18	0.684921	5.71	0.703868	5.74	0.626767	5.77	0.672987
974	hexokinase-2 [Sus scrofa]	NP_001116459	HK2	1		102 kDa	true	5.1	0.72072	4.13	1.83791	4.9	0.632761	5.37	0.724788	5.65	1.8164	5.26	0.678314	6.07	2.47025	4.75	0.674832	4.21	1.04026	4.75	0.637203	4.63	0.740502	3.81	1.46538
975	cation-independent mannose-6-phosphate receptor precursor [Sus scrofa]	NP_001231402	IGF2R	1		273 kDa		5.83	0.794866	6.17	0.670683	5.83	0.623316	5.33	0.653699	5.22	0.742598	5.12	0.611711	5.02	0.6579	5.51	0.604789	5.21	0.627	5.14	0.631392	5.44	0.618269	5.48	0.75017
976	probable ATP-dependent RNA helicase DDX46 isoform X1 [Sus scrofa]	XP_005655064	DDX46	1		117 kDa	true	6.12	0	6.3	0	6.13	0.693721	6.63	0	6.63	0	6.2	0.591311	5.07	0	5.7	0.68233	5.75	0	5.71	0.601203	5.81	0	5.64	0
977	SURP and G-patch domain-containing protein 2 isoform X1 [Sus scrofa]	XP_005652975	SUGP2	1	(+4)	123 kDa		6.71	0	5.93	0.59747	5.63	0.78452	5.75	0	5.88	0.582307	6.35	0.795363	5.19	0.58482	5.27	1.07994	5.32	0	4.45	3.49618	5.29	0	5.21	0.574411
978	hydroxymethylglutaryl-CoA lyase, mitochondrial isoform X3 [Sus scrofa]	XP_005656108	HMGCL	2		35 kDa		7.27	0.620353	7.11	0.654332	7.27	0.687957	7.47	0.573347	7.67	0.573236	7.43	0.628135	6.79	0.69311	7.47	0.617205	7.75	0.820977	7.43	0.607345	7.19	0.697668	7.71	0.571061
979	dedicator of cytokinesis protein 7 isoform X1 [Sus scrofa]	XP_020952203	DOCK7	1	(+2)	262 kDa	true	No data	0	4.94	0	5.1	0.631996	No data	0	4.38	0	5.7	0.634364	5.11	0	4.45	0.92163	No data	0	4.74	0.644965	No data	0	5.4	0
980	alpha-2-antiplasmin [Sus scrofa]	XP_020923238	SERPINF2	1		55 kDa		6.51	0.746762	6.26	0.637293	5.88	0.630969	5.43	0.58662	5.51	0.664522	6.16	0.730599	5.86	0.645956	5.49	0.735183	5.9	0.593284	5.36	0.695219	4.8	0.722901	5.03	0.651774
981	AP-3 complex subunit beta-1 [Sus scrofa]	NP_001092055	AP3B1	1		121 kDa	true	6.03	0.657935	5.67	0.712581	5.82	0.762617	5.88	0.592992	5.65	0.749565	5.68	0.633306	5.32	1.03452	5.22	0.756756	5.25	0.617576	5.65	0.653039	5.18	0.602019	5.68	0.688156
982	arginine--tRNA ligase, cytoplasmic [Sus scrofa]	NP_001231189	RARS	1		75 kDa		6.15	0.656021	5.72	0.622305	5.91	0.647313	5.74	0.653106	5.49	0.72809	5.81	0.79257	5.36	0.657215	5.26	0.754486	5.25	0.65822	5.32	0.656449	5.18	0.84485	5.48	0.647874
983	ATPase family AAA domain-containing protein 1 isoform X1 [Sus scrofa]	XP_001928012	ATAD1	1	(+4)	41 kDa		6.42	0.608257	6.51	0.688275	6.44	0.659677	6.33	0.602145	6.15	0.593983	6.04	0.698037	6.3	0.606631	6.31	0.615074	6.15	0.615425	5.91	0.635943	5.85	0.585475	5.98	0.616442
984	isochorismatase domain-containing protein 1 [Sus scrofa]	XP_003123949	ISOC1	1		32 kDa		5.91	0.650102	5.99	0.702909	5.66	0.682099	5.59	0.685967	5.73	0.620305	5.99	0.690336	4.8	0.780964	5.4	0.695604	5.65	0.635357	5.73	0.665908	5.62	0.620469	5.65	0.616874
985	serine-threonine kinase receptor-associated protein [Sus scrofa]	XP_003355612	STRAP	1		39 kDa		6.28	0.696755	5.93	0.679847	6.31	0.877334	5.93	0.606223	5.85	0.614346	5.94	0.802832	5.56	0.729303	5.35	0.808334	5.62	0.651435	5.62	0.882034	5.22	0.772554	5.68	0.662874
986	ubiquitin carboxyl-terminal hydrolase 15 isoform X1 [Sus scrofa]	XP_003481694	USP15	1		112 kDa	true	5.25	0.635805	4.69	0.785056	5.32	0.745574	5.15	0.632631	5.37	0.756906	4.99	0.710802	5.53	0.68019	5.14	0.687268	5.45	0.668623	5.13	0.637539	4.44	1.02175	5.04	0.745704
987	insulin-degrading enzyme isoform X2 [Sus scrofa]	XP_005671342	IDE	1		118 kDa		5.86	0.725264	6.07	0.652735	6.17	0.66013	5.88	0.655669	5.88	0.633755	6.04	0.683748	5.57	0.77311	4.77	1.1642	5.79	0.780197	5.31	0.726417	5.52	0.656297	5.43	0.619413
988	E3 ubiquitin-protein ligase HECTD1 isoform X1 [Sus scrofa]	XP_013833590	HECTD1	2	(+3)	236 kDa		6.6	0.846927	6.83	0.640664	7.04	0.586577	6.15	0.655736	5.95	0.591687	6.08	0.581914	6.11	0.592203	5.83	0.593559	5.91	0.654708	5.91	0.592732	4.85	4.36605	5.21	0.648338
989	26S proteasome non-ATPase regulatory subunit 6 [Sus scrofa]	XP_020924841	PSMD6	1		52 kDa		6.12	0.643338	5.94	0.623475	6.39	0.717828	6.05	0.593394	5.96	0.637001	6.05	0.656143	5.45	0.695856	5.58	0.672946	5.4	0.849971	5.54	0.667566	5.67	0.709587	5.87	0.642177
990	rab GTPase-activating protein 1 isoform X1 [Sus scrofa]	XP_020930222	RABGAP1	1	(+2)	122 kDa	true	6.87	0.774333	6.63	0.590845	6.64	0.736097	6.32	0.561173	6.48	0.579752	6.53	0.590877	6.27	0.5809	6.2	0.588321	6.51	0.57923	6.28	0.606781	6.11	0.548356	5.62	0.701477
991	LOW QUALITY PROTEIN: threonine--tRNA ligase, cytoplasmic [Sus scrofa]	XP_020932303	TARS	1		83 kDa	true	6.17	0.64469	6.14	0.615076	6.34	0.601235	5.96	0.662925	5.89	0.586139	6.03	0.615184	5.77	0.651596	5.5	0.611509	5.68	0.703325	5.67	0.60335	5.31	0.88368	5.63	0.586
992	dolichyl-diphosphooligosaccharide--protein glycosyltransferase subunit 2 isoform X1 [Sus scrofa]	XP_020932875	RPN2	1	(+1)	72 kDa		6.91	0.641093	6.53	0.578868	6.59	0.568726	6.34	0.617762	6.52	0.61898	6.19	0.609159	5.89	0.576495	6.12	0.598987	5.57	0.722453	5.62	0.578886	5.66	0.797796	5.58	0.604177
993	LOW QUALITY PROTEIN: 5-oxoprolinase [Sus scrofa]	XP_020946072	OPLAH	1		138 kDa		5.73	0.621043	5.53	0.949985	5.63	1.16946	5	0.843511	5.51	0.842523	5.59	1.15294	5.77	0.735495	5.57	0.632279	5.68	0.628104	5.98	0.754916	5.97	0.616893	5.82	0.707537
994	eukaryotic translation initiation factor 3 subunit L isoform X1 [Sus scrofa]	XP_020946699	EIF3L	1		67 kDa		6.98	0.648625	6.98	0.639538	6.95	0.623954	6.96	0.660996	6.47	0.5936	6.28	0.633975	6.35	0.617649	6.51	0.705223	6.06	0.684284	6.3	0.694146	5.93	0.65419	6.37	0.622932
995	60S ribosomal protein L18 [Sus scrofa]	XP_020950359	RPL18	1		22 kDa		7.89	0.676707	7.59	0.659798	7.86	0.622264	7.08	0.66509	7.03	0.599441	6.76	0.568285	6.6	0.643857	6.85	0.595575	6.62	0.666846	5.8	0.756322	6.13	0.691055	5.91	0.968593
996	NADH dehydrogenase [ubiquinone] 1 beta subcomplex subunit 5, mitochondrial isoform X1 [Sus scrofa]	XP_003132594	NDUFB5	1		22 kDa		5.53	0.609297	5.77	0.673586	5.83	0.584671	5.76	0.587375	5.77	0.612757	5.56	0.617444	6.35	0.652689	6.39	0.599297	6.43	0.601747	6.21	0.58817	6.36	0.600317	6.18	0.604876
997	NADH dehydrogenase [ubiquinone] 1 beta subcomplex subunit 9 [Sus scrofa]	XP_013851951	NDUFB9	1		22 kDa		6.72	0.61167	6.6	0.598011	6.3	0.589156	6.29	0.612687	6.55	0.687307	5.76	0.824611	6.33	0.768011	7.25	0.590657	6.66	0.642053	6.99	0.60606	6.81	0.625189	7.1	0.605795
998	elongation factor-like GTPase 1 [Sus scrofa]	XP_020954529	EFL1	1		125 kDa		6.34	0	6.39	0.59887	No data	0	6.22	0	6.11	0.744604	No data	0	5.89	0.748065	No data	0	6.13	0	No data	0	5.31	0	5.97	0.596694
999	LOW QUALITY PROTEIN: E3 ubiquitin-protein ligase UBR3 [Sus scrofa]	XP_020932162	UBR3	1		213 kDa		5.55	0.672048	No data	0	5.87	0.608601	5.39	0.618376	No data	0	5.11	0.623056	No data	0	5.4	0.773124	5.6	0.646702	5.29	0.675437	5.06	0.683734	No data	0
1000	cell division cycle and apoptosis regulator protein 1 isoform X1 [Sus scrofa]	XP_020928155	CCAR1	1	(+7)	133 kDa		7.34	0.570693	No data	0	7.33	0.578438	7.17	0.589779	No data	0	7.05	0.581007	No data	0	6.62	0.579684	6.43	0.557222	6.11	0.569158	6.47	0.599496	No data	0
1001	ATP synthase F0 subunit 8 (mitochondrion) [Sus scrofa]	NP_008638	ATP8	1	(+1)	8 kDa	true	5.64	0.581011	No data	0	6.61	1.00752	6.08	0.613496	No data	0	5.93	0.637748	No data	0	3.95	3.36265	6.91	0.580402	6.47	0.699522	5.62	0.787693	No data	0
1002	nuclear receptor corepressor 2 [Sus scrofa]	NP_001038041	NCOR2	1		269 kDa	true	5.98	0	6.36	0.575359	No data	0	6.23	0	5.4	0.579443	No data	0	5.89	0.579113	No data	0	4.99	0	No data	0	5.99	0	6.09	0.579551
1003	eukaryotic initiation factor 4A-III [Sus scrofa]	NP_001093663	EIF4A3	1		47 kDa	true	6.77	0.663817	6.41	0.60544	6.97	0.788269	6.72	0.626129	6.59	0.624746	6.68	0.700638	5.82	0.684069	5.53	0.772737	5.61	0.767996	5.83	0.707326	5.83	0.620753	6.03	0.625288
1004	COP9 signalosome complex subunit 5 [Sus scrofa]	NP_001098770	COPS5	1		38 kDa		6.15	0.727417	5.96	0.702215	6.21	0.605371	5.76	0.592049	5.86	0.658327	5.48	0.680931	5.56	0.694686	5.63	1.01161	5.67	0.630335	5.67	0.645709	5.59	0.727865	5.55	0.727608
1005	COP9 signalosome complex subunit 2 [Sus scrofa]	NP_001098771	COPS2	1		52 kDa		6.54	0.619903	6.36	0.595315	6.34	0.631238	6.21	0.634301	6.09	0.572364	5.86	0.640486	5.96	0.621734	6.06	0.667923	5.74	0.707127	6.07	0.705815	5.78	0.676649	5.95	0.586312
1006	NAD-dependent protein deacylase sirtuin-5, mitochondrial [Sus scrofa]	NP_001098778	SIRT5	1		34 kDa		5.95	0.594775	6.21	0.661774	6.17	0.658801	5.92	0.72944	5.97	0.603743	6.18	0.826679	6.27	0.816434	6.15	0.647657	6.4	0.709054	6.15	0.606275	6.34	0.628261	6.13	0.767332
1007	proteasome subunit alpha type-6 [Sus scrofa]	NP_001132944	PSMA6	1		27 kDa		6.41	0.858318	6.29	0.597244	6.55	0.682408	6.53	0.620795	6.47	0.617413	6.52	0.676825	5.96	0.642138	5.83	0.60028	6.01	0.617996	6.09	0.631453	5.71	0.76982	6.1	0.637376
1008	valine--tRNA ligase [Sus scrofa]	NP_001182307	VARS	1		140 kDa		5.93	0.860139	5.77	0.702125	5.62	0.628707	5.73	0.832932	5.52	0.690568	5.99	0.774783	5.16	0.775085	5.16	0.6457	5.04	1.2085	5.22	0.630424	4.94	0.806985	5.08	0.8033
1009	proteasome subunit alpha type-4 [Sus scrofa]	NP_001231397	PSMA4	1	(+1)	29 kDa		6.64	0.562939	6.58	0.562542	6.91	0.649797	6.6	0.630395	6.59	0.586439	6.43	0.584488	6.2	0.635648	6.41	0.575087	6.46	0.659195	6.34	0.616582	5.6	0.902555	6.39	0.659825
1010	alanine aminotransferase 1 isoform X1 [Sus scrofa]	XP_003125488	GPT	2		61 kDa	true	5.22	0.867255	5.76	0.569015	5.62	0.77875	5.42	0.879872	4.81	0.722953	5.69	0.782747	7.84	0.717578	7.48	0.954758	7.59	0.738233	6.98	0.771755	7.18	0.716809	6.93	0.586159
1011	sphingosine-1-phosphate lyase 1 isoform X4 [Sus scrofa]	XP_003133111	SGPL1	1	(+4)	64 kDa		5.72	0.622717	5.91	0.842001	6.07	0.636464	5.89	0.614804	5.71	0.632458	5.94	0.659694	6.07	0.627079	5.73	0.624823	5.79	0.660175	5.46	0.656763	5.93	0.653011	5.39	0.699907
1012	mitochondrial import inner membrane translocase subunit Tim21 [Sus scrofa]	XP_003353490	TIMM21	2		28 kDa		6.25	0.775003	6.45	0.640506	6.51	0.655609	6.54	0.741952	6.47	0.611371	6.6	0.619609	6.5	0.654226	6.4	0.616552	6.59	0.717646	6.54	0.591571	6.55	0.711518	6.48	0.613636
1013	prenylcysteine oxidase 1 [Sus scrofa]	XP_003354827	PCYOX1	1		57 kDa		5.89	0.617151	6.08	0.679684	5.76	0.789526	6	0.638403	6.06	0.607081	6	0.754372	6.37	0.609021	6.35	0.803272	6.23	0.621104	6.45	0.778352	6.43	0.595844	6.08	0.590305
1014	ATP-dependent Clp protease proteolytic subunit, mitochondrial [Sus scrofa]	XP_003480866	CLPP	3		30 kDa		5.97	0.622871	5.91	0.614418	5.96	0.847973	5.8	0.639373	6.15	0.80635	5.82	0.7103	5.87	0.655959	5.96	0.780557	6.06	0.899009	6.13	0.632271	6.04	0.663181	6.04	0.617263
1015	NADH dehydrogenase [ubiquinone] iron-sulfur protein 4, mitochondrial isoform X1 [Sus scrofa]	XP_005672502	NDUFS4	2		20 kDa		7.72	0.622952	7.94	0.607264	7.97	0.587861	7.75	0.595066	7.91	0.581971	7.66	0.570816	8.44	0.590504	8.67	0.629477	8.48	0.596958	8.28	0.579879	8.42	0.563284	8.17	0.577136
1016	GMP synthase [glutamine-hydrolyzing] isoform X2 [Sus scrofa]	XP_013837609	GMPS	2		77 kDa		6.6	0.6083	6.36	0.669123	6.46	0.708557	5.89	0.593634	5.93	0.657958	5.83	0.986143	5.64	0.693098	5.67	0.826045	5.54	0.780651	5.51	0.797682	5.37	1.02767	5.65	0.600381
1017	septin-7 isoform X6 [Sus scrofa]	XP_013846295	SEPT7	1	(+1)	45 kDa	true	6.68	0.959429	6.86	0.643556	7.06	0.627543	7.19	0.810258	6.93	0.62487	7.15	0.666271	6.58	0.606368	6.44	0.608924	6.6	0.863763	6.33	0.637913	6.02	1.24721	6.31	0.778
1018	ras suppressor protein 1 isoform X1 [Sus scrofa]	XP_020920486	RSU1	1		32 kDa		6.8	0.589573	6.89	0.612894	6.83	0.619169	6.91	0.583898	7.01	0.621472	6.95	0.61265	6.29	0.623642	6.29	0.663911	6.52	0.577566	6.56	0.631789	6.33	0.597103	6.38	0.653477
1019	cullin-associated NEDD8-dissociated protein 2 isoform X1 [Sus scrofa]	XP_020925016	CAND2	1		135 kDa	true	5.28	0.644986	5.51	0.819121	5.23	0.718163	5.4	0.632824	5.02	0.709553	5.12	0.813369	5.48	0.642511	5.58	0.685047	5.21	0.750024	5.26	0.651241	5.12	0.833905	5.08	0.772654
1020	exportin-7 isoform X3 [Sus scrofa]	XP_020929231	XPO7	1		124 kDa		5.19	1.16056	5.51	0.710107	5.53	0.849466	5.65	0.695132	5.84	0.627494	5.63	0.722959	4.79	0.800259	5.37	0.649488	4.99	0.661836	4.74	0.669224	5.2	0.839988	4.97	0.615395
1021	14 kDa phosphohistidine phosphatase isoform X8 [Sus scrofa]	XP_020936880	LOC100513261	1	(+1)	14 kDa		6.91	0.565239	6.78	0.695298	6.82	0.571638	6.79	0.568613	6.89	0.647181	6.96	0.580021	6.78	0.681265	6.9	0.682885	6.78	0.557682	6.67	0.606583	6.76	0.579681	6.69	0.740898
1022	ribonuclease inhibitor isoform X2 [Sus scrofa]	XP_020938199	RNH1	1		55 kDa		6.14	0.723158	6.23	0.627127	6.25	0.817723	6.63	0.701469	6.4	0.648654	6.26	0.656827	6.12	0.616147	6.2	0.642908	6.2	0.729219	6.52	0.64465	6.27	0.669407	6.43	0.608132
1023	AP-2 complex subunit alpha-2 isoform X1 [Sus scrofa]	XP_020938239	AP2A2	1	(+1)	103 kDa	true	5.85	0.720228	5.75	0.616994	6.04	0.656444	5.7	0.663985	5.49	0.631783	5.76	0.750654	5.04	0.909709	5.35	0.735108	5.42	0.752452	5.24	0.67257	5.29	0.742974	5.69	0.653212
1024	eukaryotic peptide chain release factor GTP-binding subunit ERF3A isoform X1 [Sus scrofa]	XP_020942248	GSPT1	1	(+1)	69 kDa		7.92	0.617592	7.36	0.613996	7.68	0.647646	7.47	0.536118	7.46	0.62294	7.6	0.607257	7.17	0.615436	6.79	0.885914	7.2	0.53628	7.08	0.589696	7.03	0.545186	7.17	0.626708
1025	calmodulin [Sus scrofa]	NP_001231138	CALM3	1	(+2)	17 kDa		5.99	0.68174	6.48	0.558657	6.16	0.576224	6.17	0.602109	5.9	0.609103	5.5	0.700765	6.16	0.610151	6.5	0.654946	5.81	0.608901	5.89	0.574343	6.19	0.667597	4.69	0.567204
1026	uridine 5'-monophosphate synthase [Sus scrofa]	XP_020926912	UMPS	1		52 kDa		6.94	0.639036	6.43	0.78707	6.66	0.602204	6.64	0.584132	6.61	0.660982	6.63	0.582803	6.42	0.630567	5.58	0.664886	5.95	0.712651	6.37	0.582784	6.26	0.597429	6.41	0.640437
1027	low molecular weight phosphotyrosine protein phosphatase isoform X3 [Sus scrofa]	XP_020943613	ACP1	1		26 kDa		6.67	0.7915	6.74	0.616002	6.82	0.707969	6.67	0.594205	6.75	0.590598	6.66	0.628538	6.18	0.662656	6.15	0.820431	6.6	0.666669	6.54	0.631384	6.54	0.585598	6.48	0.596476
1028	phosphorylase b kinase regulatory subunit beta isoform X2 [Sus scrofa]	XP_013853732	PHKB	2	(+1)	125 kDa		6.07	0	6.35	0.662591	6.01	0.594431	6.53	0	6.08	0.623039	5.93	0.784348	5.75	0.748986	6.17	0.744758	6.03	0	5.97	0.559507	5.99	0	5.75	0.68793
1029	cullin-3 isoform X1 [Sus scrofa]	XP_020931395	CUL3	1		89 kDa		6.3	0.645256	5.94	0.612621	6.04	0.619664	5.77	0.60901	5.9	0.710674	6.2	0.602472	5.73	0.570153	4.68	0.598597	5.49	0.639314	5.33	0.608716	5.18	0.608888	5.23	0.623326
1030	sodium channel protein type 10 subunit alpha [Sus scrofa]	XP_020927336	SCN10A	1		220 kDa		8.13	0.606845	8.65	0.72949	8.09	0.79484	8.37	0.707088	7.91	0.662857	7.3	0.665052	8.24	0.71901	8.87	0.598256	8.11	0.590419	8.06	0.792941	7.23	0.718769	7.91	0.688489
1031	destrin [Sus scrofa]	NP_001004031	DSTN	1		19 kDa	true	6.95	0.630272	6.95	0.666189	6.86	0.722291	6.83	0.635431	7.4	0.59541	6.39	0.685774	5.97	0.615291	6.14	0.762498	6.1	0.642998	6.39	0.609657	5.92	0.639664	5.75	0.654528
1032	pyruvate dehydrogenase (acetyl-transferring) kinase isozyme 1, mitochondrial [Sus scrofa]	NP_001153080	PDK1	1		49 kDa	true	5.81	0.623949	5.54	0.661148	5.68	0.622312	5.7	0.622151	5.98	0.661153	6.01	0.672521	5.96	0.860655	5.58	0.647631	5.98	0.680144	5.77	0.619565	5.55	0.647374	5.5	0.676273
1033	glutaredoxin-3 [Sus scrofa]	NP_001230825	GLRX3	1		37 kDa		7.58	0.676982	7.22	0.659551	7.36	0.642841	7.09	0.626609	6.92	0.611641	7.04	0.764851	6.56	0.640611	6.68	0.689813	6.58	0.636175	6.26	0.674052	6.41	0.696311	6.73	0.619652
1034	serine--tRNA ligase, cytoplasmic [Sus scrofa]	XP_001925705	SARS	4		59 kDa		5.85	0.671077	5.48	0.767199	6.13	0.641867	5.72	0.60532	5.53	0.618548	5.3	0.657624	5.2	0.653325	5.03	0.816169	4.92	0.609631	5.12	0.660852	4.29	0.67658	4.88	0.656768
1035	heparin cofactor 2 [Sus scrofa]	XP_001929601	SERPIND1	1		56 kDa		6.48	0.611423	6.35	0.580307	6.33	0.653559	5.48	0.913145	5.22	0.749234	6.19	0.664418	6.61	0.647633	6.11	0.645488	6.06	0.65166	5.91	0.641966	6.06	0.617416	5.94	0.588138
1036	transgelin-2 [Sus scrofa]	XP_003125720	TAGLN2	2	(+5)	22 kDa		6.48	0.669153	6.22	0.604151	6.26	0.644512	6.18	0.604178	5.86	0.721279	5.47	0.715951	6.32	0.643505	6.49	0.624518	5.3	0.845046	5.72	0.652228	5.82	0.59243	5.59	0.651825
1037	LOW QUALITY PROTEIN: alpha-adducin [Sus scrofa]	XP_013833946	ADD1	2		82 kDa	true	6.32	0.636429	6.34	0.679746	6.28	0.593843	6.34	0.661132	5.99	0.74789	6.86	0.751091	5.76	0.744854	5.72	0.652248	5.63	0.7182	5.74	0.582204	5.76	0.622846	6.05	0.613151
1038	heterochromatin protein 1-binding protein 3 isoform X1 [Sus scrofa]	XP_013854502	HP1BP3	1	(+3)	61 kDa		6.63	0.734777	7.32	0.656538	6.65	0.61303	6.45	0.603687	6.63	0.69252	6.48	0.636536	5.93	1.25222	6.33	0.65225	6.35	0.62693	5.21	0.78079	6.19	0.665114	5.65	0.60707
1039	N(G),N(G)-dimethylarginine dimethylaminohydrolase 1 isoform X1 [Sus scrofa]	XP_020946001	DDAH1	1		31 kDa	true	6.81	0.594883	6.36	0.631309	6.66	0.671322	6.54	0.650559	6.8	0.661054	7.07	0.686025	5.36	0.742897	5.29	0.767586	5.82	0.614308	5.27	0.979394	5.32	0.638328	5.87	0.67571
1040	beta-2-syntrophin [Sus scrofa]	XP_020949533	SNTB2	1		58 kDa	true	5.81	0.666948	5.8	0.859186	5.81	0.629016	5.76	0.676765	5.75	0.796573	5.83	0.613524	5.77	0.734996	5.85	0.596274	6	0.733252	5.56	0.668391	5.41	0.823319	5.52	0.741714
1041	GMP reductase 1 isoform X2 [Sus scrofa]	XP_001929155	GMPR	3		37 kDa		5.75	0.639226	5.85	0.777956	5.87	0.823989	5.41	0.628587	5.36	0.727766	5.43	0.843977	5.07	1.1435	5.34	0.651618	5.46	0.67866	5.12	0.675757	4.68	0.671827	5.34	0.738573
1042	MICOS complex subunit MIC26 [Sus scrofa]	XP_005674521	APOO	2		22 kDa		6.58	0.668343	6.96	0.658849	6.94	0.603107	6.87	0.56791	7.02	0.585241	6.83	0.609818	7.15	0.608171	7.13	0.587084	7.27	0.574482	7.15	0.611379	7.25	0.576871	7.19	0.617864
1043	pleckstrin homology domain-containing family A member 5 isoform X11 [Sus scrofa]	XP_020947929	PLEKHA5	1		139 kDa		5.56	0	5.27	0.750436	5.58	0.959405	5.17	0	5.18	0.911117	5.52	1.89077	2.14	2.75571	4.71	1.10489	3.65	0	4.49	0.984449	4.86	0	5.16	0.690763
1044	proteasome subunit beta type-3 [Sus scrofa]	NP_001138374	PSMB3	1		23 kDa		6.35	0.661237	6.08	0	6.29	0.714204	6.03	0.665172	6.24	0	5.97	0.642162	5.51	0	5.47	0.635572	5.61	0.605056	5.54	0.659155	5.45	0.691116	5.45	0
1045	dnaJ homolog subfamily B member 4 isoform X1 [Sus scrofa]	XP_013854793	DNAJB4	2		38 kDa	true	6.66	0.658926	6.63	0.803909	6.77	0.613914	7.09	0.630362	6.64	0.587965	6.68	0.635762	6.98	0.653092	6.8	0.713388	6.82	0.593464	6.72	0.738322	6.57	0.645296	6.85	0.586771
1046	serine/threonine-protein phosphatase PP1-alpha catalytic subunit [Sus scrofa]	NP_001038024	PPP1CA	1		38 kDa	true	6.59	0.619039	6.15	0.6127	6.61	0.586568	6.36	0.587248	6.22	0.617545	6.28	0.587098	5.26	0.771218	5.69	0.640112	5.81	0.625801	5.9	0.59646	5.73	0.597097	6.09	0.678089
1047	leucyl-cystinyl aminopeptidase [Sus scrofa]	NP_001098761	LNPEP	1		117 kDa		6.06	0.743508	6.1	0.686935	6.45	0.714207	5.82	0.653099	5.85	0.583403	5.91	0.629088	5.02	0.898547	5.02	0.778275	5.45	0.700975	5.37	0.662099	5.36	0.703108	5.53	0.581192
1048	serine/threonine-protein phosphatase 2A 55 kDa regulatory subunit B alpha isoform [Sus scrofa]	NP_001157492	PPP2R2A	1	(+2)	52 kDa		6.6	0.677646	6.69	0.605986	6.77	0.576031	6.62	0.641085	6.59	0.594205	6.42	0.578238	6.61	0.601671	6.62	0.635916	6.57	0.594334	6.55	0.596823	6.46	0.61166	6.32	0.647307
1049	asporin precursor [Sus scrofa]	NP_001230818	ASPN	1		42 kDa		6.6	0.588808	6.23	0.661725	5.8	0.689453	6.05	0.612314	6.24	0.624178	6.32	0.641539	6.43	0.658676	6.62	0.591017	5.97	0.631284	6.42	0.613071	6.89	0.613432	6.81	0.698112
1050	thymopoietin [Sus scrofa]	NP_001335683	TMPO	1	(+2)	51 kDa	true	6.37	0.741148	6.32	0.924678	6.28	0.675988	6.28	0.70561	6.6	0.85415	6.34	0.671965	6.07	0.925056	5.74	0.74509	5.72	0.926583	6.09	0.647186	5.81	0.798025	5.31	1.32896
1051	heat shock protein beta-8 [Sus scrofa]	XP_001929620	HSPB8	1		22 kDa		6.1	0.766125	6.19	0.639561	6.25	0.622752	6.87	0.644142	5.79	0.6564	5.62	0.632361	6.26	0.611147	6.45	0.622808	5.9	0.670127	6.13	0.594795	5.94	0.686766	6.27	0.635521
1052	calumenin isoform X1 [Sus scrofa]	XP_003484071	CALU	1		37 kDa	true	8.07	0.598371	7.67	0.66801	7.5	0.783795	7.26	0.687268	7.27	0.606448	6.95	0.725459	6.97	0.591523	7.27	0.576375	6.99	0.586391	7.13	0.579678	6.84	0.601385	6.97	0.708668
1053	LOW QUALITY PROTEIN: persulfide dioxygenase ETHE1, mitochondrial [Sus scrofa]	XP_005655974	ETHE1	2		33 kDa		6.25	0.825284	6.28	0.626802	6.23	0.585737	6.32	0.853961	6.54	0.625485	6.38	0.617261	6.14	0.599218	6.14	0.638828	6.25	0.713544	6.32	0.598067	6.33	0.63956	6.16	0.601399
1054	protein transport protein Sec31A isoform X14 [Sus scrofa]	XP_005656635	SEC31A	3	(+42)	132 kDa		7.02	0.621233	6.31	0.678401	6.31	0.638817	6.01	0.597931	6.08	0.655862	5.78	0.622723	5.73	0.702521	6.23	0.654776	5.81	0.690905	5.74	0.584527	5.62	0.593634	5.43	0.711908
1055	toll-like receptor 9 isoform X1 [Sus scrofa]	XP_005669621	TLR9	2		149 kDa	true	5.71	0.70034	5.74	0.626517	5.81	0.617934	5.98	0.647391	5.42	0.720523	5.62	0.591086	5.49	0.86707	5.67	0.594824	5.41	0.655342	5.33	0.605693	5.51	0.715538	5.59	0.623274
1056	26S proteasome non-ATPase regulatory subunit 5 [Sus scrofa]	XP_020923822	PSMD5	1		56 kDa		6.52	0.735035	6.36	0.617328	6.4	0.715054	6.05	0.630854	6.22	0.608367	6.09	0.804392	5.73	0.597834	5.74	0.858007	5.76	0.64842	5.66	0.645287	5.64	0.658564	5.61	0.617132
1057	erythrocyte band 7 integral membrane protein [Sus scrofa]	XP_020923940	STOM	1		31 kDa		6.2	0.601739	6.07	0.705911	6.15	0.603167	6.5	0.686794	6.38	0.578307	7.1	0.665439	5.5	0.7871	5.41	0.678165	5.58	0.787117	5.88	0.608629	5.87	0.582633	5.82	0.5975
1058	methylcrotonoyl-CoA carboxylase subunit alpha, mitochondrial isoform X1 [Sus scrofa]	XP_020925546	MCCC1	1		80 kDa		5.92	0.622943	5.78	0.682512	5.56	0.828921	6.05	0.593131	5.53	0.891969	5.85	0.653096	6.52	0.679264	6.56	0.628391	6.25	0.660228	6.18	0.601159	6.54	0.68599	6.23	0.603239
1059	eukaryotic translation initiation factor 3 subunit G [Sus scrofa]	XP_020939442	EIF3G	1		36 kDa		6.27	0.723034	6.38	0.694159	6	0.715965	6.05	0.611421	5.81	0.591191	5.76	0.602072	5.64	0.625043	5.51	1.24758	5.36	0.629664	5.86	0.771287	5.38	0.826428	5.8	0.580722
1060	40S ribosomal protein S14 [Sus scrofa]	XP_020940685	RPS14	1	(+2)	16 kDa		6.64	0.871988	6.59	0.770359	6.77	0.718332	6.1	0.625113	6.06	0.603384	5.87	0.601857	5.82	0.601402	5.99	0.603858	5.62	0.651187	5.5	0.686096	5.48	0.806132	5.23	0.830028
1061	transmembrane protein 65 isoform X2 [Sus scrofa]	XP_020944611	TMEM65	1		25 kDa		5.49	0.954021	5.8	0.624168	5.6	0.800911	5.83	0.634661	5.95	0.62236	5.86	0.734116	5.89	0.62663	6.01	0.621684	6.12	0.657276	5.88	0.614207	5.83	0.745784	5.68	0.706736
1062	liprin-beta-1 isoform X5 [Sus scrofa]	XP_020947792	PPFIBP1	1		115 kDa	true	5.73	0.622662	5.97	2.27103	5.92	0.697714	5.56	0.651093	5.37	2.38442	5.55	0.708768	4.82	1.81156	5.33	0.890289	5.15	0.704059	5.05	0.657815	5.13	0.67667	5.63	2.44217
1063	mitofusin-2 isoform X1 [Sus scrofa]	XP_020951007	MFN2	1	(+7)	81 kDa	true	5.56	0.652155	5.49	0.641569	5.92	0.683539	5.86	0.631349	5.25	0.847481	5.48	0.873398	5.11	0.856007	5.11	0.705333	4.78	1.0504	5.45	0.614752	5.35	0.63789	5.84	0.774342
1064	carbonic anhydrase 1 [Sus scrofa]	XP_001924218	LOC100153915	1		29 kDa		5.35	0.677607	5.33	0.821271	3.6	4.39078	4.92	2.00438	5.24	1.04529	5.62	0.715284	6.58	0.813667	6.45	0.719627	6.47	0.693777	7.04	0.704641	7.73	1.06676	8.47	1.26761
1065	dnaJ homolog subfamily A member 2 [Sus scrofa]	XP_003127042	DNAJA2	1		46 kDa		7.06	0.5934	6.95	0.676666	7.27	0.574356	7.03	0.587239	6.97	0.575507	6.42	0.627962	6.8	0.581418	6.83	0.620602	6.97	0.623088	6.86	0.540515	6.72	0.554573	6.74	0.719707
1066	LOW QUALITY PROTEIN: mitochondrial 10-formyltetrahydrofolate dehydrogenase [Sus scrofa]	XP_001926622	ALDH1L2	4		102 kDa		6.61	0.625084	6.16	0.616448	6.08	1.12077	6.2	0.663928	6.18	0.663179	6.21	0.634914	5.3	0.735377	5.66	0.869224	5.43	0.62078	5.34	0.639508	5	0.837253	5.01	0.877501
1067	pentatricopeptide repeat domain-containing protein 3, mitochondrial isoform X1 [Sus scrofa]	XP_020941344	PTCD3	1		79 kDa		6.79	0.901212	6.14	0.606316	6.5	0.641397	6.13	0.60789	6.26	0.609566	6.16	0.61678	5.72	0.800434	5.71	0.722838	5.99	0.597624	5.96	0.59505	5.78	0.685476	5.89	0.602424
1068	eukaryotic initiation factor 4A-I [Sus scrofa]	NP_001093666	EIF4A1	1		46 kDa	true	6.51	0.713166	6.26	0.782993	6.51	0.924634	5.97	0.641432	5.91	0.65748	5.9	0.589895	5.16	0.651987	5.15	0.7235	5.26	0.685796	5.12	0.728635	5.07	0.706767	5.34	0.74522
1069	transforming protein RhoA [Sus scrofa]	NP_001231366	RHOA	1	(+2)	22 kDa		7.12	0.798272	6.98	0.600007	7.23	0.679626	7.28	0.763366	6.92	0.602603	6.63	0.561104	6.15	0.609814	6.42	0.61929	5.95	0.717821	6.41	0.583531	5.88	1.03691	6.34	0.597598
1070	serine/arginine-rich splicing factor 7 isoform X1 [Sus scrofa]	XP_003125258	SRSF7	1	(+1)	27 kDa	true	6.82	0.669977	6.6	0.601251	6.8	0.611023	6.94	0.660075	6.85	0.594121	6.77	0.594513	5.68	0.67694	5.79	0.607014	5.46	0.649584	5.9	0.598349	5.78	0.714932	6.02	0.598468
1071	dnaJ homolog subfamily C member 13 isoform X2 [Sus scrofa]	XP_003132466	DNAJC13	2	(+1)	255 kDa		5.55	0.622556	5.05	0	5.46	0.646011	5.83	0.621772	5.66	0	5.87	0.761441	5	0	4.86	0.980215	5.14	0.619709	5.02	0.756371	5.02	0.672511	5.66	0
1072	bcl-2-associated transcription factor 1 [Sus scrofa]	NP_001177106	BCLAF1	1	(+2)	106 kDa	true	6.58	0.587184	6.87	0	No data	0	6.78	0.569695	6.7	0	No data	0	5.96	0	No data	0	6.05	0.559301	No data	0	5.96	0.646575	6.01	0
1073	monocarboxylate transporter 1 [Sus scrofa]	NP_001121917	SLC16A1	1	(+2)	54 kDa		6.26	0.696043	6.32	0.855548	6.22	0.772454	6.38	0.660637	6.57	0.672502	6.51	0.825468	5.25	0.762889	5.64	0.595919	5.93	0.708807	5.88	0.625151	5.53	0.592087	5.8	0.699342
1074	protein Niban [Sus scrofa]	NP_001230148	FAM129A	1		103 kDa		6.05	0.742977	5.8	0.585503	4.9	1.72654	5.7	0.659744	5.74	0.585627	5.84	0.668449	6.24	0.588328	5.89	0.660484	5.82	0.64112	6.41	0.807446	5.83	0.636789	5.74	0.615763
1075	cytosolic non-specific dipeptidase [Sus scrofa]	NP_001230636	CNDP2	1	(+3)	53 kDa		6.8	0.588474	6.56	0.647047	6.72	0.647379	7.37	0.628464	6.58	0.611344	6.74	0.621857	6.86	0.65117	6.34	0.662523	5.81	0.712664	6.53	0.615291	6.34	0.621848	6.42	0.659359
1076	nuclear migration protein nudC [Sus scrofa]	NP_001230732	NUDC	1		38 kDa		7.52	0.77688	7.03	0.65641	7.44	0.664599	6.82	0.580214	6.67	0.604616	6.6	0.562516	6.45	0.623746	6.3	0.665917	6.33	0.776842	6.57	0.686817	6.43	0.580255	6.49	0.695291
1077	proteasome subunit beta type-4 [Sus scrofa]	NP_001231384	PSMB4	1		29 kDa		6.59	0.73526	6.58	0.623474	6.63	0.715804	6.22	0.63782	6.18	0.638198	6.41	0.662872	6.07	0.653294	5.95	0.730593	6.09	0.659975	5.75	0.685378	5.87	0.712353	5.97	0.636549
1078	squamous cell carcinoma antigen recognized by T-cells 3 isoform X2 [Sus scrofa]	XP_001926720	SART3	4		109 kDa		5.84	0.643487	5.64	0.677305	5.48	5.45459	5.48	0.660208	5.51	0.651987	5.73	0.634945	5.02	0.691843	5.24	0.693954	5.39	0.646036	5	0.654645	5.04	0.631223	5.32	0.666056
1079	ribonuclease UK114 [Sus scrofa]	XP_001928988	RIDA	1		14 kDa		5.98	0.773198	6.08	0.690159	5.92	0.744759	6.12	0.644991	5.9	0.646106	6.01	0.67598	5.33	0.745916	5.39	0.721942	5.37	0.673414	5.36	0.721311	5.37	0.633251	5.48	0.696897
1080	isoaspartyl peptidase/L-asparaginase isoform X1 [Sus scrofa]	XP_003122673	ASRGL1	2	(+1)	32 kDa		6.04	0.749488	6.29	0.614315	6.49	0.611584	6.15	0.696489	6.12	0.637151	6.2	0.802227	5.88	0.708102	5.54	0.797568	5.76	0.729497	5.64	0.72957	5.98	0.630642	5.55	0.64669
1081	mitochondrial Rho GTPase 1 isoform X4 [Sus scrofa]	XP_005657043	RHOT1	2	(+1)	77 kDa		5.76	0.667433	5.76	0.668581	5.77	0.709044	5.61	0.856696	5.83	0.6675	5.7	0.68817	5.1	0.65566	5.26	0.690723	5.5	0.655799	5.54	0.634411	5.3	0.637328	5.53	0.651561
1082	paraspeckle component 1 isoform X1 [Sus scrofa]	XP_020921077	PSPC1	1		58 kDa		6.88	0.631383	6.63	0.725818	6.43	0.593629	6.71	0.640018	6.79	0.63507	6.77	0.587051	6.08	0.675997	6.33	0.598587	6.26	0.583356	6.63	0.990839	6.16	0.60812	6.29	0.660614
1083	LOW QUALITY PROTEIN: coatomer subunit gamma-1 [Sus scrofa]	XP_020925076	COPG1	1		98 kDa	true	6.92	0.693743	6.24	0.634677	6.62	0.694287	6.23	0.657535	6.09	0.67008	6.16	0.606138	5.78	0.688098	5.7	0.707753	5.41	0.654238	5.55	0.620722	5.49	0.831263	5.75	0.75054
1084	UDP-glucose:glycoprotein glucosyltransferase 1 isoform X1 [Sus scrofa]	XP_020931600	UGGT1	1	(+1)	178 kDa	true	6.04	0.658943	5.97	0.748961	6.15	0.649332	5.67	0.658114	5.89	0.715044	5.44	0.741529	5.92	1.07554	6.01	0.560709	6	0.815846	5.93	0.678025	5.8	0.589383	5.39	0.890288
1085	tropomyosin beta chain isoform X1 [Sus scrofa]	XP_020936634	TPM2	1		33 kDa	true	5.98	0.597251	6.21	0.609551	5.61	0.68498	5.79	0.593124	5.58	0.611393	5.68	0.577375	5.9	0.736763	6.57	0.65267	6.15	0.647471	6.34	0.580889	6.4	0.599913	6.34	0.630875
1086	LOW QUALITY PROTEIN: synaptopodin [Sus scrofa]	XP_020940689	SYNPO	1		119 kDa		5.31	0.871946	5.65	0.789125	5.38	0.749939	5.81	0.683154	5.54	0.7787	6.04	0.625157	5.63	0.756525	5.77	0.69474	5.73	0.708133	5.73	0.610271	6.16	0.674934	6.24	0.687181
1087	EMILIN-2 isoform X1 [Sus scrofa]	XP_020951794	EMILIN2	1		118 kDa		5.85	0.655591	5.93	0.600777	6.03	0.596289	6.47	0.871615	5.94	0.687965	6.31	0.673124	4.96	0.811271	5.37	0.673188	5.24	0.798589	5.17	0.692699	5.65	0.676153	5.66	0.635573
1088	ATP-citrate synthase isoform X1 [Sus scrofa]	XP_020921684	ACLY	1	(+3)	121 kDa		5.79	0.657996	5.87	0.769247	6.1	0.6684	5.39	0.669315	5.15	0.680108	5.57	0.832228	5.22	0.59505	4.19	1.13456	4.72	0.692014	5.15	0.834708	5.33	0.673164	5.42	0.625157
1089	biglycan isoform X2 [Sus scrofa]	XP_003135523	BGN	1	(+1)	41 kDa		7.48	0.844431	6.35	0.640957	6.18	0.613707	6.08	0.610991	5.76	0.644598	6.08	0.631819	6.58	0.724265	6.54	0.720752	5.54	0.856636	5.91	0.691639	6.38	0.74935	6.26	0.582101
1090	cullin-2 [Sus scrofa]	XP_020920639	CUL2	1	(+3)	87 kDa		6.35	0.634777	6.22	0.635327	6.39	0.673825	5.97	0.574523	6.32	0.593757	6.07	0.684458	5.73	0.654633	5.78	0.63633	6.15	0.59631	5.84	0.639369	5.72	0.617574	5.79	0.598883
1091	procollagen-lysine,2-oxoglutarate 5-dioxygenase 3 isoform X2 [Sus scrofa]	XP_020941920	PLOD3	1		85 kDa		4.81	0.727657	5.1	0.57735	5.17	0.676533	4.91	0.754894	4.58	0.80432	4.7	0.787007	4.84	0.674866	5.01	0.801006	6.55	4.50083	2.8	3.21032	Value missing	3.29472	4.46	0.588468
1092	LOW QUALITY PROTEIN: lysosomal alpha-glucosidase [Sus scrofa]	XP_020922164	GAA	1		105 kDa		4.69	1.09237	4.84	0.638501	4.86	0	5.17	0.848786	5.03	0.670188	5.21	0	5.21	0.636538	5.77	0	4.9	0.848548	4.77	0	5.06	3.89173	5.14	0.810258
1093	COP9 signalosome complex subunit 4 [Sus scrofa]	NP_001098774	COPS4	1		46 kDa		6.39	0.620108	6.17	0.667033	6.43	0.650101	5.93	0.58333	6.16	0.586956	6.12	0.71549	5.78	0.612262	5.71	0.710419	5.99	0.606374	5.82	0.647392	5.92	0.631233	5.6	0.843427
1094	nucleosome assembly protein 1-like 4 [Sus scrofa]	NP_001272905	NAP1L4	1	(+4)	44 kDa	true	6.95	0.837036	6.46	0.659764	6.9	0.822277	6.56	0.600118	6.74	0.677659	6.26	0.737247	5.48	2.82014	6.08	0.61965	5.54	3.19341	5.96	0.622971	5.96	0.604155	6.03	0.641012
1095	peptidyl-prolyl cis-trans isomerase F, mitochondrial isoform X1 [Sus scrofa]	XP_001929518	PPIF	1		22 kDa	true	6.62	0.557007	6.88	0.676166	6.63	0.57288	6.52	0.643277	6.64	0.663408	6.28	0.624747	6.81	0.736693	6.67	0.564064	6.97	0.567732	6.76	0.59304	6.57	0.558914	6.44	0.660287
1096	retinol dehydrogenase 14 [Sus scrofa]	XP_003125388	RDH14	1		37 kDa		6.11	0.62811	6.49	0.587407	6.11	0.632165	6.29	0.59297	6.44	0.641109	6.76	0.569787	6.42	0.586131	6.53	0.676187	6.69	0.616648	6.09	0.680064	6.52	0.592457	6.27	0.584262
1097	LOW QUALITY PROTEIN: extended synaptotagmin-1 [Sus scrofa]	XP_003126310	ESYT1	2		123 kDa		6.37	0.778526	5.86	0.665629	6.13	0.768789	5.99	0.671321	6.1	0.622749	5.78	0.727998	5.99	0.61747	6.06	0.754321	5.85	0.678391	6.03	0.667733	5.85	0.783326	5.74	0.750377
1098	40S ribosomal protein S8 [Sus scrofa]	XP_003128108	RPS8	1		24 kDa		8.27	0.666765	7.5	0.908432	7.67	0.740979	6.18	0.637873	6.17	0.604882	6.1	0.788104	6.55	0.792103	6.45	0.694728	6.63	0.739017	5.83	0.946306	5.2	0.767885	5.33	0.970459
1099	vacuolar protein-sorting-associated protein 36 isoform X1 [Sus scrofa]	XP_003130995	VPS36	1		44 kDa		5.97	0.685343	6.13	0.768325	6.11	0.712658	5.83	0.626545	6.22	0.666416	5.76	0.740725	5.48	1.12702	5.81	0.687636	6.08	0.62683	6.05	0.617067	5.77	0.811235	5.89	0.721777
1100	dual specificity protein phosphatase 3 [Sus scrofa]	XP_003131408	DUSP3	3		21 kDa		6.28	0.662941	6.35	0.713052	6.51	0.598791	6.34	0.604622	6.26	0.611809	5.89	0.563792	6.8	0.769742	6.58	0.579748	6.65	0.623962	6.78	0.571202	6.69	0.587017	6.58	0.65524
1101	apoptosis inhibitor 5 isoform X2 [Sus scrofa]	XP_005661041	API5	1		57 kDa		7.01	0.562466	7	0.596918	6.68	0.64195	6.74	0.624781	6.7	0.675088	6.55	0.985212	5.83	0.764378	6.25	0.647816	6.04	0.654442	6.06	0.915973	5.91	0.560025	6.02	0.654588
1102	GTP-binding protein RAD [Sus scrofa]	XP_020949683	RRAD	1	(+4)	33 kDa		6.3	0.714594	6.34	0.680564	6.38	0.679539	6.14	0.665229	6.39	0.850332	6.26	0.724645	5.95	0.667637	5.87	0.62675	6	0.64167	5.65	0.753029	5.95	0.639788	5.6	0.938727
1103	echinoderm microtubule-associated protein-like 1 isoform X1 [Sus scrofa]	XP_020955351	EML1	1	(+3)	99 kDa	true	6.51	0.637671	6.3	0.681987	6.22	0.679688	6.1	0.732223	6.45	0.736808	6.82	0.74198	5.73	0.719035	5.91	0.648111	5.87	0.976883	5.97	0.703361	5.77	0.631305	5.8	1.09924
1104	60S ribosomal protein L23a [Sus scrofa]	XP_003131820	RPL23A	1		18 kDa		8.06	0.670027	7.62	0.5861	7.47	0.641774	7.46	0.608238	7.17	0.557973	6.66	0.630319	6.97	0.556437	7.53	0.634004	6.63	0.666952	6.67	0.614512	6.61	0.620064	6.55	0.749127
1105	dolichyl-diphosphooligosaccharide--protein glycosyltransferase subunit STT3A isoform X1 [Sus scrofa]	XP_013834996	STT3A	1		85 kDa	true	6.49	0.636717	6.25	0	6.28	0.618714	5.72	0.588516	6.01	0	5.79	0.595062	5.55	0	5.77	0.596573	5.83	0.586919	5.5	0.596714	5.37	0.678508	5.54	0
1106	serpin A3-8 [Sus scrofa]	XP_001928857	LOC100153899	4	(+1)	47 kDa	true	6.02	0.734179	6.01	0.585338	6.52	0.891096	4.94	0.723444	5.29	0.593163	5.68	0.633379	4.37	0.778876	4.68	1.45878	5.36	0.650608	5.46	0.623167	5.9	0.729907	6.28	0.668398
1107	LOW QUALITY PROTEIN: neuroblastoma-amplified sequence [Sus scrofa]	XP_020943482	NBAS	1		268 kDa		5.57	0.630692	5.76	0	5.01	0	4.6	1.04624	5.14	0	5.1	0	4.75	0	4.87	0	4.7	0.650175	4.89	0	4	3.84852	4.5	0
1108	pleckstrin homology-like domain family B member 1 isoform X1 [Sus scrofa]	XP_020918584	PHLDB1	1	(+9)	170 kDa		6.28	0.710808	5.84	0.626888	10.36	0	5.86	0.600899	5.91	0.60985	Value missing	0	5.6	0.663142	Value missing	0	5.78	0.616957	Value missing	0	5.82	0.753429	6.07	0.608829
1109	nuclear transport factor 2 [Sus scrofa]	XP_003126970	NUTF2	2		15 kDa		7.31	0.684113	7.37	0.643537	8.34	2.64354	6.99	0.575354	7.32	0.571386	6.41	2.60987	6.75	0.596381	5.75	1.97718	7.03	0.572675	7.92	2.31076	7	0.563681	6.89	0.591564
1110	NAD-dependent protein deacetylase sirtuin-2 [Sus scrofa]	NP_001107743	SIRT2	1	(+1)	43 kDa		5.75	0.690065	5.82	0.634922	5.72	0.597148	5.91	0.64492	5.6	0.746146	5.52	0.670578	5.65	0.802218	5.79	0.677336	5.59	0.672253	5.95	0.611865	5.83	0.723015	5.87	0.649216
1111	dual specificity mitogen-activated protein kinase kinase 2 [Sus scrofa]	NP_001231479	MAP2K2	1		44 kDa	true	6.59	0.634266	6.47	0.616585	6.35	0.670681	6.5	0.612035	6.29	0.588957	6.26	0.632103	6.31	0.591612	6.2	0.680318	6.32	0.630108	6.43	0.616228	6.16	0.584037	6.24	0.684189
1112	tripartite motif-containing protein 55 isoform 1 [Sus scrofa]	NP_001231619	TRIM55	1		59 kDa		6.09	0.6344	5.94	0.717858	6.56	0.627497	6.1	0.628605	6.25	0.814818	5.81	0.654572	5.51	0.756301	5.66	0.681867	5.6	0.627113	5.47	0.62932	5	0.695448	5.43	1.068
1113	40S ribosomal protein S13 [Sus scrofa]	NP_001231758	RPS13	1		17 kDa		6.11	0.871681	5.85	0.753728	5.98	0.709443	5.51	0.61966	5.65	0.668664	5.09	0.657584	5.12	0.671127	5.63	0.648832	5.26	0.593439	4.59	1.22336	4.79	0.723007	4.23	2.39099
1114	phospholipase A-2-activating protein isoform X1 [Sus scrofa]	XP_003121921	PLAA	1	(+1)	87 kDa		6.17	0.590524	5.89	0.664343	6.1	0.766567	5.86	0.754333	5.92	0.686059	6.05	0.764952	5.93	0.890535	5.86	0.683229	5.81	0.619181	5.31	0.739044	5.68	0.680897	5.71	0.892009
1115	pantothenate kinase 4 [Sus scrofa]	XP_003356172	PANK4	1		86 kDa		6.87	0.698812	6.38	0.574339	6.61	0.631591	6.2	0.607216	6.37	0.589493	6.44	0.595915	6.06	0.593508	5.66	0.62877	6.19	0.614566	6.21	0.581758	6.11	0.65848	6.34	0.606918
1116	endoplasmic reticulum resident protein 29 [Sus scrofa]	XP_003483480	ERP29	1		29 kDa		6.43	0.79928	6.52	0.64424	6.34	0.651893	6.04	0.598972	5.88	0.609605	5.73	0.613814	5.98	0.607848	6.19	0.590471	5.81	0.606036	5.57	0.599162	5.6	0.887396	5.55	0.624173
1117	synaptic vesicle membrane protein VAT-1 homolog [Sus scrofa]	XP_005657006	VAT1	1		43 kDa		7.32	0.606708	6.87	0.581645	6.86	0.695529	7.34	0.594597	7.26	0.709794	7.56	0.691361	6.42	1.12838	6.41	0.597305	5.96	0.657672	6.96	0.587682	6.6	0.605841	7.06	0.683233
1118	vesicular integral-membrane protein VIP36 isoform X1 [Sus scrofa]	XP_005661508	LMAN2	1	(+1)	40 kDa		6.3	0.590357	6.06	0.639287	6.22	0.648596	6.02	0.575988	6.15	0.617521	6.28	0.612887	5.88	0.633598	5.87	0.669937	5.78	0.665865	5.74	0.626099	5.77	0.683678	6.04	0.701483
1119	LOW QUALITY PROTEIN: coronin-6 [Sus scrofa]	XP_020923176	CORO6	1		58 kDa	true	6.59	0.788439	6.56	0.592968	6.37	0.598021	6.6	0.710072	6.51	0.600607	6.76	0.656523	5.46	0.602679	5.82	0.73485	5.83	0.812727	5.92	0.677558	6.04	0.629599	6.03	0.576537
1120	disks large homolog 1 isoform X6 [Sus scrofa]	XP_020925761	DLG1	1	(+3)	102 kDa	true	5.89	0.632128	6.05	0.624165	6.05	0.629923	6.13	0.649585	6.08	0.653827	5.8	0.650649	5.9	0.640143	5.93	0.734936	5.71	0.645611	5.66	0.678603	5.82	0.667236	5.34	0.602375
1121	RNA-binding protein Raly isoform X1 [Sus scrofa]	XP_020933458	RALY	1	(+8)	39 kDa		7.04	0.710791	6.72	0.643783	6.94	0.668953	6.45	0.606417	6.66	0.810011	6.38	0.696053	5.4	0.730327	5.97	0.689173	5.63	0.761871	5.61	0.698838	5.77	0.659062	5.67	0.84143
1122	poly(U)-binding-splicing factor PUF60 isoform X3 [Sus scrofa]	XP_020946097	PUF60	1	(+5)	63 kDa		6.63	0.620093	6.33	0.633456	6.39	0.709672	6.31	0.753387	6.02	0.785058	5.99	0.673225	5.59	0.748885	5.83	0.655492	5.23	0.590298	5.72	0.636768	5.66	0.685606	5.83	0.628701
1123	myocardial zonula adherens protein isoform X1 [Sus scrofa]	XP_020950284	MYZAP	1		54 kDa		6.38	0.584674	6.52	0.624283	6.28	0.654375	6.39	0.580679	6.08	0.691083	6.62	0.617569	6.14	1.17441	6.17	0.573559	6.93	0.632532	6.78	0.619425	6.21	0.704413	6.86	0.646739
1124	4-hydroxy-2-oxoglutarate aldolase, mitochondrial [Sus scrofa]	NP_001177098	HOGA1	1		35 kDa		5.86	0.572175	6.27	0.612361	6.13	0.610266	5.85	0.612844	5.97	0.792063	6.21	0.572632	6.12	0.625755	6.42	1.12086	6.76	0.720429	5.96	0.601813	6.31	0.545679	6.19	0.66578
1125	vacuolar protein sorting-associated protein 4B [Sus scrofa]	XP_003121747	VPS4B	3		49 kDa	true	5.8	0.599535	5.58	0.678867	5.78	0.609793	5.69	0.63317	5.79	0.682008	5.8	0.60028	4.71	0.899768	4.81	0.631435	4.93	0.647997	4.84	0.603415	4.84	0.626739	5.01	0.699898
1126	40S ribosomal protein S7 [Sus scrofa]	XP_005662840	RPS7	1		22 kDa		7.58	0.745513	7.16	0.67975	7.26	0.574414	7.05	0.599677	7.01	0.578728	7.03	0.682028	6.45	0.727685	6.66	0.666381	6.44	0.653465	6.56	0.579531	6.4	0.721485	6.6	0.677025
1127	disco-interacting protein 2 homolog C isoform X1 [Sus scrofa]	XP_020920733	DIP2C	1	(+3)	190 kDa	true	6.37	0.606084	5.82	0.845445	6.01	0.578881	5.77	0.650704	5.84	0.646007	6.2	0.58001	6.12	0.629417	6.05	0.820022	6.21	0.604627	6.15	0.579017	6.07	0.582414	6.29	0.5908
1128	delta-1-pyrroline-5-carboxylate synthase isoform X1 [Sus scrofa]	XP_001927564	ALDH18A1	2	(+1)	87 kDa		7.2	0.568007	6.34	0.58276	6.33	0.63297	6.21	0.654603	6.18	0.618488	6.22	0.640672	5.95	0.577818	5.94	0.677358	6.06	0.65108	6.01	0.600062	5.3	0.632174	5.62	1.36337
1129	proteasome subunit alpha type-2 [Sus scrofa]	XP_003360255	PSMA2	2		26 kDa		6.66	0.557984	6.35	0.600095	6.57	0.611963	6.61	0.553995	6.33	0.596992	6.45	0.580248	5.85	0.621778	5.98	0.597181	5.73	0.572311	5.96	0.581682	5.79	0.556497	6.12	0.605856
1130	ubiquitin-like protein ISG15 [Sus scrofa]	NP_001121941	ISG15	2		19 kDa		5.14	0.653572	5.35	0.643822	4.67	0.810541	7.53	0.77331	3.88	0.65368	4.63	1.03952	5.94	0.667376	7.09	0.979444	4.86	0.769582	5.36	0.831246	5.27	0.648301	5.18	0.644001
1131	aspartyl/asparaginyl beta-hydroxylase isoform X6 [Sus scrofa]	XP_020944979	ASPH	1		89 kDa		6.34	0.83518	5.89	0.575333	5.91	0.66556	5.78	0.617155	6.04	0.623065	6.27	0.630242	6.46	0.620073	6.07	0.719611	6.14	0.752056	4.54	3.64311	5.85	0.811533	5.78	0.659762
1132	ubiquitin carboxyl-terminal hydrolase 47 isoform X2 [Sus scrofa]	XP_020938974	USP47	1		157 kDa		6.02	0.615143	Value missing	0	6.07	0.664094	5.56	0.577717	Value missing	0	5.51	0.690821	11.12	0	5.32	0.739747	5.3	0.584987	5.13	0.636032	5.21	0.587102	Value missing	0
1133	phosphoglucomutase-2 [Sus scrofa]	XP_003128958	PGM2	1		70 kDa		6.02	0.628691	6.24	0.682871	5.96	0	6.47	0.622557	6	0.659925	7	0	5.96	0.755809	5.78	0	5.75	0.647878	6.31	0	6.26	0.652693	6.12	0.618842
1134	LOW QUALITY PROTEIN: calponin-3 [Sus scrofa]	XP_003125950	CNN3	3		36 kDa	true	5.94	0.703872	5.73	0.632554	5.48	0.708022	5.37	0.607209	5.26	0.634146	4.66	1.11761	5.44	0.634921	5.76	0.748863	5.32	0.671401	5.34	0.671763	5.33	0.604833	4.98	0.665306
1135	procollagen-lysine,2-oxoglutarate 5-dioxygenase 1 [Sus scrofa]	XP_003127625	PLOD1	1		83 kDa		5.88	0.634279	No data	0	5.71	0.65557	4	0.985272	No data	0	4.15	0.996615	No data	0	4.34	0.761189	4.41	0.647007	Value missing	3.54817	3.58	1.4585	No data	0
1136	complement C5a anaphylatoxin precursor [Sus scrofa]	NP_001001646	C5	1	(+1)	189 kDa		No data	0	6.88	0.596613	6.86	0.565249	No data	0	5.99	0.555785	7.14	0.587646	7.16	0.581538	7.11	0.558217	No data	0	6.98	0.559974	No data	0	7.18	0.572473
1137	ras GTPase-activating protein-binding protein 1 [Sus scrofa]	NP_001192334	G3BP1	1	(+1)	52 kDa	true	5.8	1.05311	5.53	0.677407	6.1	0.703314	5.52	0.803008	5.31	0.708577	5.21	0.625049	4.67	1.55611	4.9	0.649829	4.77	0.936366	4.82	0.690747	4.6	0.881554	4.66	0.776315
1138	valacyclovir hydrolase precursor [Sus scrofa]	NP_001230414	BPHL	1		33 kDa		6.58	0.685449	6.33	4.93082	6.8	0.63183	6.98	0.67335	7.37	0.618355	6.62	0.623049	5.88	0.628921	6.29	0.733688	6.34	0.679426	6.51	0.58091	6.2	0.616917	6.68	0.698781
1139	ribosomal protein S10 [Sus scrofa]	NP_001231035	RPS10	1	(+1)	19 kDa	true	6.77	0.654227	6.78	0.639742	6.95	0.732568	6.82	0.623138	6.42	0.632747	6.26	0.669181	6.23	0.676755	6.38	0.721559	6.08	0.706396	6.47	0.621719	6.12	0.641748	6.36	0.579613
1140	acylamino-acid-releasing enzyme [Sus scrofa]	NP_999088	APEH	1		81 kDa		5.75	0.627636	5.69	0.674636	5.94	0.707236	5.6	0.708203	5.86	0.702968	6.19	0.727291	5.14	1.53797	5.22	0.725418	5.72	0.611929	5.53	0.685082	5.73	0.596539	5.85	0.653025
1141	proteasome subunit beta type-5 [Sus scrofa]	XP_001924480	PSMB5	2		30 kDa		6.57	0.763802	6.69	0.696086	6.85	0.683669	6.11	0.732066	6.46	0.678486	6.35	0.615584	5.88	0.66835	6.27	0.609848	6.36	0.636808	5.97	0.742032	6.28	0.620103	6.22	0.624114
1142	spondin-1 [Sus scrofa]	XP_003123014	SPON1	4		91 kDa		6.62	0.628708	6.39	0.606808	6.7	0.60042	6.7	0.608686	7.15	0.620077	7.05	0.662234	6.44	0.750151	6.2	0.702464	6.46	0.732608	6.47	0.594449	6.32	0.846526	6.56	0.703025
1143	glutathione reductase, mitochondrial [Sus scrofa]	XP_003483683	GSR	2		56 kDa		5.9	0.629787	6.06	0.676916	6	0.616455	6.01	0.724523	5.88	0.74488	6.11	0.58406	5.79	0.666072	5.84	0.64608	5.73	0.680651	5.54	0.65876	5.78	0.708827	5.74	0.643772
1144	xaa-Pro dipeptidase [Sus scrofa]	XP_005653330	PEPD	2		55 kDa		5.96	0.688122	5.77	0.638725	5.96	0.616853	6.01	0.68628	5.97	0.606787	5.9	0.700396	5.79	0.623925	5.63	0.682533	5.73	0.624888	5.82	0.580125	5.7	0.695475	5.63	0.629028
1145	coatomer subunit beta' [Sus scrofa]	XP_005669941	COPB2	1	(+1)	102 kDa		7.01	0.674765	6.31	0.621267	6.6	0.607932	6.38	0.636044	6.24	0.638127	6.09	0.596219	5.99	0.585053	5.84	1.24514	5.7	0.659397	5.97	0.621487	5.74	0.613356	6.08	0.682148
1146	acetyl-coenzyme A synthetase, cytoplasmic isoform X1 [Sus scrofa]	XP_005672919	ACSS2	1		80 kDa		5.49	0.58916	5.68	0.622578	5.64	0.62045	5.76	0.626443	5.79	0.668071	5.7	0.623434	5.34	0.685719	5.45	0.622588	5.84	0.708673	5.59	0.626377	5.52	0.634404	5.51	0.628822
1147	LOW QUALITY PROTEIN: uncharacterized protein C10orf71 homolog [Sus scrofa]	XP_013838904	C14H10orf71	2		155 kDa		5.52	0.697101	5.77	0.679063	5.57	0.771653	5.5	0.716354	5.24	0.673743	5.77	0.664812	4.93	2.52024	5.44	0.743127	5.46	0.630284	5.16	1.27159	5.69	0.616941	6.18	0.762766
1148	CDGSH iron-sulfur domain-containing protein 2 [Sus scrofa]	XP_013844843	CISD2	1		15 kDa		6.66	0.589114	6.73	0.623312	6.53	0.755953	6.1	0.664001	6.7	0.619974	6.08	0.925383	6.6	0.660727	6.79	0.652976	6.94	0.665244	6.71	0.629557	6.51	0.583735	6.29	0.627999
1149	C-Jun-amino-terminal kinase-interacting protein 4 isoform X8 [Sus scrofa]	XP_020922860	SPAG9	1		146 kDa	true	6.46	0.673709	6.17	0.663113	6.31	0.727082	5.76	0.654432	5.88	0.612703	5.67	0.590447	5.83	0.710377	5.77	0.657783	5.67	0.64126	5.61	0.668078	5.67	0.615835	5.42	0.625933
1150	ruvB-like 1 isoform X1 [Sus scrofa]	XP_020925101	RUVBL1	1		50 kDa		6.23	0.699544	6.3	0.637302	6.19	0.626121	6.2	0.907414	6.2	0.710011	6.32	0.731725	5.06	1.42586	5.79	0.642317	5.79	0.702728	5.37	1.42801	5.54	0.814455	5.82	0.65542
1151	leucine-rich repeat flightless-interacting protein 1 isoform X37 [Sus scrofa]	XP_020931160	LRRFIP1	1		75 kDa	true	5.42	0.627773	5.4	0.651759	5.62	1.06811	5.28	0.722959	5.17	0.644375	5.47	0.999545	4.74	0.699349	4.64	1.11329	4.88	0.764466	4.71	1.02157	4.79	0.677725	5.05	0.739009
1152	glypican-1 isoform X1 [Sus scrofa]	XP_020931603	GPC1	1		61 kDa		5.15	0.756416	5.4	0.650033	5.68	0.679292	5.59	0.804712	5.11	0.667053	5.24	0.682041	4.57	0.736236	4.75	0.680823	4.56	1.12507	4.4	0.831358	4.81	0.706676	4.61	0.690636
1153	bisphosphoglycerate mutase [Sus scrofa]	XP_020934835	BPGM	1		30 kDa		5.85	0.659403	5.39	0.669856	5.66	0.922801	5.98	0.674011	5.97	0.643324	7.4	1.03551	4.82	1.27452	4.57	1.40501	5.38	0.753515	5.68	0.943489	5.68	0.604014	6.25	0.62539
1154	sorting nexin-2 isoform X1 [Sus scrofa]	XP_020940341	SNX2	1		59 kDa	true	5.74	0.62673	5.67	0.618523	6.13	0.638502	5.78	0.646044	5.76	0.777803	5.24	1.10882	5.51	0.710168	5.56	0.713986	5.46	0.625042	5.31	0.654183	4.87	0.920804	5.18	0.903645
1155	serine hydrolase-like protein 2 isoform X1 [Sus scrofa]	XP_020947092	SERHL2	1		35 kDa	true	5.83	0.748692	5.65	0.721983	5.74	0.635166	5.62	0.679398	5.61	0.630373	5.48	0.681076	5.36	0.717381	5.62	0.602923	5.95	0.772027	5.6	0.689999	5.4	0.627732	5.84	0.621271
1156	LOW QUALITY PROTEIN: serine hydroxymethyltransferase, mitochondrial [Sus scrofa]	XP_020947486	SHMT2	1		54 kDa	true	5.97	0.626045	5.88	0.681244	5.51	0.608106	5.78	0.586354	5.47	0.666316	5.64	0.60985	5.07	0.639589	5.13	0.596605	4.9	0.629393	5.04	0.694871	4.7	0.647122	5.23	0.687838
1157	NEDD8-conjugating enzyme Ubc12 [Sus scrofa]	XP_020953078	UBE2M	1		21 kDa		6.66	0.641017	6.06	0.680948	6.37	0.736051	5.96	0.664119	5.99	0.626462	5.66	0.713715	5.8	0.71522	5.92	0.617132	5.68	0.619642	5.91	0.627167	5.84	0.718859	5.85	0.666015
1158	ras-related protein R-Ras [Sus scrofa]	XP_003356046	RRAS	1		24 kDa	true	5.8	0.729603	5.69	0.645994	5.73	0.742061	5.99	0.703224	5.95	0.648395	6.12	0.689322	5.7	0.606623	5.65	0.624106	5.7	0.611611	5.78	0.608312	5.59	0.844508	5.87	0.67974
1159	DNA replication licensing factor MCM3 [Sus scrofa]	XP_001924848	MCM3	1		91 kDa		6.3	1.55666	5.79	0.674172	6.29	0.712798	5.72	0.806601	6.09	0.701199	6.31	0.629203	5.04	0.700512	4.27	0.99798	5.01	0.771285	4.02	0.714354	4.94	0.964479	4.8	0.59561
1160	growth hormone-inducible transmembrane protein [Sus scrofa]	NP_001231311	GHITM	1	(+4)	37 kDa		6.22	0.599798	6.55	0.575586	6.84	0.881207	6.8	0.596844	6.77	0.588985	6.55	0.571764	6.44	0.6039	6.57	0.578947	6.59	0.615203	6.47	0.583106	6.49	0.573213	6.43	0.598185
1161	estradiol 17-beta-dehydrogenase 8 isoform X1 [Sus scrofa]	XP_005665911	HSD17B8	1		31 kDa		5.65	0.629854	6.19	0.733749	5.77	0.656658	5.55	0.665858	5.59	0.734067	5.27	0.793353	5.67	0.672357	6.23	0.692138	6.3	0.706917	5.57	0.661469	5.59	0.671666	5.65	0.683232
1162	MAGUK p55 subfamily member 6 isoform X1 [Sus scrofa]	XP_020934906	MPP6	1	(+8)	63 kDa	true	6.29	0.719742	6.06	0	6	0.595853	6.19	0.628897	6.07	0	6.52	0.64614	5.69	0	5.62	0.635947	5.36	1.02728	5.52	0.611393	5.46	0.635063	5.14	0
1163	LOW QUALITY PROTEIN: integrin alpha-1 [Sus scrofa]	XP_020932428	ITGA1	1		131 kDa		6.3	0.645336	6.22	0.574739	6.23	0.629747	6.37	0.611453	6.28	0.549433	6.32	0.618701	6.18	0.575592	5.68	0.612072	5.69	0.63677	6.3	0.709299	6.12	0.667162	6	0.55028
1164	protein ABHD14B [Sus scrofa]	XP_003358507	ABHD14B	1	(+3)	23 kDa		4.77	0.814708	5.35	0.636215	5.13	0.755311	5.06	0.665934	5.31	0.648492	4.81	0.830146	4.41	0.63156	5.15	0.642454	5.15	0.682919	5.2	0.68917	5.23	0.666004	5.03	0.634364
1165	LOW QUALITY PROTEIN: ATP-dependent RNA helicase DDX42 [Sus scrofa]	XP_020922429	DDX42	1		103 kDa		5.62	0.712083	6.04	0.667106	5.35	0.623889	5.33	0.676753	4.99	0.997324	5.78	0.688509	4.97	0.703379	4.97	0.643662	5.18	0.792597	4.88	0.606576	4.61	0.893787	4.88	0.743217
1166	40S ribosomal protein S12 [Sus scrofa]	NP_999528	RPS12	1		15 kDa		9.6	0.629967	9.35	0.633873	9.89	0.624971	8.74	0.591017	8.67	0.572642	7.38	0.644012	8.43	0.571293	8.78	0.564396	8.32	0.605175	8.3	0.564799	7.64	0.782974	7.95	0.57048
1167	CLIP-associating protein 2 isoform X15 [Sus scrofa]	XP_020927241	CLASP2	1		166 kDa	true	No data	0	5.76	0	5.95	0.625081	No data	0	5.31	0	5.32	0.63301	5.7	0	5.69	0.631503	No data	0	5.22	0.611889	No data	0	5.32	0
1168	serine/threonine-protein phosphatase 2A 56 kDa regulatory subunit alpha isoform [Sus scrofa]	NP_001093662	PPP2R5A	1		56 kDa		5.99	0.669798	6.07	0.640985	6.03	0.681543	6.13	0.632084	6.4	0.771336	6.25	0.851365	5.95	0.615137	5.68	0.695765	5.88	0.641061	5.97	0.627867	5.89	0.682281	5.82	0.582581
1169	elongin-C [Sus scrofa]	XP_001927356	ELOC	3	(+2)	12 kDa		7.98	0.937135	8.03	0.572924	8.31	0.720827	8.03	0.594835	7.99	0.570842	7.61	0.823628	7.56	0.639771	7.54	1.15142	8	0.697566	7.79	0.621102	7.32	0.593217	7.76	0.572356
1170	activator of 90 kDa heat shock protein ATPase homolog 1 [Sus scrofa]	XP_001928925	AHSA1	1		38 kDa		6.68	0.610895	6.93	0.580046	6.98	0.628854	6.23	0.694946	6.55	0.645408	6.59	0.625767	6.43	0.578442	6.41	0.638782	6.77	0.622252	6.01	0.651741	6.2	0.592264	6.32	0.676279
1171	EF-hand domain-containing protein D2 [Sus scrofa]	XP_003127676	EFHD2	1		27 kDa	true	6	0.781979	5.62	0.638073	5.92	0.618779	6.01	0.644618	6.43	0.618504	6.11	0.613284	5.66	0.62478	5.68	0.584305	5.73	0.709144	6.16	0.585323	6.08	0.653976	6.45	0.788548
1172	casein kinase II subunit alpha [Sus scrofa]	XP_003134407	CSNK2A1	1	(+2)	45 kDa		7.07	0.597619	6.61	0.645558	7.14	0.625602	6.79	0.596827	6.77	0.574893	6.78	0.613132	6.43	0.8142	6.41	0.597162	6.4	0.584806	6.35	0.6588	6.47	0.609435	6.54	0.578875
1173	14-3-3 protein gamma [Sus scrofa]	XP_005662019	YWHAG	1		28 kDa	true	6.74	0.648846	6.84	0.60072	6.93	0.647121	7.09	0.620095	7.2	0.572913	6.72	0.616367	6.95	0.596239	7.13	0.586627	7.03	0.574734	7.11	0.568401	6.94	0.583087	6.94	0.576819
1174	neurolysin, mitochondrial isoform X1 [Sus scrofa]	XP_005672545	NLN	1	(+1)	85 kDa		6.14	0.668169	5.95	0.69646	5.91	0.60414	5.74	0.696562	6.12	0.684248	6.16	0.626876	4.41	0.9346	5.16	0.673438	5.28	0.716545	5.04	0.617911	4.98	0.760088	5.16	0.741988
1175	LOW QUALITY PROTEIN: mitochondrial inner membrane protein OXA1L, partial [Sus scrofa]	XP_013833683	OXA1L	1		60 kDa		7.1	0.684343	6.83	0.636468	7.29	0.647892	6.16	0.781577	6.23	0.727253	6.41	0.646337	6.53	0.611095	6.23	0.679917	6.53	0.59078	6.29	0.635349	6.12	0.646837	6.22	0.65284
1176	MAGUK p55 subfamily member 7 isoform X1 [Sus scrofa]	XP_020920386	MPP7	1	(+7)	68 kDa	true	5.79	0.671007	5.98	0.750308	5.87	0.582221	5.93	0.688437	6.14	0.661074	5.67	0.684677	5.49	0.635032	5.71	0.589242	5.9	0.705498	5.9	0.635307	5.81	0.643342	5.73	0.608308
1177	emerin isoform X2 [Sus scrofa]	XP_020936417	EMD	1		29 kDa		6.24	0.666185	6.29	0.640432	6.19	0.706788	5.94	0.613314	5.74	0.733987	5.54	0.768365	5.54	0.672944	5.97	0.622594	5.54	0.644099	5.7	0.611217	5.66	0.63668	5.78	0.743137
1178	regulator of nonsense transcripts 1 isoform X1 [Sus scrofa]	XP_020939127	UPF1	1	(+3)	126 kDa		6.35	0.694775	6.23	0.677833	6.31	0.683797	5.86	0.641055	5.69	0.630301	5.92	0.681592	5.39	0.769981	5.48	0.686032	5.65	0.632601	5.41	0.689678	5.05	0.752763	5.77	0.631388
1179	protein kinase C and casein kinase substrate in neurons protein 2 isoform X1 [Sus scrofa]	XP_020947079	PACSIN2	1	(+2)	56 kDa	true	7.28	0.567107	7.48	0.623849	7.31	0.593764	7.21	0.601291	7.21	0.562604	7.2	0.596091	6.8	0.635598	6.89	0.574469	6.81	0.580412	7.01	0.602066	7.06	0.545807	6.89	0.595121
1180	ras-related protein Rab-5B [Sus scrofa]	XP_020947454	RAB5B	1	(+2)	24 kDa	true	6.24	0.650261	Value missing	3.94607	6.19	0.647289	6.32	0.628405	6.59	0.711922	6.66	0.653594	5.88	0.768005	5.98	0.56718	6.18	0.612124	6.22	0.557671	6.15	0.604676	6.16	0.676312
1181	GTP-binding protein SAR1b [Sus scrofa]	NP_001008689	SAR1B	1		22 kDa	true	6.45	0.656422	6.24	0.629166	6.52	0.677222	6.05	0.601262	6.16	0.628085	5.78	0.641101	6.21	0.623204	6.33	0.629403	6.25	0.589107	6.14	0.618113	6.05	0.617347	6.34	0.628775
1182	DCC-interacting protein 13-alpha [Sus scrofa]	NP_001128438	APPL1	1		79 kDa	true	5.5	0.950681	5.7	0.778475	5.34	0.737911	5.2	0.849046	4.84	1.08818	5.71	1.17883	5.06	0.780973	4.38	0.750046	4.03	4.10427	5.36	0.729841	5.42	0.665556	5.44	0.890638
1183	methionine--tRNA ligase, cytoplasmic isoform X1 [Sus scrofa]	XP_020947525	MARS	1		108 kDa		5.73	0.744564	5.59	0.641645	5.43	0.656105	5.53	0.674187	5.1	0.678271	5.18	0.829784	5.23	0.618839	5.16	0.629161	4.93	0.657263	5.17	0.672401	4.5	2.12025	5.01	0.651937
1184	protein phosphatase 1 regulatory subunit 7 [Sus scrofa]	NP_001230831	PPP1R7	1		41 kDa		6.24	0.72663	6.13	0.616831	6.36	0.63718	6.19	0.619599	6.26	0.59685	6.54	0.601913	5.88	0.957364	5.68	0.622816	6.02	0.634204	5.98	0.6189	6.13	0.605469	5.99	0.699887
1185	cullin-4A [Sus scrofa]	XP_003131149	CUL4A	1		88 kDa	true	6.09	0.617623	6.41	0.684034	6.32	0.843622	6.07	0.685204	5.84	0.61548	5.92	0.575145	5.44	0.810979	5.59	0.69142	5.9	0.631843	6	0.63765	5.42	0.742439	5.99	0.623668
1186	transportin-1 isoform X1 [Sus scrofa]	XP_020932373	TNPO1	1		102 kDa	true	6.05	0.668271	6.13	0.676327	6.16	0.791941	5.83	0.607461	5.66	0.633199	5.81	0.833765	5.48	0.641553	5.14	1.11994	5.14	0.992526	5.08	0.840314	5.28	0.612068	5.51	0.635096
1187	ATP-dependent RNA helicase DDX19A [Sus scrofa]	XP_003126917	DDX19A	1		54 kDa		6.09	0.632473	5.63	0.618777	5.84	0.648934	5.5	0.654768	5.39	0.708866	5.45	0.59479	5.12	0.619545	5.39	0.62546	5.06	0.774262	5.52	0.598582	5.24	0.640497	5.64	0.669362
1188	ATP synthase subunit s, mitochondrial isoform X3 [Sus scrofa]	XP_013848843	ATP5S	1	(+1)	28 kDa		6.17	0.718949	6.03	0.725227	6.4	0.57741	6	0.595774	6.41	0.6012	6.22	0.629212	6.51	0.60761	6.3	0.605747	6.67	0.613119	6.41	0.637784	6.33	0.622034	6.22	0.591262
1189	cullin-1 [Sus scrofa]	XP_020919241	CUL1	1	(+6)	90 kDa		5.79	0.745325	5.1	0	5.42	0.64017	5.36	0.668536	4.9	0	5.54	0.657457	5.86	0	4.89	3.52679	4.67	0.81219	4.63	0.65019	5.05	0.646091	5.36	0
1190	vacuolar protein sorting-associated protein 29 isoform X2 [Sus scrofa]	XP_003483474	VPS29	1	(+1)	20 kDa		6.63	0.585149	6.33	0.597475	6.47	0.604642	6.36	0.581443	6.56	0.654718	6.57	0.589671	5.89	0.701963	5.86	0.754095	6.07	0.566608	5.93	0.59859	5.96	0.6608	6.22	0.598199
1191	plasminogen activator inhibitor 1 RNA-binding protein isoform X1 [Sus scrofa]	XP_003127984	SERBP1	1		45 kDa		6.25	0.60277	6.51	0.596774	6.7	0.590961	6.32	0.592401	6.19	0.608179	5.74	0.610068	5.94	0.608179	6.03	0.62274	5.88	0.60695	6.02	0.595926	5.76	0.617646	Value missing	4.14994
1192	39S ribosomal protein L16, mitochondrial [Sus scrofa]	NP_001231896	MRPL16	1		29 kDa		6.31	0.574041	6.45	0.660606	6.27	0.591205	6	0.592513	6.41	0.603371	6.32	0.593646	6.2	0.609431	6.32	0.592273	6.09	0.803259	5.86	0.659564	6.33	0.569797	6.23	0.607209
1193	LOW QUALITY PROTEIN: wolframin [Sus scrofa]	XP_020956467	WFS1	1		122 kDa		6.49	1.05599	6.68	2.28301	7.03	0.621965	5.79	0.698033	5.55	0.705456	4.64	0.729735	5.25	0.684162	5.75	0.588376	5.03	0.652293	5.01	0.613508	5.22	0.677668	5.6	0.89658
1194	cofilin-2 [Sus scrofa]	NP_001020386	CFL2	1	(+1)	19 kDa	true	7.97	0.618277	7.97	0.539411	8.04	0.609241	7.92	0.62578	7.88	0.541066	7.52	0.609802	7.87	0.5715	8.06	0.574587	7.97	0.657408	7.92	0.553982	7.94	0.756569	7.92	0.545047
1195	LOW QUALITY PROTEIN: villin-1 [Sus scrofa]	XP_001925202	VIL1	3		93 kDa	true	7.68	0.593685	6.94	0.596445	6.67	0.584592	6.71	0.556845	6.31	0.622432	6.48	0.563467	6.44	0.594015	6.53	0.567337	6.03	0.569447	6.22	0.56817	6.27	0.556845	6.38	0.632985
1196	endoplasmic reticulum resident protein 44 precursor [Sus scrofa]	NP_001131101	ERP44	1		47 kDa		7.19	0.656513	6.89	0.618429	7	0.623239	6.72	0.628177	6.63	0.584694	6.7	0.60993	6.86	0.600068	6.55	0.651492	6.58	0.603013	6.59	0.627595	6.33	0.685806	6.31	0.663857
1197	H/ACA ribonucleoprotein complex subunit 4 [Sus scrofa]	NP_001136140	DKC1	1		58 kDa		6.39	0.647921	6.4	0.657435	6.41	0.689279	6.26	0.608304	6.28	0.641236	6.34	0.643964	5.77	0.654372	5.68	0.784516	5.99	0.577755	5.82	0.582115	5.14	0.572682	5.56	0.621794
1198	proteasome subunit beta type-6 [Sus scrofa]	NP_001138398	PSMB6	2		26 kDa		6.58	0.673326	6.58	0.585379	6.5	0.620857	6.09	0.694977	6.31	0.613519	6.36	0.717596	5.63	0.621178	5.94	0.744003	6.09	0.675982	5.68	0.666527	5.95	0.647288	6.09	0.614139
1199	putative transferase CAF17, mitochondrial [Sus scrofa]	NP_001231759	IBA57	1		38 kDa		5.88	0.680101	5.93	0.600953	5.84	0.66613	6.19	0.666414	6.04	0.603957	6.19	0.715369	4.74	0.962232	5.23	0.726347	5.7	0.637585	5.75	0.656808	5.66	0.624514	5.75	0.594475
1200	carbonyl reductase [NADPH] 1 [Sus scrofa]	NP_001302675	LOC100622246	1		31 kDa	true	6.9	0.577155	6.87	0.637796	6.76	0.604241	6.65	0.593292	6.68	0.750791	6.76	0.715438	5.87	1.18903	6.26	0.623448	6.09	0.651177	6.55	0.565825	6.5	0.630261	6.17	0.996453
1201	dolichyl-diphosphooligosaccharide--protein glycosyltransferase 48 kDa subunit precursor [Sus scrofa]	NP_999353	DDOST	1		49 kDa		6.86	0.593629	6.56	0.644802	6.23	0.677087	6.36	0.595885	6.28	0.640491	6.38	0.788274	5.69	0.677794	5.98	0.631563	5.78	0.603273	5.85	0.589542	5.58	0.606048	5.81	0.620203
1202	poly(ADP-ribose) glycohydrolase ARH3 [Sus scrofa]	XP_003127836	ADPRHL2	1		39 kDa		6.45	0.695957	5.74	3.52831	6.37	0.742299	6.42	0.599538	6.88	0.659832	6.44	0.676763	5.89	0.754257	6.14	0.686859	6.09	0.64303	5.98	1.54138	6	0.721793	6.42	0.633998
1203	MOB kinase activator 1B isoform X2 [Sus scrofa]	XP_003129121	MOB1B	1		25 kDa		6.27	0.634555	6.35	0.739501	6.3	0.648383	5.92	0.622714	5.95	0.611606	5.62	0.655387	5.49	0.627175	5.7	0.693008	5.79	0.666032	5.86	0.696574	5.56	0.704491	5.83	0.617784
1204	WD repeat-containing protein 82 [Sus scrofa]	XP_003132297	WDR82	1		35 kDa		6.81	0.639032	6.74	0.603648	6.85	0.630826	6.51	0.615372	6.79	0.626581	6.68	0.595619	5.76	0.951522	5.99	0.768053	6.48	0.681771	6.42	0.565089	6.26	0.703712	6.33	0.609367
1205	cold shock domain-containing protein E1 isoform X1 [Sus scrofa]	XP_003481532	CSDE1	1	(+2)	94 kDa		7.07	0.639417	7.05	0.656293	6.99	0.646129	6.69	0.62097	6.41	0.589124	6.56	0.602272	6.34	0.737762	6.18	0.728421	6	0.761739	6.45	0.606468	6.11	0.61278	6.24	0.645377
1206	AP-1 complex subunit gamma-1 isoform X2 [Sus scrofa]	XP_003481845	AP1G1	1		91 kDa		5.65	0.742736	5.58	0.665598	5.74	0.645421	5.35	0.66723	5.62	0.705169	5.57	0.64465	5.34	0.654115	5.14	0.648665	5.4	0.769132	5.11	0.705491	5.36	0.695994	5.09	0.667936
1207	NSFL1 cofactor p47 isoform X1 [Sus scrofa]	XP_005672864	NSFL1C	1		41 kDa		5.79	0.714151	5.86	0.695016	6.05	0.671126	5.53	0.778525	5.82	0.608977	5.71	0.768103	5.67	0.625364	5.41	0.927974	5.64	0.971404	5.44	0.665547	5.6	0.665062	5.37	0.658906
1208	protein 4.1 isoform X2 [Sus scrofa]	XP_013851284	EPB41	2	(+4)	113 kDa	true	6.28	0.6225	6.11	0.652477	5.93	0.738366	5.87	0.587519	5.86	0.719936	7.51	1.02493	6.01	0.648846	5.56	0.81233	5.97	0.597405	6.26	0.634873	6.43	0.589131	6.41	0.614572
1209	thrombospondin type-1 domain-containing protein 4 isoform X1 [Sus scrofa]	XP_020929583	THSD4	1	(+3)	112 kDa		4.83	0.678326	4.59	0.721155	4.92	0.65787	4.76	0.769796	5.13	0.744605	4.68	0.732824	3.34	2.69167	4.51	0.668549	4.56	0.637756	4.14	0.690335	4.67	0.649861	4.69	0.712014
1210	LOW QUALITY PROTEIN: heat shock-related 70 kDa protein 2 [Sus scrofa]	XP_003356782	HSPA2	2		70 kDa	true	5.5	0.689769	5.65	0.726624	5.4	0.955793	6.55	0.651282	5.81	0.607474	5.62	0.80014	5.1	0.725707	5.4	0.601514	4.99	1.36894	5.64	0.607546	5.44	0.867987	5.38	0.605601
1211	isoamyl acetate-hydrolyzing esterase 1 homolog isoform X1 [Sus scrofa]	XP_003481337	IAH1	1		27 kDa		5.12	0.649075	5.06	0.641077	5.08	0.677279	4.94	0.715194	5.13	0.624209	4.91	0.667333	5.22	0.615529	4.92	0.777063	5.18	0.653295	5.36	0.656731	5.29	0.651984	5.16	0.663608
1212	signal transducer and activator of transcription 3 [Sus scrofa]	NP_001038045	STAT3	1		88 kDa		6.53	0.730125	5.82	0.557201	6.07	0.672589	5.74	1.14844	6.15	0.57037	5.97	0.681514	6.24	0.557799	6.06	0.639601	5.86	0.722795	5.93	0.700209	5.67	0.903567	5.93	0.56221
1213	glucose-6-phosphate 1-dehydrogenase isoform X1 [Sus scrofa]	XP_020936403	G6PD	1		63 kDa		5.83	0.655454	5.46	0.847024	5.94	0.696382	6.31	0.786844	5.81	0.640776	6.54	0.978539	5.55	0.62547	4.98	0.740151	3.89	2.75018	5.62	0.679285	5.69	0.650932	6	0.640632
1214	60S ribosomal protein L21 [Sus scrofa]	XP_003482912	RPL21	1	(+4)	19 kDa		7.83	0.566661	7.1	0.650796	7.53	0.624231	6.24	0.571447	6.25	0.627042	6.22	0.550302	6.31	0.636816	6.35	0.549435	6.3	0.573961	4.7	0.982528	5.31	0.85834	5.59	0.893886
1215	metaxin-2 [Sus scrofa]	NP_001038006	MTX2	1	(+1)	30 kDa		7.22	0.589715	7.09	0.642125	7.06	0.678581	7.16	0.557446	7.44	0.619507	6.93	0.622043	7.06	0.647611	7.18	0.580516	7.25	0.540635	7.3	0.56457	6.81	0.595841	7.02	0.592074
1216	armadillo repeat-containing X-linked protein 3 [Sus scrofa]	XP_003135299	ARMCX3	1	(+3)	43 kDa		5.76	0.692424	5.9	0.654557	5.81	0.949805	5.9	0.633802	5.77	0.648908	5.76	0.929861	5.26	0.742228	5.34	0.967573	5.54	0.627292	5.55	0.980894	5.23	0.66334	5.3	0.787811
1217	vitronectin precursor [Sus scrofa]	NP_999269	VTN	1		53 kDa		6.23	0.597051	5.98	0.617377	6.01	0.675978	6.27	0.59751	5.73	0.761722	6.32	0.662873	6.49	0.645995	6.2	0.609027	6.51	0.579794	6.42	0.586224	Value missing	4.40033	6.6	0.635061
1218	exportin-5 [Sus scrofa]	XP_005666094	XPO5	2		136 kDa		6.35	3.61962	6.63	0	6.32	0.662057	6.96	0.89406	5.85	0	6.53	0.62519	5.63	0	5.74	0.608474	5.23	1.08919	Value missing	4.96724	5.74	0.601244	6.33	0
1219	single-stranded DNA-binding protein, mitochondrial isoform X4 [Sus scrofa]	XP_020934260	SSBP1	1		16 kDa		6.35	0.592549	6.41	0.60446	6.18	0.64434	6.21	0.570236	6.47	0.646279	6.79	0.654762	5.59	0.951619	6	0.754102	5.95	0.570136	6.12	0.570029	6.3	0.582563	5.87	0.646202
1220	pyruvate dehydrogenase kinase, isozyme 2 isoform X1 [Sus scrofa]	XP_020922807	PDK2	1		46 kDa	true	5.09	0.705894	No data	0	5.06	0.666861	3.91	0.738491	No data	0	5.22	0.690753	No data	0	4.72	0.693845	5.74	0.89314	5.03	0.696042	4.93	0.706543	No data	0
1221	protein FAM98A [Sus scrofa]	XP_003125297	FAM98A	1		55 kDa	true	6.14	0.612213	6.09	0.65885	5.89	0.773019	5.75	0.844194	5.93	0.602451	5.31	0.825981	5.62	0.715058	5.91	0.767192	5.63	0.798947	5.82	0.722222	5.32	0.614803	5.19	0.581284
1222	caveolin-3 [Sus scrofa]	NP_001032226	CAV3	1		17 kDa	true	7.63	0.585412	7.97	0.5933	7.78	0.602718	8.48	0.554095	8.3	0.618074	8.4	0.612181	7.25	0.610608	7.46	0.605854	7.65	0.565142	7.19	0.818213	7.46	0.565996	7.41	0.575004
1223	maltase-glucoamylase, intestinal [Sus scrofa]	XP_020934755	MGAM	1	(+2)	207 kDa		5.08	0	4.76	0.690278	4.58	0.679772	4.36	0	4.47	0.625241	4.62	0.809848	5.38	0.683944	4.87	0.712135	5.3	0	4.83	0.682669	Value missing	0	4.12	1.859
1224	metastasis-associated protein MTA2 isoform X1 [Sus scrofa]	XP_003122670	MTA2	2		75 kDa	true	6.96	0.579223	6.42	0.678937	6.77	0.640411	6.79	0.545184	6.48	0.63123	6.85	0.633589	6.14	0.730176	5.95	0.617236	5.92	0.537676	5.43	0.735249	5	0.741947	6.23	0.693678
1225	nucleolar RNA helicase 2 [Sus scrofa]	XP_005657444	DDX21	1		87 kDa	true	5.64	0.933627	5.86	0	5.38	0.910243	5.4	0.795966	5.18	0	5.2	0.671733	4.1	0	3.76	0.765517	3.29	0.905958	4.07	0.693302	3.52	1.10818	3.83	0
1226	coagulation factor XIII A chain [Sus scrofa]	XP_001927665	F13A1	3		83 kDa		5.23	0.671213	5.5	0.563366	5.68	0.633081	6.54	0.726957	5.46	0.59837	7.06	0.725447	6.35	0.574605	5.47	0.637805	5.63	0.618981	6.13	0.626501	6.17	0.601117	6.73	0.549651
1227	ubiquitin fusion degradation protein 1 homolog isoform X2 [Sus scrofa]	XP_001929657	UFD1	6	(+1)	29 kDa		6.16	0	6.26	0.596963	6.01	0.641166	5.19	0	5.57	0.604862	5.67	0.759526	5.91	0.554909	6.07	0.858624	5.57	0	5.79	0.655362	6.29	0	5.8	0.559332
1228	pericentriolar material 1 protein isoform X1 [Sus scrofa]	XP_020933561	PCM1	1	(+9)	250 kDa		8.83	0.658192	9.84	1.19142	8.85	0.66885	8.6	0.537558	8.53	0.615008	8.81	0.556532	7.02	2.55169	8.27	0.564498	8.77	0.559805	8.82	0.585193	8.75	0.531557	8.85	0.613173
1229	charged multivesicular body protein 2a [Sus scrofa]	XP_020953074	CHMP2A	1	(+1)	25 kDa		6.08	0	6.33	0	6.11	0.576634	5.86	0	5.8	0	5.63	0.748792	5.75	0	5.67	1.41735	5.8	0	5.45	4.16783	4.93	0	5.87	0
1230	LOW QUALITY PROTEIN: DNA-directed RNA polymerase II subunit RPB1 [Sus scrofa]	XP_020923484	POLR2A	1		217 kDa		No data	0	5.15	0	4.48	0.644274	No data	0	4.73	0	4.51	0.622348	3.87	0	4.09	0.623952	No data	0	4.4	0.632107	No data	0	4.09	0
1231	prothrombin precursor [Sus scrofa]	NP_001116457	F2	1		70 kDa		6.77	0.615721	6.34	0.658181	6.8	0.584352	6.2	0.586493	5.84	0.677019	6.17	0.916263	6.69	0.605182	6.12	0.572087	6.64	0.634832	6.55	0.643714	6.07	0.813782	6.48	0.766312
1232	plasma protease C1 inhibitor precursor [Sus scrofa]	NP_001116666	SERPING1	1	(+1)	55 kDa		7.38	0.636608	6.95	0.585017	6.92	0.58403	6.35	0.671139	6.63	0.555934	7.5	0.594612	7.68	0.562119	7.08	0.608887	7.34	0.561625	7.52	0.560149	7.4	0.586991	7.65	0.622312
1233	delta-sarcoglycan [Sus scrofa]	NP_001137595	SGCD	1	(+2)	32 kDa		6.05	0.565284	5.88	0.71868	6.41	0.554257	6.06	0.612217	6.17	0.643272	5.94	0.566205	6.84	0.653174	6.9	0.662015	6.67	0.613225	5.71	0.576426	5.94	0.603969	5.94	0.656644
1234	S-adenosylmethionine synthase [Sus scrofa]	NP_001161122	MAT2A	1		44 kDa		6.62	0.670934	6.5	0.595164	6.86	0.65933	6.4	0.606848	6.52	0.661363	6.29	0.613992	5.6	0.610294	5.69	0.578878	5.69	0.674063	5.63	1.08033	5.7	0.595633	5.62	0.6171
1235	glucosidase 2 subunit beta precursor [Sus scrofa]	NP_001231527	PRKCSH	1	(+1)	61 kDa		6.36	0.699818	6.33	0.750351	6.37	0.635115	5.87	0.608994	5.78	0.683042	5.89	0.63945	5.8	0.611124	5.77	0.666401	5.71	0.628338	5.18	0.904681	5.52	0.681251	5.5	0.651617
1236	LOW QUALITY PROTEIN: septin-9 [Sus scrofa]	XP_005653913	SEPT9	2		64 kDa		6.02	0.651234	5.57	0.658293	5.8	0.678973	5.68	0.691616	5.75	0.69261	5.86	0.640738	5.38	0.635788	5.37	0.632922	5.52	0.629212	5.23	0.699412	5.15	0.666143	5.48	0.629275
1237	kininogen-1 isoform X1 [Sus scrofa]	XP_013843662	KNG1	2		70 kDa		5.91	0.660224	5.59	0.611988	5.56	0.625898	5.12	0.922571	5.23	0.652135	5.41	0.69034	6.05	0.668058	5.41	0.735816	5.91	1.05778	5.54	0.606011	5.22	0.69756	5.32	0.63942
1238	tyrosine-protein phosphatase non-receptor type 11 isoform X3 [Sus scrofa]	XP_013845818	PTPN11	1	(+1)	68 kDa		6.44	0.68393	6.43	0.56961	6.52	0.659348	6.43	0.592023	6.46	0.58349	6.6	0.606785	6.12	0.57678	5.89	0.674197	6.26	0.613407	6.32	0.67008	6.32	0.584158	6.44	0.599172
1239	flotillin-2 isoform X2 [Sus scrofa]	XP_020923156	FLOT2	1		47 kDa		6.11	0.664444	6.13	0.677565	5.77	0.628028	6.45	0.623074	6.33	0.61319	6.28	0.617172	6.27	0.624299	6.61	0.631913	6.39	0.644366	6.41	0.561107	6.13	0.661904	6.35	0.604942
1240	RNA-binding protein 4 isoform X1 [Sus scrofa]	XP_020932472	RBM4	1	(+1)	40 kDa		6.81	0.667343	6.53	0.708019	7.05	0.691594	6.51	0.607441	6.43	0.603686	6.38	0.617417	5.77	0.877388	5.81	0.750921	5.74	0.62612	5.62	0.769877	5.79	0.605501	5.85	0.664763
1241	A-kinase anchor protein 2 isoform X2 [Sus scrofa]	XP_020943345	AKAP2	1		102 kDa		6.43	0.630509	5.99	0.580826	5.8	0.615459	6.73	0.672484	6.01	0.574141	6.42	0.699888	5.33	0.876944	5.66	0.60425	5.37	0.647669	6.19	0.650381	5.47	0.599813	5.89	0.58612
1242	rho guanine nucleotide exchange factor 2 isoform X4 [Sus scrofa]	XP_020944128	ARHGEF2	1		118 kDa		6.42	0.615066	6.17	0.656743	6.33	0.620641	5.62	0.623709	5.71	0.649544	5.52	0.629287	5.67	0.646984	5.76	0.654722	5.67	0.610404	5.18	0.667539	5.15	1.04238	5.1	0.694222
1243	pre-B-cell leukemia transcription factor-interacting protein 1 [Sus scrofa]	XP_020945398	PBXIP1	1	(+2)	80 kDa		5.65	0.687088	6.25	0.662443	5.69	0.615866	5.69	0.625798	5.48	0.64933	5.35	0.746793	6.1	0.615949	6.44	0.686934	6.11	0.633227	5.68	0.709664	5.68	0.732861	5.17	0.753329
1244	IST1 homolog isoform X1 [Sus scrofa]	XP_020949508	IST1	1	(+2)	40 kDa		5.94	0.79431	6.54	0.722098	6.62	0.598659	6.38	0.667174	6.44	0.644845	6.1	0.606323	5.77	0.634891	5.4	4.48389	6.12	0.672922	5.89	0.770164	6.01	0.60178	5.81	0.74961
1245	LOW QUALITY PROTEIN: latent-transforming growth factor beta-binding protein 4 [Sus scrofa]	XP_020950058	LTBP4	1		174 kDa		6.63	0.845298	5.93	0.828907	5.8	0.581362	5.61	0.628195	5.22	0.88488	5.78	0.582799	6.16	0.795454	5.81	0.661499	5.85	0.721286	5.79	0.734939	5.66	0.645609	5.68	0.673211
1246	inorganic pyrophosphatase 2, mitochondrial isoform X1 [Sus scrofa]	XP_020957372	PPA2	1	(+1)	39 kDa		6.1	0.758243	6.47	0.627522	6.36	0.592726	6.03	0.814549	6.39	0.590966	6.19	0.673171	6.3	0.62844	6.27	0.79909	6.73	0.603375	6.47	0.609883	6.24	0.659584	6.12	0.704496
1247	ATP-binding cassette sub-family E member 1 isoform X2 [Sus scrofa]	XP_003129218	ABCE1	4		67 kDa		7.15	0.560239	6.88	0.653271	6.92	0.669594	6.84	0.557663	6.51	0.662504	6.47	0.683411	6.61	0.609291	6.67	0.581456	6.47	0.559453	6.3	0.711078	6.12	0.594446	6.56	0.583717
1248	beta-2-glycoprotein 1 isoform X2 [Sus scrofa]	XP_005668719	APOH	1		32 kDa		6.81	0.703293	5.99	0.847439	6.33	0.611649	5.82	0.678797	6	0.606239	5.12	3.44838	6.43	0.60551	6.3	0.609479	6.65	0.658374	6.56	0.608626	6.1	0.628984	6.61	0.610184
1249	protein LYRIC [Sus scrofa]	NP_001231552	MTDH	1		64 kDa		6.22	0.623711	6.29	0.613647	5.85	0.601949	6.16	0.633704	6	0.637096	6.29	0.863779	5.82	0.632707	6.09	0.662958	5.51	0.647783	5.28	0.688595	5.72	0.609269	5.27	0.613173
1250	histone H1.5 [Sus scrofa]	XP_020955494	LOC110261661	1		23 kDa	true	6.66	0.607432	6.86	0.598671	6.55	0.617092	7.25	0.619142	7.15	0.797159	7.12	0.795239	5.66	0.664665	5.97	0.60359	5.94	0.665727	6.03	0.67138	5.83	0.655639	5.87	0.676587
1251	glycylpeptide N-tetradecanoyltransferase 1 [Sus scrofa]	XP_020922505	NMT1	1		57 kDa	true	6.06	0.669676	6	0.594824	5.92	0.645941	5.47	0.623117	5.81	0.58503	5.46	0.639609	4.92	0.646784	5.5	0.782981	5.47	0.621614	5.04	0.634464	4.97	0.593059	5.12	0.585387
1252	alpha-1-syntrophin [Sus scrofa]	XP_003359993	SNTA1	1		54 kDa	true	6.72	0	6.61	0.602116	6.56	0.646962	5.94	0	5.94	0.644023	5.49	1.13656	6.94	0.688037	6.67	0.639549	7.35	0	6	0.625299	5.74	0	5.8	0.584244
1253	eukaryotic translation initiation factor 4H isoform 2 [Sus scrofa]	NP_001230377	EIF4H	1		25 kDa		7.45	0.589481	6.98	0.622213	7.13	0.631759	6.83	0.574298	6.8	0.584725	6.53	0.665069	6.34	0.581632	6.54	0.602681	6.08	0.633975	6.44	0.60192	6.39	0.613567	6.21	0.784096
1254	cell division control protein 42 homolog isoform X1 [Sus scrofa]	XP_005656096	CDC42	1		21 kDa	true	7.05	0.60436	6.49	0.588725	7.17	0.63962	7.12	0.601515	7.07	0.613463	6.79	0.590544	6.66	0.560133	6.4	0.588457	6.3	0.595241	6.53	0.596166	6.08	0.617208	6.67	0.559144
1255	tripeptidyl-peptidase 1 isoform X1 [Sus scrofa]	XP_003357180	TPP1	1		62 kDa		5.97	0.662494	6.26	0.613632	6.22	0.614442	6.42	0.756602	6.46	0.711071	6.37	0.657012	5.55	0.775084	5.9	0.658351	6.05	0.69433	6.16	0.601236	6.4	0.685007	6.16	0.623168
1256	caldesmon isoform X5 [Sus scrofa]	XP_005673202	CALD1	1	(+5)	94 kDa		6.48	0.571087	6.63	0	6.88	0.60601	7.04	0.582693	6.42	0	6.8	0.615168	7.17	0	7.22	0.622316	6.6	0.65528	6.89	0.565056	7.34	0.578687	7.22	0
1257	NADH dehydrogenase subunit 1 (mitochondrion) [Sus scrofa]	NP_008634	ND1	1	(+2)	36 kDa		5.52	0.819804	6.18	0.615628	6.41	0.641367	5.83	0.701673	5.99	0.630855	5.58	0.648764	6.58	0.622179	6.26	0.595953	7.08	0.867872	6.07	0.59303	6.26	0.746712	5.72	0.654491
1258	small nuclear ribonucleoprotein Sm D2 isoform X1 [Sus scrofa]	XP_020949067	SNRPD2	1		16 kDa		6.53	0.602308	6.46	0.630692	6.9	0.571389	6.51	0.610264	6.52	0.641874	6.03	0.625011	5.41	0.656045	5.97	0.633731	5.66	0.600684	5.81	0.569063	5.19	0.71002	5.59	0.693103
1259	myoferlin isoform X1 [Sus scrofa]	XP_020929511	MYOF	1	(+2)	236 kDa	true	5.63	0.775923	No data	0	4.89	0.669544	5.1	0.705775	No data	0	5.63	0.644844	No data	0	4.79	0.656213	4.5	1.30681	5.18	0.663492	5.05	0.712849	No data	0
1260	peptidyl-prolyl cis-trans isomerase FKBP5 isoform X2 [Sus scrofa]	XP_013833281	FKBP5	2	(+2)	52 kDa		5.73	0.597072	No data	0	5.75	0.592618	6.39	0.677245	No data	0	6.36	0.791578	No data	0	5.56	0.61893	5.2	0.681617	5.52	0.596864	5.52	0.633256	No data	0
1261	LOW QUALITY PROTEIN: nucleobindin-2 [Sus scrofa]	XP_020938935	NUCB2	1		50 kDa	true	7.74	0.700519	No data	0	7.23	0	7.2	0.624904	No data	0	6	0	No data	0	7.7	0	7.19	0.782319	7	0	6.7	0.592467	No data	0
1262	protein quaking [Sus scrofa]	NP_001007196	QKI	1	(+2)	38 kDa		7	0.657011	7.08	0.621683	7	0.686533	6.89	0.580649	6.9	0.57426	6.47	0.610061	5.87	0.62939	6.45	0.624644	5.92	0.588691	6.24	0.616536	6.12	0.644144	6.11	0.571716
1263	MHC class I antigen 1 precursor [Sus scrofa]	NP_001090900	SLA-1	1		40 kDa	true	5.15	0.653812	5.95	0	Value missing	0	6.92	0.683809	4.81	0	Value missing	0	4.22	0	7.72	0	5.32	0.760027	8.46	0	4.94	0.710002	5.83	0
1264	erlin-2 precursor [Sus scrofa]	NP_001137178	ERLIN2	1		38 kDa	true	6.36	0.637997	6.17	0.588718	6.12	0.621682	6.09	0.628144	6.46	0.683793	6.18	0.700764	6.51	0.718828	6.23	0.597162	6.06	0.76122	6.36	0.576823	6.38	0.625506	6.22	0.599068
1265	1,2-dihydroxy-3-keto-5-methylthiopentene dioxygenase [Sus scrofa]	NP_001230627	ADI1	1		22 kDa		6.31	0.691512	6.09	0.629718	6.1	0.654999	5.64	0.681772	5.74	0.621653	5.58	0.630305	5.39	0.640584	5.35	0.646242	5.45	0.661443	5.5	0.634867	5.24	0.695442	5.34	0.612762
1266	peptidyl-prolyl cis-trans isomerase FKBP9 precursor [Sus scrofa]	NP_001239161	FKBP9	1		63 kDa		6.53	0.889922	5.9	0.62194	6.13	0.686728	6.08	0.645431	5.95	0.763823	5.88	0.625603	6.1	0.889051	5.55	0.669041	5.58	0.698145	5.65	0.723341	5.23	0.842626	5.69	0.62483
1267	6-phosphogluconolactonase isoform X1 [Sus scrofa]	XP_003123542	PGLS	1	(+1)	28 kDa		6.18	0.675393	6.28	0.664202	6.66	0.598207	6.28	0.612589	6.33	0.657879	6.09	0.62208	5.49	0.77441	5.66	0.677006	5.52	0.654947	5.87	0.596709	5.9	0.622141	5.9	0.668898
1268	rRNA 2'-O-methyltransferase fibrillarin [Sus scrofa]	XP_003355972	FBL	2		34 kDa	true	6.47	0.669337	5.95	0.633349	5.8	0.623146	5.93	0.652769	5.86	0.638409	5.87	0.603608	4.93	0.71858	5.15	0.662027	4.88	0.668573	4.69	0.776718	4.84	0.746225	4.99	0.672924
1269	ornithine aminotransferase, mitochondrial isoform X1 [Sus scrofa]	XP_005671605	OAT	2		54 kDa	true	5.91	0.643696	5.55	0.632527	6.2	0.718084	5.78	0.694194	5.14	0.73046	4.24	0.832669	6.35	0.830251	5.79	0.638468	5.31	0.633211	5.23	0.64201	4.86	0.689741	5.33	0.687263
1270	mitogen-activated protein kinase kinase kinase MLT isoform X2 [Sus scrofa]	XP_020930859	MAP3K20	1	(+2)	52 kDa	true	5.93	0.766082	5.91	0.626085	5.9	0.725989	6.02	0.64663	5.94	0.583546	5.75	0.791178	5.88	0.581963	5.83	0.63788	5.76	0.638458	5.94	0.617061	5.82	0.656285	5.8	0.624424
1271	calcium/calmodulin-dependent protein kinase type II subunit beta isoform X2 [Sus scrofa]	XP_020934295	CAMK2B	1		71 kDa	true	5.19	0.627857	4.62	0.666396	5.19	0.688621	4.8	0.684671	4.8	0.591009	3.89	0.926791	6.5	0.605691	6.06	0.762197	6.24	0.776311	5.68	0.679252	5.73	0.611033	6.04	0.592178
1272	echinoderm microtubule-associated protein-like 2 isoform X4 [Sus scrofa]	XP_020950232	EML2	1		71 kDa		5.73	0.718966	5.75	0.633015	4.88	3.1324	4.93	0.777865	5.65	0.690216	5.95	1.01773	5.92	0.750784	5.66	0.722238	5.59	1.06586	5.37	1.15626	5.85	3.61846	5.11	0.624938
1273	adenylyl cyclase-associated protein 1 isoform X2 [Sus scrofa]	XP_020951658	CAP1	1	(+6)	51 kDa	true	7.01	0.717501	6.66	0.9053	7.18	0.900852	6.75	0.704708	6.58	0.824501	6.81	0.66347	7.22	0.970723	6.57	0.636857	6.62	0.607568	6.42	0.664919	6.31	0.621702	6.01	1.2877
1274	quinone oxidoreductase [Sus scrofa]	NP_001038049	CRYZ	1	(+1)	35 kDa		6.75	0.657652	6.5	0.635326	6.69	0.590111	6.57	0.618588	6.51	0.637431	6.32	0.66464	6.44	0.645059	6.5	0.695634	6.37	0.613274	6.31	0.580261	6.09	0.627776	6.2	0.777487
1275	telethonin [Sus scrofa]	NP_001139226	TCAP	1		19 kDa		5.09	1.08739	5.13	3.31705	5.44	0.671547	5.9	0.956692	5.3	0.854951	3.6	0.902632	6.19	0.966372	6.44	0.710825	5.21	1.34737	6.07	0.685663	6.91	0.959371	6.25	0.918091
1276	tubulin alpha-8 chain [Sus scrofa]	XP_003126645	TUBA8	3		50 kDa	true	5.59	0.8204	5.58	0.812871	6.16	0.676346	5.4	0.617735	5.54	0.647715	5.66	0.661174	6.92	0.770388	6.07	0.723769	6.91	0.681404	6.57	0.685133	6.56	0.696829	6.55	0.674766
1277	protein arginine N-methyltransferase 1 isoform X2 [Sus scrofa]	XP_003356047	PRMT1	1	(+3)	41 kDa	true	7.42	0.57862	7.12	0.615459	7.33	0.906633	6.79	0.715055	6.62	0.687561	6.73	0.611291	6.29	0.611961	6.24	0.748336	6.13	0.704328	6.13	0.608773	5.4	0.737147	5.6	4.43159
1278	60S ribosomal protein L28 isoform X2 [Sus scrofa]	XP_020950669	RPL28	1		19 kDa		8.15	0.532197	7.66	0.765147	7.86	0.686071	6.14	0.551545	6.43	0.621969	5.95	0.685988	6.56	0.615918	6.85	0.597022	6.84	0.548424	5.53	0.824339	5.17	0.990672	4.97	0.791516
1279	peroxiredoxin-5, mitochondrial [Sus scrofa]	NP_999309	PRDX5	1		17 kDa		5.81	0.667067	6.28	0.675479	6.31	0.619082	5.94	0.624074	6.43	0.706602	6.1	0.627307	3.68	3.23921	4.86	0.659071	5.65	0.651264	5.47	0.623813	5.4	0.773688	5.42	0.654551
1280	acyl-coenzyme A thioesterase 11 isoform X1 [Sus scrofa]	XP_020952244	ACOT11	1		68 kDa		6.58	0.566773	6.46	0.60759	6.38	0.606038	6.08	0.617917	5.98	0.589125	6.36	0.589998	7.25	0.588535	6.57	0.643313	6.75	0.605791	6.45	0.590375	5.5	1.12279	6.34	0.607427
1281	60S ribosomal protein L22 [Sus scrofa]	NP_999152	RPL22	1		15 kDa		6.63	0.92502	6.24	0.76116	6.53	0.70322	6.22	0.589139	6.08	0.637297	5.59	0.647633	5.58	0.709612	5.98	0.603135	5.44	0.617645	5.57	0.684278	5.33	0.704001	5.6	0.654974
1282	COP9 signalosome complex subunit 1 isoform X1 [Sus scrofa]	XP_020922040	GPS1	1	(+8)	54 kDa		5.86	0.657131	5.81	0.61457	5.95	0.783868	5.64	0.709635	5.72	0.606272	5.66	0.682967	5.37	0.615391	5.36	0.827669	5.6	0.613805	5.44	0.704727	5.07	0.735159	5.23	0.641254
1283	gephyrin isoform X4 [Sus scrofa]	XP_020953664	GPHN	1	(+1)	90 kDa		5.67	0.617748	5.75	0.721675	5.55	0	5.67	0.60632	5.54	0.605884	5.61	0	5.47	0.598095	4.96	0	5.55	0.854093	5.48	0	4.66	0.770625	5.47	0.618354
1284	pre-mRNA-processing factor 6 isoform X1 [Sus scrofa]	XP_020933272	PRPF6	1		107 kDa		5.42	0.599519	5.65	0	5.54	0.638197	5.48	0.615483	5.97	0	5.29	0.687776	5.02	0	5.17	0.628726	5.14	0.661341	5.13	0.789356	5.13	0.600527	4.78	0
1285	tricarboxylate transport protein, mitochondrial [Sus scrofa]	NP_001177118	SLC25A1	1		34 kDa		5.99	0.61254	5.81	0	5.94	0.605626	6.17	0.612678	6.09	0	6.28	0.627752	5.49	0	5.86	0.610646	5.73	0.595581	5.56	0.644723	5.77	0.603605	6	0
1286	thrombospondin-1 precursor [Sus scrofa]	NP_001231465	THBS1	1		130 kDa		5.67	0.837075	No data	0	5.55	0.737031	5.6	0.698101	No data	0	6.37	0.673908	No data	0	5.21	0.980294	4.99	0.820471	5.36	0.612801	5.62	0.604744	No data	0
1287	fibronectin type-III domain-containing protein 3A isoform X1 [Sus scrofa]	XP_020920984	FNDC3A	1		132 kDa		7.44	0.58316	No data	0	No data	0	7.15	0.568062	No data	0	No data	0	No data	0	No data	0	6.57	0.595901	No data	0	6.78	0.568062	No data	0
1288	membrane-associated progesterone receptor component 2 [Sus scrofa]	NP_001090990	PGRMC2	2		24 kDa	true	5.58	0.593295	5.54	0.636225	5.47	0.697751	5.88	0.587907	5.74	0.636587	5.51	0.682123	5.09	0.645918	5.54	0.668706	5.29	0.634193	5.3	0.659174	5.44	0.583681	5.56	0.601418
1289	keratin, type II cytoskeletal 2 epidermal [Sus scrofa]	NP_001092053	KRT2	1		66 kDa	true	4.92	0.720511	5.91	0.609142	5.15	0.802475	6.46	0.694961	5.62	0.601755	5.8	0.690207	5.87	0.599592	5.43	0.753969	5.77	0.695475	8.26	1.25542	5.66	0.793251	5.32	0.608946
1290	acylglycerol kinase, mitochondrial [Sus scrofa]	NP_001137171	AGK	1	(+3)	47 kDa		5.81	0.637966	5.87	0.672844	5.85	0.826404	5.86	0.662283	5.89	0.623544	6.09	0.919148	5.34	0.67754	5.77	0.811895	5.43	0.84649	5.49	0.762283	5.73	0.650636	5.66	0.661768
1291	thioredoxin reductase 1, cytoplasmic [Sus scrofa]	NP_999319	TXNRD1	2		55 kDa		6.15	0.599425	5.6	0.62315	5.64	0.627155	5.72	0.593668	5.67	0.598513	5.58	0.704152	5.51	0.60722	5.25	0.899192	5.36	0.603676	5.51	0.68139	5.02	5.09329	5.46	0.632146
1292	glutathione peroxidase 1 [Sus scrofa]	NP_999366	GPX1	1		23 kDa		5.44	0.613773	5.83	0.602171	5.73	1.09646	6.44	0.590059	6.37	0.61548	6.35	0.688009	3.93	0.637736	5.41	0.647942	5.38	0.769258	6.4	0.705287	6.66	0.673359	6.81	0.80105
1293	transmembrane emp24 domain-containing protein 10 [Sus scrofa]	XP_001926746	TMED10	1		25 kDa		7.28	0.698219	6.99	0.683198	6.86	0.621159	7.02	0.600299	6.91	0.697143	6.76	0.579957	6.74	0.857637	6.96	0.649159	6.57	0.635037	6.52	0.647032	6.51	0.641996	6.63	0.662327
1294	serine/threonine-protein kinase Nek7 isoform X1 [Sus scrofa]	XP_005668046	NEK7	1	(+1)	35 kDa		5.17	0.74081	5.43	0.634342	5.13	0.6765	5.69	0.745553	5.49	0.684255	6.21	1.16392	4.9	0.721215	4.88	0.727367	5.03	0.718067	5.25	0.684326	5.19	0.727541	5.12	0.752138
1295	calpastatin isoform X24 [Sus scrofa]	XP_020936660	CAST	1	(+3)	75 kDa		5.72	0.67308	5.79	0.700891	5.75	0.698123	5.9	0.637124	5.52	0.631718	6.49	0.610529	6.47	0.6129	5.97	0.760967	6.42	0.661113	5.79	0.600414	6.16	0.596681	6.18	0.62489
1296	ribosomal L1 domain-containing protein 1 [Sus scrofa]	XP_020942251	RSL1D1	1		54 kDa		6.41	0.777197	6.21	0.748331	6.28	0.583999	5.82	0.673668	6.08	0.602638	5.75	0.614837	4.56	0.68336	4.98	0.626532	4.91	0.798184	4.81	0.730791	4.78	0.766645	4.77	0.602423
1297	interferon-induced guanylate-binding protein 1 isoform X1 [Sus scrofa]	XP_020944162	GBP1	1	(+1)	68 kDa	true	5.81	0.896608	5.45	0.808448	4.4	1.70601	8.34	2.11256	5.39	0.900966	5.38	2.12338	7.94	0.862198	7	2.4125	4.67	4.08802	7.06	2.08672	6.58	0.89535	6.84	0.828516
1298	putative deoxyribonuclease TATDN1 isoform X2 [Sus scrofa]	XP_020944320	TATDN1	1	(+1)	32 kDa		5.81	0.578998	5.79	0.595469	6.13	0.622609	5.58	0.60677	5.37	0.892948	5.65	0.752221	6.24	0.59605	5.53	0.665583	6.55	0.582325	5.84	0.623292	5.79	0.571831	5.79	0.59753
1299	28S ribosomal protein S29, mitochondrial isoform X6 [Sus scrofa]	XP_020945375	DAP3	1		43 kDa		6.42	0.70518	6.16	0.687766	6.42	0.632933	6.13	0.599242	6.2	0.611397	6.13	0.61878	5.71	0.637273	5.88	0.644625	6.1	0.565974	5.9	0.650584	5.8	0.605227	5.95	0.682777
1300	tubulin--tyrosine ligase-like protein 12 [Sus scrofa]	XP_020948755	TTLL12	1		116 kDa		5.59	0.584402	6.32	1.14108	5.8	0.628988	5.82	0.578276	6.15	1.55567	6.34	0.744011	5.03	1.12575	4.77	0.950061	6.03	0.660164	5.81	0.655312	5.95	0.602503	5.6	1.36101
1301	U1 small nuclear ribonucleoprotein 70 kDa [Sus scrofa]	XP_020950368	SNRNP70	1		51 kDa		6.31	0.616578	5.98	0.73851	6.2	0.62832	6.16	0.587499	6.25	0.639611	6.16	0.762492	5.19	0.717013	5.38	0.626691	4.78	0.860653	5.53	0.667225	5.44	0.585491	5.57	0.725145
1302	dnaJ homolog subfamily C member 11 [Sus scrofa]	XP_020950925	DNAJC11	1		63 kDa		5.95	0.704501	6.14	0.650994	5.91	0.73718	5.67	0.712568	5.62	0.617321	5.95	0.609218	5.95	0.72216	5.91	0.579302	5.59	0.602767	5.5	0.595786	5.87	0.618328	4.95	3.95702
1303	ras-related protein Rab-12 [Sus scrofa]	XP_020951726	RAB12	1		27 kDa	true	5.62	0.640646	5.59	0.588945	5.67	0.769074	5.47	0.792	5.36	0.826051	5.5	0.658212	5.57	0.585415	5.29	0.853682	5.35	0.669821	5.72	0.67863	5.33	0.872061	5.49	0.585332
1304	FAS-associated factor 1 isoform X1 [Sus scrofa]	XP_020953475	FAF1	1	(+1)	74 kDa		5.98	0.66323	5.38	0.676958	5.56	0.757448	5.3	0.615606	5.64	0.647657	5.19	0.762587	5	0.683469	4.99	0.958772	4.89	0.79952	4.97	0.755063	4.99	0.624005	4.87	0.655247
1305	polymeric immunoglobulin receptor precursor [Sus scrofa]	NP_999324	PIGR	1	(+1)	83 kDa		7.53	2.56848	7.67	2.83145	5.8	1.64256	4.06	2.64531	Value missing	1.60692	4.36	0.623407	4.37	1.19046	3.78	2.95616	3.55	1.20423	3.83	0.691421	3.75	1.04165	3.24	1.01193
1306	NLR family member X1 isoform X1 [Sus scrofa]	XP_005667461	NLRX1	1	(+3)	108 kDa		4.22	1.4933	4.68	0.622989	4.32	0.733774	5.03	0.674952	5.15	0.591295	4.89	0.754313	5.92	0.738775	5.77	0.748772	5.38	0.715862	5.76	0.6826	5.99	0.684693	5.7	0.659131
1307	metaxin-1 [Sus scrofa]	NP_001034839	MTX1	1		36 kDa		5.76	0.766881	5.49	0.643234	5.57	0.631247	5.44	0.640217	5.61	0.627421	4.75	1.38854	5.19	0.675997	5.44	0.625597	4.56	1.40697	5.58	0.660636	5.34	0.776297	5.37	0.609263
1308	inorganic pyrophosphatase [Sus scrofa]	XP_001925115	PPA1	3		33 kDa		7.5	0.567047	7.04	0.596324	6.99	0.594523	6.97	0.550242	6.61	0.584229	6.69	0.57706	6.95	0.60868	6.8	0.570228	6.44	0.552231	6.42	0.654592	6.44	0.582104	6.63	0.574929
1309	nebulette isoform X6 [Sus scrofa]	XP_020920615	NEBL	1	(+1)	110 kDa	true	6.25	0	6.25	0.842664	5.88	0	6.31	0	6.31	0.619255	5.95	0	5.25	0.677537	4.94	0	4.96	0	5.54	0	5.17	0	5.32	0.705563
1310	acylphosphatase-1 isoform 2 [Sus scrofa]	NP_001177128	ACYP1	1	(+1)	11 kDa		7.28	0.632204	7.18	0.657473	6.96	0.626823	6.86	0.557578	6.32	1.12174	6.96	0.651664	6.74	0.654498	6.17	0.786004	5.83	0.932443	6.62	0.641088	6.48	0.601472	6.43	0.607664
1311	popeye domain-containing protein 2 isoform X1 [Sus scrofa]	XP_020923904	POPDC2	1		41 kDa		6.55	0.591289	6.59	0.620985	6.43	0.653238	6.92	0.564874	6.71	0.657736	6.85	0.645078	5.93	0.829602	6.17	0.674467	6.24	0.631872	6.15	0.657847	6.22	0.567186	6.36	0.625605
1312	DNA replication licensing factor MCM6 [Sus scrofa]	XP_020931503	MCM6	1		93 kDa		5.75	0.640449	5.29	0.701216	5.66	1.25342	5.38	0.648329	5.16	0.645785	5.3	0.684812	5.2	0.837578	5.03	0.655726	4.04	0.659602	4.48	0.730691	4.63	0.652776	4.29	0.617144
1313	protein phosphatase 1E [Sus scrofa]	XP_020922949	PPM1E	1		83 kDa		5.36	0.925179	5.39	0.726447	5.93	0.677971	5.42	0.625257	5.58	0.670655	5.5	0.608788	5.79	0.639403	5.4	0.619392	5.77	0.607982	5.7	0.671255	5.6	0.619518	5.32	1.14761
1314	E3 UFM1-protein ligase 1 [Sus scrofa]	NP_001230369	UFL1	1		89 kDa		5.93	0.660587	5.6	0.670182	5.68	0.579573	5.86	0.641297	5.73	0.644726	5.6	0.657751	4.98	0.717284	5.59	0.596663	5.3	0.60512	5.27	0.593252	5.11	0.668339	5.49	0.64493
1315	AP-1 complex subunit mu-1 isoform X1 [Sus scrofa]	XP_005661254	AP1M1	2		50 kDa		5.96	0.712055	5.75	0.644775	6.33	0.657642	5.83	0.763038	5.73	0.643434	5.75	0.665924	5.5	0.644996	5.37	0.631314	5.55	0.720322	4.96	0.776345	5.12	0.697063	5.1	0.730029
1316	TBC1 domain family member 4 isoform X1 [Sus scrofa]	XP_020921326	TBC1D4	1	(+1)	147 kDa		5.45	0	5.75	0.659853	5.53	0.71454	6.09	0	5.2	0.686509	5.49	0.63152	5.23	0.642709	5.1	0.631749	5.2	0	5.34	0.632714	5.16	0	5.09	0.758652
1317	LOW QUALITY PROTEIN: protein cordon-bleu [Sus scrofa]	XP_020919590	COBL	1		137 kDa		6.11	0	6.05	0.621928	6.65	0.55015	7.14	0	6.88	0.573493	6.56	0.557921	6.23	0.623159	6.95	0.572998	6.36	0	6.33	0.592536	6.9	0	7.12	0.658094
1318	ribosomal protein S6 kinase alpha-3 isoform X4 [Sus scrofa]	XP_013841434	RPS6KA3	1		81 kDa	true	5.33	0.636597	5.52	0.580542	5.36	0	5.41	0.640548	5.61	0.6318	5.64	0	4.72	0.589307	4.62	0	5.4	0.641188	5.37	0	5.31	0.654415	5.27	0.586815
1319	NADH dehydrogenase [ubiquinone] 1 beta subcomplex subunit 7 [Sus scrofa]	XP_003480823	NDUFB7	2		16 kDa		5.12	0.611676	5.16	0.664468	4.51	2.75031	5.23	0.618343	5.46	0.749607	3.85	1.37705	5.43	0.660994	6.75	0.852576	5.92	0.591542	5.79	0.856876	5.71	0.583434	5.86	0.622667
1320	LOW QUALITY PROTEIN: sodium channel protein type 5 subunit alpha [Sus scrofa]	XP_020927335	SCN5A	1		228 kDa		6.29	0	6.56	0.583825	6.03	0	6.25	0	6.34	0.699268	6.04	0	5.67	0.760463	Value missing	0	5.54	0	6.07	0	5.82	0	5.44	0.597268
1321	gamma-enolase isoform X1 [Sus scrofa]	XP_005652652	ENO2	1	(+1)	47 kDa	true	7.17	0.559912	6.99	0.67259	7.32	0.588163	6.95	0.595319	6.86	0.607919	6.95	0.575986	7.08	0.580086	6.89	0.630774	6.54	0.645293	6.87	0.640191	7.25	0.562671	7.1	0.691252
1322	LOW QUALITY PROTEIN: eukaryotic translation initiation factor 5 [Sus scrofa]	XP_020953279	LOC100522498	1		51 kDa	true	No data	0	6.04	0	No data	0	No data	0	5.62	0	No data	0	6.1	0	No data	0	No data	0	No data	0	No data	0	7.37	0
1323	RNA-binding protein 39 isoform X1 [Sus scrofa]	XP_003360012	RBM39	1	(+2)	59 kDa		6.46	0.715401	6.38	0.642204	6.72	0.652655	6.32	0.643176	6.19	0.609727	6.38	0.640465	5.86	0.654213	5.7	0.63328	5.22	0.696849	5.76	0.62698	5.87	0.658233	6.01	0.658798
1324	tyrosine-protein phosphatase non-receptor type 23 isoform X1 [Sus scrofa]	XP_020924385	PTPN23	1	(+3)	183 kDa		5.87	0.898368	5.51	0	5.62	0	5.22	1.0986	5.37	0	5.09	0	5.58	0	6.57	0	4.99	0.609433	5.26	0	5.68	0.640862	5.25	0
1325	olfactomedin-like protein 2A isoform X1 [Sus scrofa]	XP_020945785	OLFML2A	1		73 kDa		5.67	0.645547	5.12	0	5.75	0	4.93	0.82316	4.8	0	5.54	0	5.9	0	4.91	0	5.7	0.908815	5.35	0	5.41	0.715878	5.77	0
1326	peptidyl-glycine alpha-amidating monooxygenase isoform X1 [Sus scrofa]	XP_020940210	PAM	1	(+5)	109 kDa		5.98	0.58964	No data	0	5.58	0	6.24	0.590074	No data	0	5.69	0	No data	0	6.6	0	4.96	0.647511	4.76	0	5.29	0.591615	No data	0
1327	tubulin beta-2A chain [Sus scrofa]	XP_020955779	LOC100624785	1		50 kDa	true	6.74	0.635595	No data	0	6.24	0.646371	6.75	0.588083	No data	0	6.25	0.587625	No data	0	6.19	0.655573	5.54	0.632086	5.73	0.68172	5.66	0.564334	No data	0
1328	2',3'-cyclic-nucleotide 3'-phosphodiesterase isoform X1 [Sus scrofa]	XP_003131468	CNP	2		47 kDa		6.33	0.563922	6.09	0.633032	6.21	0.645822	6.23	0.601025	6.23	0.636438	6.04	0.722222	5.9	0.694174	5.96	0.642179	5.8	0.592824	5.64	0.688048	5.75	0.633407	5.95	0.751076
1329	proline synthase co-transcribed bacterial homolog protein isoform X1 [Sus scrofa]	XP_003133417	PLPBP	1		30 kDa		5.92	0.598865	5.95	0.567693	6.07	0.714349	6	0.592486	6.21	0.666456	6.28	0.645588	6.1	0.63937	5.94	0.578506	5.97	0.798919	6.12	0.626829	6.25	0.582106	5.98	0.710109
1330	heat shock protein beta-3 [Sus scrofa]	XP_003134015	HSPB3	1		17 kDa		5.68	0.676311	5.79	0.59975	6.05	0.69987	6.38	0.64898	6.1	0.748602	6.23	0.669758	5.07	0.688491	5.21	0.778617	5.64	0.628419	5.51	0.651846	5.35	0.765582	5.9	0.625558
1331	sideroflexin-4 [Sus scrofa]	XP_013839251	SFXN4	1		35 kDa		5.89	0.719249	5.77	0.696286	6.2	0.681044	5.81	0.676583	6.01	0.603434	5.68	0.643343	5.68	0.616062	5.9	0.61563	5.91	0.641275	5.43	0.832033	5.37	1.20343	5.71	0.708623
1332	6-phosphofructo-2-kinase/fructose-2,6-bisphosphatase 2 isoform X2 [Sus scrofa]	XP_020918988	PFKFB2	1		61 kDa	true	5.7	0.62001	5.66	0.654441	6.3	0.761205	5.42	0.624247	5.74	0.64852	5.33	0.638517	5.42	0.61006	5.39	0.625246	5.73	0.652588	5.38	0.753022	5.01	0.666212	5.33	0.672049
1333	importin subunit alpha-4 isoform X1 [Sus scrofa]	XP_020920808	KPNA3	1	(+1)	60 kDa		6.51	0.775086	6.49	0.698003	6.33	0.719922	6.55	0.620867	6.35	0.622433	6.34	0.701431	6.03	0.658949	6.11	0.812298	6.04	0.655175	5.83	0.778726	5.83	0.664447	5.92	0.672127
1334	C-terminal-binding protein 1 isoform X1 [Sus scrofa]	XP_020956522	CTBP1	1	(+2)	42 kDa	true	4.99	0.65018	5.23	0.85474	5.32	0.640775	5.56	0.692554	5.39	1.144	5.19	0.661853	4.14	0.953591	5	0.782489	4.99	0.673436	4.35	0.678993	4.63	0.609742	5.09	0.860333
1335	eukaryotic peptide chain release factor subunit 1 isoform X2 [Sus scrofa]	XP_005661751	ETF1	1		45 kDa		7.27	0.650184	6.83	0.662203	7.02	0.801026	6.87	0.579636	6.82	0.569217	7.03	0.689338	6.38	0.565706	6.09	0.603424	6.12	0.602542	6.36	0.654833	6.13	0.624637	6.16	0.545808
1336	serine/threonine-protein phosphatase 2A catalytic subunit alpha isoform [Sus scrofa]	NP_999531	PPP2CA	1		36 kDa		6.45	0.567987	6.3	0.602424	6.33	0.599696	6.05	0.606234	6.37	0.740417	6.1	0.642403	5.92	0.638268	5.93	0.597024	5.99	0.561702	6.04	0.684917	5.93	0.675491	5.82	0.667444
1337	pyruvate dehyrogenase phosphatase catalytic subunit 1 isoform X1 [Sus scrofa]	XP_001924873	PDP1	4		67 kDa		5.39	0.641081	5.45	0.762895	5.5	0.576014	5.33	0.649094	5.54	0.921963	5.92	0.611068	5.4	0.835463	5.37	0.577314	5.89	0.67531	5.83	0.583542	5.71	0.60515	5.77	0.721746
1338	carbonyl reductase family member 4 isoform X1 [Sus scrofa]	XP_001927120	CBR4	1		25 kDa		5.42	0.580162	5.78	0.705973	5.64	0.652283	5.22	0.588478	5.3	0.649394	5.25	0.693186	4.94	0.79506	5.8	0.719555	6.47	0.575826	5.27	0.663541	5.48	0.578923	5.65	0.620182
1339	pyridine nucleotide-disulfide oxidoreductase domain-containing protein 2 isoform X1 [Sus scrofa]	XP_020927968	PYROXD2	1		78 kDa		5.26	0.719863	5.54	0.632563	5.61	0.581561	5.82	0.624964	5.3	0.731836	5.33	0.689627	5.77	0.621125	5.55	0.6541	5.68	0.661296	5.63	0.575824	5.5	0.635402	5.72	0.720677
1340	exocyst complex component 7 isoform X2 [Sus scrofa]	XP_003358008	EXOC7	3	(+2)	78 kDa		6.27	0.619239	5.83	0.664714	6.21	0.606117	5.75	0.613764	5.84	0.628594	6.04	0.599568	5.69	0.6427	5.45	0.606329	5.45	0.623183	5.21	0.648478	5.63	0.707286	5.56	0.638708
1341	inter-alpha-trypsin inhibitor heavy chain H3 isoform X1 [Sus scrofa]	XP_020923924	ITIH3	1		101 kDa		7.17	0.555077	Value missing	4.30777	6.49	0.60913	5.62	0.542942	6.17	0.907659	6.12	0.600689	6.73	1.11788	6.14	0.604324	6.39	0.684002	5.74	0.837032	5.94	0.70065	6.35	0.797616
1342	E2 ubiquitin-conjugating enzyme isoform X1 [Sus scrofa]	XP_020922245	UBE2O	1		141 kDa		5.32	0.705115	5.33	0.648804	5.55	0.611369	5.67	0.639033	5.35	0.637408	5.67	0.607242	5.19	0.622757	4.36	0.704413	4.89	0.620286	4.86	0.612405	5.17	0.648936	4.93	0.677136
1343	small nuclear ribonucleoprotein-associated protein N [Sus scrofa]	NP_001230628	SNRPN	1	(+18)	25 kDa		5.8	0.636959	5.88	0.623653	6.04	0.69813	5.81	0.667892	5.73	0.613527	5.36	0.682411	5.1	0.624792	5.49	0.661155	5.02	0.724479	4.67	0.773166	5.1	0.674729	5.01	0.673375
1344	protein lunapark [Sus scrofa]	NP_001231192	LNPK	1	(+2)	41 kDa		5.45	0.680622	5.69	0.614305	5.38	0.659004	5.67	0.625828	5.38	0.665058	5.73	0.603578	5.75	0.66595	5.81	0.680102	5.87	0.70069	5.47	0.653584	5.57	0.698471	5.57	0.629207
1345	glucosamine-6-phosphate isomerase 1 isoform X1 [Sus scrofa]	XP_013850710	GNPDA1	1		35 kDa	true	5.63	0.649286	5.42	0.651145	5.37	0.60075	5.73	0.815538	5.81	0.698681	6.01	0.731021	4.84	0.692013	4.45	0.659874	5.17	0.666403	5.36	0.600469	5.13	0.657891	5.18	0.746926
1346	S-phase kinase-associated protein 1 [Sus scrofa]	XP_020940420	SKP1	1		19 kDa	true	6.76	0.57456	6.25	0.65954	6.42	0.690951	6.42	0.581887	6.25	0.575286	5.64	0.565156	6.32	0.603352	6.6	0.581874	5.94	0.564855	6.22	0.571788	5.95	0.588663	5.89	0.625578
1347	LOW QUALITY PROTEIN: host cell factor 1 [Sus scrofa]	XP_003135533	HCFC1	2		207 kDa		6.34	0.685187	5.6	0.613813	5.24	0	5.65	0.648312	5.98	0.638648	5.49	0	4.85	0.701155	5.93	0	4.97	0.641392	5.23	0	4.99	0.663017	4.59	0.843817
1348	probable global transcription activator SNF2L2 isoform X1 [Sus scrofa]	XP_020919950	SMARCA2	1	(+11)	179 kDa	true	5.49	0	6.39	1.2435	5.39	0.709458	6.33	0	6.51	1.77143	5.6	0.640922	3.35	0.728313	5.2	0.639173	4.96	0	3.9	3.06184	4.63	0	4.07	1.34801
1349	switch-associated protein 70 [Sus scrofa]	XP_003123029	SWAP70	2		69 kDa		6.43	0.632278	5.92	0.58011	6.47	0	6.2	0.608567	6.08	0.579242	5.66	0	6.02	0.607071	6.05	0	5.82	0.59292	5.89	0	5.78	0.591148	5.92	0.596713
1350	cysteine--tRNA ligase, cytoplasmic isoform X1 [Sus scrofa]	XP_020938290	CARS	1		94 kDa		5.56	0.614943	5.68	0	5.99	0.635401	5.7	0.628549	5.49	0	5.45	0.621375	5.04	0	5.41	0.618436	5.3	0.673766	5.27	0.61606	4.98	0.759871	5.37	0
1351	60S ribosomal protein L9 [Sus scrofa]	NP_001230410	RPL9	1	(+1)	22 kDa		8.9	2.24023	7.82	0.789575	7.68	0.723523	8.15	2.02274	7.57	0.590004	7.55	0.58782	6.7	0.798196	7.13	0.540223	6.06	1.75442	7.14	0.578094	6.38	1.96528	6.86	1.07773
1352	saposin-B-Val precursor [Sus scrofa]	NP_001185848	PSAP	1	(+6)	58 kDa		6.4	0.616724	6.77	0.584761	6.62	0.670452	6.38	0.629779	6.81	0.794345	5.07	0.79043	5.8	0.62897	6.51	0.639594	6.12	0.592837	5.97	0.629376	5.95	0.655627	5.09	0.58853
1353	replication protein A 70 kDa DNA-binding subunit [Sus scrofa]	XP_003131870	RPA1	1		68 kDa		7	0.623429	6.45	0	6.49	0.563298	6.37	0.572885	6.21	0	6.36	0.55574	6.3	0	5.98	0.592526	5.85	0.628544	6.07	0.560572	5.97	0.608792	4.42	0
1354	DNA replication licensing factor MCM7 isoform X1 [Sus scrofa]	XP_020941852	MCM7	1		81 kDa		6.22	1.6895	4.68	0.704279	5.24	0	5.52	1.13296	4.63	0.746215	3.82	0	2.15	2.65102	4.36	0	Value missing	1.59663	Value missing	0	2.65	1.13471	Value missing	3.3516
1355	band 4.1-like protein 1 isoform X3 [Sus scrofa]	XP_005672958	EPB41L1	1		175 kDa	true	No data	0	No data	0	5.39	0.671917	No data	0	No data	0	5.67	0.749052	No data	0	5.41	0.650311	No data	0	5.55	0.673068	No data	0	No data	0
1356	coxsackievirus and adenovirus receptor isoform X1 [Sus scrofa]	XP_013837997	CXADR	1		40 kDa		No data	0	6.66	0.692116	6.64	0.905166	No data	0	6.14	0.585739	5.99	0.725371	4.94	4.31475	5.62	1.8736	No data	0	Value missing	5.1398	No data	0	6.27	0.60538
1357	WASH complex subunit 5 isoform X1 [Sus scrofa]	XP_020944590	WASHC5	1	(+1)	134 kDa		No data	0	5.79	0.65907	5.73	0.585786	No data	0	5.81	1.37044	5.51	0.737107	5.99	0.662162	6.11	0.587785	No data	0	5.59	0.642713	No data	0	4.97	2.70719
1358	LOW QUALITY PROTEIN: envoplakin [Sus scrofa]	XP_003131232	EVPL	4		230 kDa		No data	0	No data	0	5.65	0.747039	No data	0	No data	0	6.47	0.765314	No data	0	6.39	0.587181	No data	0	6	0.623468	No data	0	No data	0
1359	coiled-coil domain-containing protein 93 isoform X2 [Sus scrofa]	XP_001927308	CCDC93	2	(+1)	73 kDa		No data	0	No data	0	6.21	0.579925	No data	0	No data	0	6.08	0.585119	No data	0	5.75	0.592638	No data	0	6.17	0.581745	No data	0	No data	0
1360	growth factor receptor-bound protein 2 [Sus scrofa]	NP_001131100	GRB2	1		25 kDa		6.41	0.653297	6.97	0.58062	7.05	0.605459	7.24	0.598554	6.9	0.594523	6.97	0.713511	6.21	0.72098	6.34	0.896773	6.84	0.726376	6.63	0.611457	6.57	0.649703	6.66	0.566235
1361	serine/threonine-protein kinase OSR1 [Sus scrofa]	NP_001302601	LOC106505565	1	(+1)	58 kDa		6.33	0.632327	6.13	0.641505	6.35	0.589325	6.36	0.631586	6.32	0.639607	6.47	0.603734	6.06	0.623228	5.86	0.613793	5.95	0.61591	5.71	0.599114	5.91	0.630652	5.67	0.820646
1362	2'-5'-oligoadenylate synthase 1 [Sus scrofa]	NP_999468	OAS1	2		41 kDa	true	4.73	1.01753	5.39	0.647281	5.39	0.921088	5.73	0.667024	5.11	0.65069	5.4	0.9606	5.76	0.73091	4.64	0.780681	5.43	0.704305	6.25	0.814006	5.45	0.622114	5.5	0.660059
1363	phytanoyl-CoA dioxygenase, peroxisomal isoform X1 [Sus scrofa]	XP_020919632	PHYH	1		38 kDa		6.21	0.697315	6.16	0.784784	6.63	0.645694	6.03	0.626339	5.89	0.650744	5.89	0.741879	5.59	0.907053	5.68	0.760746	5.53	0.729148	5.53	0.635403	5.47	0.738218	5.84	0.787004
1364	L-xylulose reductase [Sus scrofa]	XP_020922060	LOC110255927	1		26 kDa		4.14	2.96113	4.54	0.80229	4.85	1.0986	4.27	0.792449	4.39	0.817346	4.61	0.954565	5.31	0.989742	4.77	1.00658	5.26	1.09828	5.33	1.02153	5.46	0.721601	5.32	0.784405
1365	LOW QUALITY PROTEIN: phosphofurin acidic cluster sorting protein 1 [Sus scrofa]	XP_020938470	PACS1	1		105 kDa		6.29	0.572486	6.13	0.635204	6.34	0.586763	6.58	0.602331	6.2	0.757306	6.43	0.614858	5.94	0.665431	5.61	0.669324	5.97	0.5847	6.05	0.596703	5.99	0.56201	6.31	0.600184
1366	lactadherin precursor [Sus scrofa]	NP_001116456	MFGE8	1	(+2)	48 kDa		5.44	0.766617	5.61	0.708926	5.69	0.668632	5.59	0.790619	5.64	0.69425	5.59	0.650167	5.21	0.670324	5.01	0.629926	5.51	0.822121	5.31	0.648889	4.82	0.856254	4.85	0.704078
1367	heterogeneous nuclear ribonucleoprotein H3 [Sus scrofa]	NP_001230484	HNRNPH3	1	(+5)	37 kDa	true	6.44	0.721484	6.51	0.586005	6.47	0.636207	6.49	0.643347	6.65	0.568443	6.44	0.64818	5.28	0.59863	5.39	0.936029	5.76	0.683864	5.78	0.628348	5.61	0.743423	5.75	0.558638
1368	carboxypeptidase B2 [Sus scrofa]	XP_001929181	CPB2	1		49 kDa		6.81	1.43262	5.74	0.60968	5.53	0.606894	5.04	1.64604	5.4	0.609691	6.74	0.637073	6.01	0.600479	5.64	0.931642	6.27	2.82086	5.74	0.638059	5.26	1.75172	6.14	0.705397
1369	CD166 antigen isoform X1 [Sus scrofa]	XP_003358875	ALCAM	3	(+3)	65 kDa		6.34	0.596856	6.53	0.599112	6.51	0.756501	7.27	0.612391	6.82	0.62482	6.11	0.627208	5.8	0.722472	6.37	0.685149	6.14	0.629126	6.24	0.591553	5.96	0.608306	5.86	0.604192
1370	ATP-binding cassette sub-family B member 8, mitochondrial isoform X1 [Sus scrofa]	XP_003360127	ABCB8	3		77 kDa		6.54	0.67655	6.52	0.852052	6.48	0.616771	6.33	0.589282	6.58	0.841318	6.56	0.625243	5.84	1.12054	6.37	0.599917	6.37	0.610611	6.25	0.623234	6.5	0.659986	6.16	1.0962
1371	nucleolar protein 56 isoform X1 [Sus scrofa]	XP_020932924	NOP56	1		59 kDa		7.75	0.59374	7.33	0.584103	7.89	0.600409	7.44	0.563154	7.32	0.556812	7.42	0.54427	6.5	0.548995	6.47	0.549011	6.53	0.577799	6.59	0.54755	6.41	0.587573	6.81	0.550292
1372	sorting nexin-12 [Sus scrofa]	XP_001928105	SNX12	1		19 kDa	true	6.6	0.629383	6.92	0.808889	6.62	0.600703	6.44	0.648932	6.23	0.607209	5.72	0.644004	6.17	0.625043	6.36	0.611746	6.22	0.625937	6.26	0.616586	6.03	0.623425	6.26	0.64964
1373	calponin-1 [Sus scrofa]	NP_999043	CNN1	1		33 kDa	true	5.02	0.704712	5.7	0.662406	4.81	0.736754	5.83	0.760926	4.79	0.609446	5.06	0.631539	5.58	0.624298	5.54	0.671837	4.67	0.791299	5.92	0.79293	5.46	0.685231	4.86	0.644524
1374	Y-box-binding protein 3 isoform X2 [Sus scrofa]	XP_003355623	YBX3	1		33 kDa	true	6.98	0.615044	6.68	0.603501	7	0.812913	6.75	0.563437	6.61	0.716268	6.18	1.06988	6.23	0.640121	6.64	0.731369	5.67	0.927629	6	0.741491	5.92	0.601039	6.32	0.721133
1375	serine/threonine-protein phosphatase 5 [Sus scrofa]	XP_003127282	LOC100513542	4		57 kDa		5.96	0.605615	5.88	0.60528	5.89	0.611516	5.8	0.638622	5.75	0.619925	5.78	0.604643	5.65	0.606458	5.51	0.645681	5.64	0.605164	5.59	0.617598	5.54	0.654269	5.55	0.619611
1376	NADH dehydrogenase [ubiquinone] 1 alpha subcomplex subunit 11 [Sus scrofa]	NP_001231853	NDUFA11	1		15 kDa		5.71	0.697437	5.64	0.599791	5.81	0.616575	5.72	0.631868	5.77	0.581921	5.78	0.605064	6.35	0.58422	6.02	0.609612	6.22	0.760927	6.19	0.589998	6.26	0.635269	6.07	0.58121
1377	serine/threonine-protein phosphatase 6 regulatory subunit 3 isoform X1 [Sus scrofa]	XP_020938352	PPP6R3	1	(+10)	104 kDa		6.36	0	6.5	0.582718	6.59	0.589782	6.12	0	6.03	0.593443	6.57	0.601568	5.55	0.577522	5.43	0.620395	5.69	0	5.63	0.59892	6.04	0	6.14	0.593607
1378	glycine--tRNA ligase [Sus scrofa]	XP_003134854	GARS	3		83 kDa		6.54	0.592925	5.88	0.599015	6.25	0	5.95	0.658135	5.55	0.619081	6.06	0	6.05	0.653922	5.54	0	5.61	0.690388	5.33	0	5.08	3.55131	5.68	0.633
1379	endoglin precursor [Sus scrofa]	NP_999196	ENG	1	(+1)	70 kDa		6.45	0.656927	6.21	0.647302	6.31	0.672574	6.21	0.593699	6.14	0.668126	6.09	0.760276	5.32	0.7343	5.69	0.730009	5.41	0.633959	5.45	0.638818	5.14	0.725907	5.57	0.639874
1380	LOW QUALITY PROTEIN: integrin alpha-6 [Sus scrofa]	XP_020931738	ITGA6	1		122 kDa		6.69	0.613514	6.25	0	6.16	0.889013	5.97	0.766035	6.38	0	6.54	0.583585	6.13	0	5.95	0.615119	5.93	0.750575	6.33	0.589379	6.43	0.595351	6.72	0
1381	protein DEK [Sus scrofa]	XP_001927944	DEK	1	(+2)	43 kDa		7.67	0.593915	7.7	0.5532	7.39	0.579545	7.76	0.565053	8.02	0.662275	7.67	0.60176	6.57	0.551209	6.71	0.640878	6.52	0.590546	6.61	0.629565	6.63	0.554445	5.86	0.522114
1382	ATP-binding cassette sub-family B member 7, mitochondrial isoform X1 [Sus scrofa]	XP_001928754	ABCB7	2		83 kDa		5.84	0	6.42	0.695552	5.97	0.796535	6.21	0	6.35	0.589945	6.15	0.601399	6.24	0.639149	6.16	0.636114	6.58	0	6.36	0.667689	6.22	0	6.06	0.590697
1383	poly(rC)-binding protein 2 isoform X26 [Sus scrofa]	XP_005652592	PCBP2	1	(+6)	38 kDa	true	6.94	0.725357	6.01	0	6.43	0.900819	6.53	0.629592	6.68	0	6.37	0.882054	6.33	0	6.09	0.603052	5.82	0.628414	5.97	0.631583	5.62	0.59827	5.49	0
1384	myosin light chain kinase, smooth muscle isoform X2 [Sus scrofa]	XP_020925895	MYLK	1	(+1)	212 kDa		5.63	0	5.25	0	5.08	0.74763	5.4	0	5.94	0	5.58	0.616853	5.7	0	5.2	0.704828	2.19	0	5.74	0.655532	5.55	0	4.77	0
1385	microtubule-associated tumor suppressor candidate 2 isoform X1 [Sus scrofa]	XP_020920827	MTUS2	1	(+6)	144 kDa		7.08	0	7.28	0	6.84	0.918651	6.45	0	6.37	0	6.78	0.684221	5.68	0	5.18	1.03354	5.65	0	5.29	1.19463	4.8	0	5.73	0
1386	LOW QUALITY PROTEIN: sickle tail protein homolog [Sus scrofa]	XP_020919888	KIAA1217	1		210 kDa		No data	0	6.3	0	5.96	0.592842	No data	0	6.44	0	6.47	0.608408	6.25	0	6.59	0.703329	No data	0	6.46	0.593077	No data	0	7.19	0
1387	plasma membrane calcium-transporting ATPase 1 [Sus scrofa]	NP_999517	ATP2B1	1	(+5)	135 kDa	true	No data	0	5.63	0	6.26	0.809211	No data	0	6.59	0	6.76	0.675956	6.32	0	5.81	0.57687	No data	0	5.78	0.794772	No data	0	5.95	0
1388	LOW QUALITY PROTEIN: pericentrin [Sus scrofa]	XP_020938161	PCNT	1		353 kDa		No data	0	5.75	0.609385	No data	0	No data	0	6.17	0.598103	No data	0	5.32	0.834324	No data	0	No data	0	No data	0	No data	0	5.08	0.824906
1389	tenascin isoform X2 [Sus scrofa]	XP_020938766	TNC	1	(+5)	264 kDa		6.62	0.769783	No data	0	No data	0	6	0.663472	No data	0	No data	0	No data	0	No data	0	4.36	1.43731	No data	0	4.78	0.767907	No data	0
1390	nicotinamide phosphoribosyltransferase [Sus scrofa]	NP_001026963	NAMPT	1	(+1)	55 kDa		6.93	0.578616	6.98	0.611198	7.1	0.610914	7.14	0.629911	7.05	0.842965	6.36	0.577568	6.6	0.609411	6.61	0.565054	6.56	0.572987	6.86	0.569545	5.94	0.58056	6.63	0.588454
1391	homer protein homolog 1 [Sus scrofa]	NP_001230740	HOMER1	1		40 kDa		5.22	0.653479	5.49	0.666681	5.34	0.583629	5.29	0.77912	5.37	0.655859	5.2	0.594126	5.63	0.728631	5.43	0.635404	5.78	0.677698	5.46	0.585425	5.29	0.894993	4.67	1.50217
1392	nuclear protein localization protein 4 homolog [Sus scrofa]	XP_020922135	NPLOC4	1		68 kDa		6.16	1.14237	5.85	0.58314	5.91	0.670179	6.12	1.03008	5.72	0.7193	5.88	0.598012	5.87	0.577538	5.75	0.782301	5.6	1.01647	5.61	0.616948	5.18	0.9895	5.45	0.732742
1393	alanyl-tRNA editing protein Aarsd1 [Sus scrofa]	XP_020922627	AARSD1	1		45 kDa		6.41	0.879731	6.5	1.58132	6.21	0.633227	5.15	0.699147	5.61	0.599609	5.56	0.68269	5.16	0.673818	5.19	0.71446	5.53	0.712413	5.24	0.614867	5.41	0.692063	5.31	0.604543
1394	signal recognition particle receptor subunit beta [Sus scrofa]	XP_020925129	SRPRB	1		30 kDa		5.62	0.70528	5.74	0.663487	5.67	0.636911	5.68	0.654207	5.42	0.629664	5.41	0.745751	5.43	0.652986	5.61	0.666645	5.33	0.631672	5.25	0.618687	5.46	0.635968	5.27	0.679599
1395	complement factor H isoform X1 [Sus scrofa]	XP_020937501	CFH	1		139 kDa		6.26	0.598015	6.02	0.647356	5.9	1.0438	4.76	1.10663	5.6	0.606867	5.95	0.603442	6.14	0.726055	6.13	0.604264	5.9	0.792846	6.51	0.675454	6.03	0.629686	6.44	0.644878
1396	nodal modulator 1 [Sus scrofa]	XP_020942217	LOC100626015	1		134 kDa		5.83	0.660077	5.84	0.622708	5.55	0.68154	5.32	0.793924	5.21	0.907838	5.63	0.741946	5.35	0.625974	5.19	0.676183	5.31	0.684077	5.07	1.39533	4.96	0.677111	5.12	0.609063
1397	26S proteasome non-ATPase regulatory subunit 7 [Sus scrofa]	XP_020949519	PSMD7	1		37 kDa		7.74	0.549804	7.56	0.608589	7.8	0.597929	7.6	0.548357	7.79	0.693378	7.62	0.560767	7.23	0.710269	7.23	0.571325	7.34	0.595232	7.24	0.555313	7.23	0.541658	7.33	0.647218
1398	aflatoxin B1 aldehyde reductase member 2 [Sus scrofa]	NP_001230751	AKR7A2	1		41 kDa		5.03	0.625718	5.24	0.786207	5.44	0.721214	4.97	0.646227	5.03	0.756162	4.86	0.649326	4.86	0.832494	4.81	0.63807	5.15	0.636954	4.95	0.708113	4.77	0.642906	Value missing	2.45353
1399	membrane-associated progesterone receptor component 1 [Sus scrofa]	NP_999076	PGRMC1	1		22 kDa	true	6.23	0.572265	6.05	0.609806	6.2	0.58009	6.12	0.577045	6.22	0.893501	5.66	0.693983	6.42	0.682085	6.59	0.619311	6.44	0.600806	6.16	0.577251	5.59	1.38745	6.17	0.600557
1400	oxysterol-binding protein-related protein 11 isoform X1 [Sus scrofa]	XP_020925860	OSBPL11	1		85 kDa	true	4.36	3.12943	5.07	0.686519	4.81	0.743318	4.95	0.669911	5.07	0.613017	5.07	0.688031	4.64	0.605957	4.99	0.733349	4.59	0.629057	4.44	0.654784	5.23	0.71591	4.66	0.827351
1401	microtubule-associated protein 1S isoform X1 [Sus scrofa]	XP_020934724	MAP1S	1		111 kDa		6.37	0.612678	6.41	0.666674	6.51	0.641104	6.26	0.619128	6.08	0.656639	6.2	0.624727	5.65	0.618167	5.26	0.714709	5.33	0.630749	5.54	0.639329	5.47	0.643838	5.59	0.650559
1402	syntaxin-binding protein 3 [Sus scrofa]	XP_020945765	STXBP3	1		68 kDa		5.89	0.598256	5.88	0.686393	5.93	0.79547	6	0.687804	5.95	0.623104	6.01	0.695041	5.54	1.03716	5.53	0.677746	5.52	0.751259	5.58	0.629676	5.6	0.619202	5.46	0.623788
1403	14-3-3 protein theta [Sus scrofa]	XP_020943521	YWHAQ	1		28 kDa	true	7.14	0.621006	6.78	0.585065	6.37	1.26499	6.84	0.662331	6.8	0.580102	6.92	0.670576	6.34	0.605548	6.22	0.62943	6.28	0.59978	6.58	0.876202	6.13	0.687986	6.19	0.602299
1404	long-chain fatty acid transport protein 1 precursor [Sus scrofa]	NP_001077400	SLC27A1	1	(+4)	71 kDa	true	6.21	0.678735	6.34	0.564328	6.52	0.615727	6.15	0.657564	6.16	0.563243	6.48	0.749321	5.79	0.789739	6.1	0.679521	6.43	0.649485	5.7	0.65151	5.89	0.651314	6.12	0.588212
1405	voltage-dependent L-type calcium channel subunit beta-2 isoform X3 [Sus scrofa]	XP_020920476	CACNB2	1		70 kDa	true	5.4	0.77788	5.25	0.752079	5.25	0.628404	5.31	0.723637	5.42	0.805067	5.45	0.819231	4.82	0.863939	4.81	0.65446	5.04	0.635982	5.02	0.611782	3.92	3.09951	4.07	1.49718
1406	mitotic checkpoint protein BUB3 isoform X2 [Sus scrofa]	XP_001928080	BUB3	1	(+1)	37 kDa		6.62	0.598151	6.41	0.624147	6.58	0.600563	6.86	0.623082	6.51	0.607121	6.61	0.600823	5.83	0.628739	5.85	0.634489	5.9	0.610216	5.83	0.655065	5.59	0.590735	5.9	0.85802
1407	endonuclease G, mitochondrial [Sus scrofa]	XP_003122256	ENDOG	1		33 kDa		6.12	0.944993	5.89	0.652647	6.33	0.571542	5.95	0.702882	6	0.642493	5.89	0.566943	6.27	0.639764	6.16	0.60549	6.41	0.717774	6.17	0.581586	6.04	0.625167	6.43	0.642874
1408	dnaJ homolog subfamily B member 11 precursor [Sus scrofa]	NP_001231275	DNAJB11	1	(+1)	40 kDa		6.44	0.604634	5.34	0.644952	6.09	0.719017	5.68	0.601507	5.76	0.605946	5.44	0.733644	5.6	0.598561	5.66	0.727141	5.33	0.59253	4.85	0.718287	5.42	0.602742	5.09	1.46076
1409	protein TFG isoform X1 [Sus scrofa]	XP_020926220	TFG	1	(+3)	43 kDa		6.77	0.788994	6.76	0.601599	7.3	0.801183	6.35	0.871792	6.57	0.620229	6.29	0.714761	6.1	0.589486	6.17	0.576694	6.28	0.62875	6	0.724166	5.74	0.76571	5.72	0.768773
1410	adipocyte plasma membrane-associated protein [Sus scrofa]	XP_001927122	APMAP	3		46 kDa		5.35	0.643759	5.29	0	5.59	0.593063	6.03	0.573006	5.78	0	5.91	0.631353	5.79	0	6.04	0.655106	6.1	0.591778	5.65	0.653094	5.35	0.616695	5.81	0
1411	60S ribosomal protein L19 [Sus scrofa]	XP_003131557	RPL19	1		23 kDa		8.06	0.600452	7.58	0.618238	7.57	0.710954	6.53	0.619543	6.36	0.631122	6.53	0.597957	6.93	0.59988	6.74	0.676507	6.82	0.617208	5.71	1.03078	4.34	2.8027	5.76	0.774397
1412	DNA topoisomerase 1 [Sus scrofa]	XP_020934054	TOP1	1		91 kDa		6.19	0.900708	5.89	0	6.2	0.681956	5.57	0.626525	6.55	0	5.73	0.673667	5.13	0	5.36	0.643346	5.27	0.892994	4.68	0.647644	4.92	0.657181	5.02	0
1413	glycerol-3-phosphate dehydrogenase [NAD(+)], cytoplasmic [Sus scrofa]	NP_001177169	GPD1	1	(+1)	38 kDa	true	5.92	0	5.03	1.43301	5.44	0.628884	5.44	0	4.99	1.48952	4.35	1.21133	7.27	0.870433	7.68	1.53995	6.76	0	5.79	0.748319	5.4	0	5.76	0.78223
1414	carnitine O-palmitoyltransferase 1, liver isoform [Sus scrofa]	NP_001123277	CPT1A	1		88 kDa	true	7.12	0.718565	7.19	0	6.89	0.711705	5.43	0.690791	5.28	0	5.44	0.747935	5.38	0	5.17	0.771693	Value missing	4.03399	4.77	0.658354	5.08	0.818536	4.97	0
1415	cytosolic 5'-nucleotidase 1A [Sus scrofa]	XP_020951648	NT5C1A	1		42 kDa	true	6.22	0.640108	6.1	0.701566	5.7	0.611948	5.32	0.755237	5.17	0.705767	5.86	0.641479	7.42	0.695451	7.35	0.778687	7.95	0.583211	6.63	0.56061	6.41	0.645556	6.45	0.61842
1416	scaffold attachment factor B1 isoform X1 [Sus scrofa]	XP_020939682	SAFB	1	(+1)	109 kDa	true	6.75	0.634951	6.27	0.649004	6.21	0.770004	5.79	0.595952	6.24	0.665612	6.11	0.635231	5.5	0.678151	5.88	0.702578	5.44	0.676253	5.08	0.702331	5.51	0.992317	5.08	0.702042
1417	histone deacetylase 1 [Sus scrofa]	XP_013854570	HDAC1	2		55 kDa	true	6.04	1.33767	5.68	0.658035	5.79	0.69411	6.27	0.741822	5.84	0.603681	5.92	0.618053	5	0.638787	4.87	0.651039	4.86	0.745921	5.13	0.657794	4.75	0.766213	5.17	0.652649
1418	transcriptional activator protein Pur-alpha [Sus scrofa]	XP_003354344	PURA	1	(+3)	35 kDa		5.88	0.602358	5.78	0.738758	5.96	0.72513	5.83	0.569691	6.01	0.615317	5.92	0.597336	5.76	0.649365	5.71	0.587916	5.85	0.591173	5.88	0.633502	5.97	0.573711	5.85	0.605799
1419	mitogen-activated protein kinase kinase kinase 5 isoform X1 [Sus scrofa]	XP_020928164	MAP3K5	1	(+1)	153 kDa	true	5.57	0.707301	5.9	0	5.54	0.632121	6.1	0.618108	5.45	0	5.45	0.666169	5.4	0	5.42	0.65108	5.04	0.800089	5.24	0.694265	5.06	0.599013	5.33	0
1420	sorting nexin-6 [Sus scrofa]	NP_001231145	SNX6	1		47 kDa	true	6.23	0.57448	6.54	0.595592	5.95	1.09857	6.66	0.586003	6.34	0.573415	6.3	0.592271	6.49	0.574501	5.87	0.938083	6.46	0.589306	6.6	0.61288	6.41	1.03743	5.94	0.670401
1421	probable aminopeptidase NPEPL1 [Sus scrofa]	NP_001116620	NPEPL1	1	(+1)	56 kDa		6.2	0.565691	7.64	0	6.74	0	6.65	0.589764	5.98	0	6.4	0	6.24	0	6.6	0	6.68	0.63737	5.78	0	6.55	0.569281	6.76	0
1422	gem-associated protein 5 isoform X1 [Sus scrofa]	XP_005672655	GEMIN5	1	(+3)	169 kDa		5.72	0.837426	No data	0	5.63	0	5.26	0.648268	No data	0	6.04	0	No data	0	4.24	0	4.78	0.679159	4.73	0	5.12	0.652962	No data	0
1423	probable ATP-dependent RNA helicase DDX23 [Sus scrofa]	XP_020947246	DDX23	1		96 kDa		6.51	0.850746	6.41	0.626189	No data	0	5.9	0.817419	5.67	0.620539	No data	0	6.38	0.642453	No data	0	5.12	1.30962	No data	0	5.87	0.869022	5.06	1.14991
1424	MHC class II histocompatibility antigen SLA-DRB1 precursor [Sus scrofa]	NP_001107167	SLA-DRB1	1		30 kDa	true	4.5	0.706587	4.02	0.745784	4.2	0.774617	5.71	0.734681	4.48	0.718659	4.5	0.691137	5.28	0.788176	5.17	0.680181	4.63	1.07364	4.86	0.766921	4.22	0.968024	5.19	0.805529
1425	very low-density lipoprotein receptor precursor [Sus scrofa]	NP_001186819	VLDLR	1	(+3)	93 kDa		6	0.604639	5.89	0.65803	6.31	0.624859	5.95	0.57634	5.97	0.610139	5.82	0.604387	6.33	0.667565	6.28	0.672642	6.33	0.605056	5.59	0.958559	5.48	0.765468	6.1	0.608019
1426	alpha-soluble NSF attachment protein [Sus scrofa]	NP_001231313	NAPA	1		33 kDa		5.77	0.672398	5.48	0.620394	6.2	0.703624	5.44	0.601407	5.79	0.924613	4.87	0.807593	5.21	0.61746	5.19	0.650432	5.05	0.71039	5.36	0.618506	5.1	0.710954	4.81	3.5921
1427	ankyrin repeat domain-containing protein 1 [Sus scrofa]	NP_999087	ANKRD1	1		36 kDa		4.87	0.663642	4.8	0.849241	4.4	0.7747	5.52	0.698327	4.71	1.00788	4.54	0.767265	5.3	0.912964	6.71	0.851196	4.45	0.761913	5.61	0.735385	5.67	0.70527	7.54	1.55038
1428	prostaglandin reductase 2 isoform X1 [Sus scrofa]	XP_001929109	PTGR2	1	(+3)	38 kDa		6.08	0.658296	6.18	0.712823	6.16	0.661068	5.81	0.611082	6.11	0.599497	5.81	0.625957	5.86	0.618836	5.69	0.72911	6.21	0.609994	5.98	0.658332	5.67	0.669871	5.74	0.630646
1429	protein-cysteine N-palmitoyltransferase HHAT-like protein isoform X3 [Sus scrofa]	XP_005669478	HHATL	2	(+2)	57 kDa		6.66	0.618995	6.37	0.583001	6.67	0.771948	5.9	0.69203	6.48	0.585397	5.96	0.855471	6.65	0.641241	6.7	0.64398	7.16	0.867165	6.23	0.630954	6.25	0.601395	6.18	0.622698
1430	LOW QUALITY PROTEIN: rab3 GTPase-activating protein catalytic subunit [Sus scrofa]	XP_013839399	RAB3GAP1	2		111 kDa		6.6	0.649435	6.6	0.669458	6.69	0.55497	6.32	0.627123	6.25	0.607087	6.09	0.602557	6.44	0.633579	6.57	0.585938	6.69	0.653711	6.4	0.565826	6.01	0.811111	6.68	0.66261
1431	stomatin-like protein 2, mitochondrial [Sus scrofa]	XP_013841770	STOML2	2		39 kDa		5.79	0.617747	6.05	0.60609	5.79	0.691236	5.88	0.597076	6.04	0.590498	6.18	0.664469	5.44	0.59532	5.76	0.6718	5.84	0.624259	5.23	1.12025	5.32	0.616255	5.57	0.592024
1432	ubiquitin carboxyl-terminal hydrolase 13 isoform X1 [Sus scrofa]	XP_020926871	USP13	1		97 kDa		6.28	0.642478	6.18	0.734966	6.37	0.617679	5.76	0.845952	5.9	0.762274	5.62	0.580939	5.27	0.902415	5.63	0.635429	5.53	0.767808	5.56	0.693942	4.98	0.836656	5.29	0.913443
1433	NEDD8-activating enzyme E1 regulatory subunit [Sus scrofa]	XP_020949669	NAE1	1		60 kDa		5.55	0.644609	5.55	0.627567	5.51	0.619196	5.73	0.659315	5.52	0.838623	5.46	0.654117	5.46	0.639087	5.35	0.836043	5.43	0.746107	5.44	0.614937	5.31	0.627112	5.29	0.784953
1434	extended synaptotagmin-2 isoform X1 [Sus scrofa]	XP_020934687	ESYT2	1	(+2)	100 kDa		6.08	0.580924	6.2	0.613294	5.91	0.607867	5.91	0.572898	5.99	0.599149	6.11	0.593461	5.97	0.609822	6.06	0.599324	5.97	0.561427	5.72	0.754442	5.85	0.599169	5.93	0.601482
1435	mitochondrial import inner membrane translocase subunit TIM14 [Sus scrofa]	NP_001177133	DNAJC19	1		12 kDa		5.95	0.588606	5.58	0.717443	5.74	0.663996	5.75	0.591426	5.56	0.661141	5.61	0.656055	5.86	0.659206	5.9	0.680344	5.63	0.581158	5.19	0.76225	5.46	0.584059	5.71	0.627209
1436	heterogeneous nuclear ribonucleoprotein A/B [Sus scrofa]	NP_001106165	HNRNPAB	1		32 kDa	true	6.42	0.74188	6.45	0.642162	6.35	0.643648	6.14	0.622554	6.17	0.615987	5.89	0.642088	5.31	0.686242	5.33	0.67634	5.41	0.574622	5.64	0.581481	5.33	0.664566	5.35	0.620433
1437	ankyrin repeat and SAM domain-containing protein 1A isoform X5 [Sus scrofa]	XP_020953877	ANKS1A	1	(+2)	134 kDa		5.35	0.827053	5.23	0.622796	5.22	0.580928	5.2	1.48829	5.84	0.716039	5.44	0.603109	5.32	0.617898	5.14	0.598074	5.41	0.740399	5.36	0.576797	5.03	1.23515	5.08	0.623391
1438	ataxin-2 isoform X7 [Sus scrofa]	XP_020928574	ATXN2	1		140 kDa		6.19	0.635537	6.13	0.60418	5.71	0	5.29	0.770384	5.33	0.622495	6.54	0	6.08	0.757437	5.93	0	5.55	0.730189	5.56	0	5.86	0.637373	5.77	0.639918
1439	methylthioribose-1-phosphate isomerase [Sus scrofa]	XP_003123394	MRI1	3		38 kDa		6.24	0.628367	5.7	0.688032	6.02	1.09297	5.69	0.594019	6.18	0.690941	5.7	1.12437	6.1	0.826531	5.24	1.06937	5.42	0.679152	6.01	1.08664	5.55	0.942169	5.38	0.667787
1440	cytochrome b-c1 complex subunit 9 [Sus scrofa]	NP_001123450	UQCR10	1		7 kDa		6.79	0.580042	7.22	0.561645	7.2	0.59596	7.11	0.567443	7.1	0.585335	7.18	0.6036	7.19	0.649218	7.29	0.591	7.7	0.579014	7.3	0.612334	7.45	0.580262	7.43	0.581015
1441	26S proteasome non-ATPase regulatory subunit 12 [Sus scrofa]	XP_003483009	PSMD12	1		53 kDa		6.24	0.656854	6.15	0	6.26	0.654072	6.05	1.07339	6.42	0	6.06	0.60013	5.48	0	5.31	0.780756	5.53	0.695116	5.5	0.616742	5.11	3.46604	Value missing	0
1442	signal recognition particle receptor subunit alpha isoform X2 [Sus scrofa]	XP_003130105	SRPRA	4		70 kDa		5.9	0.693332	6.11	0.615739	5.69	0	5.31	1.30066	5.31	0.623391	5.55	0	5.47	0.621772	5.39	0	5.3	0.655225	5.14	0	5.07	0.90472	5.44	0.624215
1443	ATP-dependent RNA helicase DHX36 isoform X1 [Sus scrofa]	XP_020925346	DHX36	1		115 kDa		6.19	0.657419	5.83	0	6.07	0.617434	5.87	0.612606	5.85	0	5.9	0.606666	5.81	0	5.82	0.592686	5.77	0.614347	5.43	0.626861	5.18	0.694056	4.52	0
1444	septin-5 isoform X2 [Sus scrofa]	XP_001929663	SEPT5	1		43 kDa	true	6.1	0.722678	No data	0	5.72	0.691331	6.05	0.627233	No data	0	5.92	0.610444	No data	0	5.72	0.672157	5.46	0.636587	5.19	0.649686	4.96	0.612241	No data	0
1445	adenylosuccinate synthetase isozyme 1 [Sus scrofa]	NP_001090978	ADSSL1	1		50 kDa		6.08	0.623886	6.01	0.639988	6.07	0.636028	6.03	0.633201	6.06	0.580698	5.89	0.657907	6.46	0.612718	6.3	0.60476	6.52	0.779944	6.28	0.634883	6.22	0.608637	6.18	0.664777
1446	gamma-synuclein [Sus scrofa]	NP_001096681	SNCG	1	(+2)	13 kDa		6.1	0.713339	5.68	1.21037	5.8	0.835685	5.98	0.680638	6.28	0.651478	7.37	1.05909	6.29	0.682294	5.59	1.47428	6.29	0.713843	6.86	0.822137	7.23	0.61726	7.41	0.940447
1447	heterogeneous nuclear ribonucleoprotein F [Sus scrofa]	XP_001929089	HNRNPF	1	(+10)	46 kDa	true	6.68	0.600241	6.71	0.648629	6.76	0.842571	6.47	0.598548	6.83	0.73595	6.35	0.607907	5.75	0.705103	6.07	0.605258	5.79	0.637483	5.31	2.44747	5.61	0.681699	5.64	0.620311
1448	39S ribosomal protein L46, mitochondrial [Sus scrofa]	XP_003121908	MRPL46	1		32 kDa		6.48	0.617109	6.32	0.855556	6.44	0.630378	5.97	0.628352	6.23	0.680446	5.7	0.664755	5.76	0.790143	6.39	0.603737	5.88	0.615703	5.37	0.871869	6.05	0.57552	6.12	0.601225
1449	ras-related protein Rab-14 isoform X1 [Sus scrofa]	XP_005660460	RAB14	1		24 kDa	true	5.96	0.803774	6.05	0.618395	6.38	1.00957	5.81	0.626997	5.8	0.56233	5.37	1.03438	5.52	0.561969	5.73	0.779152	5.68	0.655684	5.58	0.745856	5.5	0.654461	5.56	0.636029
1450	26S proteasome non-ATPase regulatory subunit 4 isoform X1 [Sus scrofa]	XP_005663527	PSMD4	1		41 kDa		6.26	0.795434	6.55	0.643089	6.16	1.06626	6.01	0.810115	5.98	0.633429	6	0.712659	5.48	0.890817	6.01	0.666621	5.97	0.794996	5.74	0.736448	5.76	0.633396	6.02	0.623989
1451	glutathione S-transferase Mu 1-like isoform X2 [Sus scrofa]	XP_020945718	LOC110260348	1		26 kDa	true	7.43	0.577694	6.99	0.599179	7.13	0.598869	7.07	0.553964	6.9	0.62961	6.75	0.659462	6.81	0.597701	6.99	0.611091	6.59	0.604562	6.97	0.595004	6.52	0.765868	7.09	0.711745
1452	sulfite oxidase, mitochondrial isoform X1 [Sus scrofa]	XP_020946756	SUOX	1		63 kDa		6.17	0.597756	5.99	0.817737	6.2	0.628876	5.92	0.693704	6.53	0.877458	6.3	0.595895	6.2	0.917372	5.95	0.849833	6.41	0.604729	6.33	0.627213	6.22	0.581461	6.19	0.847019
1453	39S ribosomal protein L37, mitochondrial [Sus scrofa]	XP_020952251	MRPL37	1		48 kDa		6.35	0.6313	6.32	0.598997	6.3	0.62132	6.01	0.984323	6.35	0.60237	6.18	0.637463	5.99	0.584485	6.13	0.645879	6.02	0.600392	5.63	0.664704	6.11	0.861089	5.66	0.764717
1454	40S ribosomal protein S5 [Sus scrofa]	XP_003128181	RPS5	1		23 kDa		7.58	0.581354	7.54	0.582906	7.62	0.684511	7.26	0.556482	7.5	0.613307	7.18	0.61642	6.72	0.620163	6.95	0.713853	6.58	0.665435	7.01	0.55025	6.91	0.65157	6.82	0.608776
1455	ras GTPase-activating protein-binding protein 2 isoform X1 [Sus scrofa]	XP_003357028	G3BP2	1	(+5)	54 kDa	true	6.28	0.629311	6.24	0.584655	6.44	0.589543	6.11	0.625621	5.98	1.21753	5.65	0.676559	6.09	0.579743	6.36	0.590505	6.08	0.625627	5.83	0.588336	5.8	0.928624	6.03	0.573655
1456	ferritin heavy chain isoform X1 [Sus scrofa]	XP_005660860	FTH1	1		21 kDa		6	0.579443	6.52	0.565611	5.81	0.641084	6.53	0.602059	6.3	0.558375	6.44	0.658045	4.86	0.653012	5.84	0.664519	5.31	0.589238	6.09	0.651189	6.01	0.582573	5.69	0.551255
1457	prolyl 4-hydroxylase subunit alpha-1 precursor [Sus scrofa]	NP_001090904	P4HA1	1		61 kDa		6.85	0.656774	6.02	0.66702	6.17	0.704353	5.69	0.633842	5.77	0.6825	5.67	0.80064	6.29	0.670623	6.08	0.710167	5.75	0.634396	5.82	0.624132	6.18	0.631636	5.47	0.7777
1458	argininosuccinate lyase [Sus scrofa]	XP_020942019	ASL	1		52 kDa		5.79	0.780372	6.04	0.586078	5.88	0.596455	5.88	0.641444	5.93	0.594934	6.1	0.57859	6.51	0.580754	6.21	0.621965	6.15	0.597929	6.09	0.689553	6.13	0.752183	6.06	0.587394
1459	coronin-1A [Sus scrofa]	XP_020943687	CORO1A	1	(+1)	51 kDa	true	5.49	0.634692	5.63	0.615722	5.49	0.658111	6.68	0.807988	5.56	0.59746	5.85	0.713101	5.82	0.668203	5.68	0.628947	5.32	0.745721	5.67	0.619398	5.61	0.765649	5.71	0.595122
1460	DIS3-like exonuclease 2 isoform X2 [Sus scrofa]	XP_020930179	DIS3L2	1		99 kDa		6.93	0.647295	6.32	0.614493	6.59	0.681827	5.95	0.623813	5.98	0.60699	5.82	0.661527	6.32	0.626642	5.66	1.07179	5.88	0.585004	6.25	0.730878	5.08	4.96981	5.73	0.649629
1461	LOW QUALITY PROTEIN: phenylalanine--tRNA ligase, mitochondrial [Sus scrofa]	XP_020955790	FARS2	1		51 kDa		5.02	1.23205	5.34	0.692396	5.19	0.66539	5.4	1.27357	4.84	0.947202	5.37	0.900437	5.12	0.621224	5.05	0.785653	5.41	1.34263	5.27	0.698154	5.07	1.34631	5.37	0.621208
1462	protein phosphatase 1F isoform X1 [Sus scrofa]	XP_001926892	PPM1F	3		48 kDa		5.76	0.702935	5.37	0.803399	4.96	0.632677	5.29	0.647331	5.81	0.830305	5.8	0.658275	4.83	0.785958	5.12	0.634612	4.58	0.664059	5.2	0.630094	5.05	0.664476	4.92	0.826907
1463	heme oxygenase 2 [Sus scrofa]	NP_001231341	HMOX2	1	(+3)	36 kDa		6.51	0.570224	6.47	0.64029	6.83	0.742806	6.87	0.568264	6.91	0.609419	7.09	0.584851	6.38	0.681341	6.53	0.614689	5.73	0.55087	6.25	0.56529	6.81	0.571252	6.74	0.614818
1464	importin-7 isoform X1 [Sus scrofa]	XP_013834519	IPO7	2		119 kDa		7.33	0.620206	6.83	0.615782	7.82	0.808025	6.7	0.700795	6.65	0.57533	6.53	0.667435	6.28	0.580272	6.31	0.690571	5.66	0.860555	6.11	0.641345	6.11	0.773971	6.05	0.599748
1465	optineurin [Sus scrofa]	NP_999126	OPTN	1	(+2)	66 kDa		6.54	0.638725	6.52	0.720582	6.87	0.94266	6.66	0.629979	6.17	0.625747	6.01	0.758917	6.85	0.844832	6.41	0.589233	6.25	0.556066	6.3	0.588658	6.25	0.584465	6.21	0.67607
1466	actin-related protein 2/3 complex subunit 4 isoform X1 [Sus scrofa]	XP_020923905	ARPC4	1		27 kDa		6.06	0.617579	5.8	0.698132	6.04	0.573198	5.76	0.665462	5.84	0.617301	6.15	0.604893	5.43	0.828239	5.48	0.646186	5.95	0.738255	5.46	0.573367	5.13	4.07879	5.79	0.607246
1467	acylphosphatase-2 isoform X1 [Sus scrofa]	XP_013848230	ACYP2	2		14 kDa		5.8	0.668371	5.96	0.717801	6.01	0.687286	6.04	0.655965	6.1	0.941753	5.79	0.690881	6.02	0.656574	6.06	0.643582	6	0.680186	5.92	0.628997	5.97	0.687638	5.59	0.950745
1468	LOW QUALITY PROTEIN: A-kinase anchor protein 12 [Sus scrofa]	XP_001927300	AKAP12	5		187 kDa		6.02	0.6726	6.01	0.55667	6.33	1.0622	5	1.35333	6.2	0.570187	5.77	1.03242	6.25	0.556505	6.18	0.739268	6.28	0.630143	5.92	0.667663	6.1	0.676437	5.9	0.553608
1469	COP9 signalosome complex subunit 3 [Sus scrofa]	NP_001231078	COPS3	1		48 kDa		6.04	0	6.31	0.588143	6.5	0.658906	6.64	0	6.41	0.619491	6.2	0.832105	6.04	0.718392	6.24	0.565522	6.55	0	6.34	0.597873	5.56	0	6.29	0.592424
1470	NHP2-like protein 1 [Sus scrofa]	NP_001177155	SNU13	1	(+1)	14 kDa		7.56	0.576283	7.35	0.584285	8.06	0.575145	7.48	0.568723	7.37	0.556193	6.74	0.583855	6.47	0.610457	7	0.632674	5.99	0.642968	6.67	0.622777	6.41	0.559535	6.42	0.583673
1471	ras-related protein Rab-6A isoform X3 [Sus scrofa]	XP_005667153	RAB6A	1		24 kDa	true	6	0.648771	5.97	1.36753	6.09	0.563798	5.68	0.617591	5.51	1.35344	5.42	0.577552	5.77	1.34935	5.66	0.57999	5.56	0.593908	5.43	0.538971	5.46	0.613249	5.24	1.32008
1472	glutamine--fructose-6-phosphate aminotransferase [isomerizing] 1 isoform X1 [Sus scrofa]	XP_005662547	GFPT1	2		79 kDa		6.26	0.623479	5.87	0.677411	6.32	0.610829	5.57	0.622277	5.34	0.641244	4.8	0.74861	5.46	0.638157	5.72	0.644561	5.16	0.63253	5.05	0.642735	5	0.580442	5.02	0.665651
1473	FACT complex subunit SSRP1 isoform X2 [Sus scrofa]	XP_003353912	SSRP1	1	(+1)	81 kDa		7.23	0.88322	7.22	0	7.11	0.73435	6.83	0.571123	6.99	0	6.83	0.673517	6	0	6.39	0.797656	6.43	0.641691	6.25	0.572174	5.72	0.835613	6.18	0
1474	dnaJ homolog subfamily A member 4 [Sus scrofa]	NP_999504	DNAJA4	1		45 kDa		6.63	0.577361	6.28	0.680532	6.88	0	6.78	0.562046	6.43	0.58809	6.44	0	7.13	0.555523	6.75	0	6.98	0.568358	7.25	0	6.72	0.599298	7	0.559102
1475	CDGSH iron-sulfur domain-containing protein 3, mitochondrial [Sus scrofa]	XP_020922726	CISD3	1		14 kDa		7.26	0.696652	7.98	0	7.67	0.668901	7.73	0.601595	7.11	0	7.46	0.683982	7.11	0	7.32	0.629499	7.43	0.61123	7.42	0.595859	7.33	0.589088	7.76	0
1476	D-dopachrome decarboxylase [Sus scrofa]	NP_001230486	DDT	1		13 kDa		6.1	0.632567	5.91	0.64129	5.94	0.796513	5.53	0.643107	5.62	0.771818	5.97	0.668416	5.59	0.645332	5.57	0.717172	5.74	0.635314	5.37	0.86831	5.5	0.692989	5.63	0.585926
1477	U6 snRNA-associated Sm-like protein LSm3 [Sus scrofa]	NP_001231857	LSM3	1	(+1)	12 kDa		5.15	0.733882	5.14	0.707624	5.03	0.728292	4.98	0.7369	5.36	0.672784	5.1	0.702964	4.17	0.762719	4.34	0.922355	4.76	0.718272	4.67	0.74391	4.51	0.664076	4.49	0.721191
1478	ubiquitin conjugation factor E4 B isoform X1 [Sus scrofa]	XP_020950969	UBE4B	1	(+1)	151 kDa		4.34	1.83249	5.92	0.790933	5.92	0.736581	7.21	1.92407	6.31	0.676755	6.12	0.62451	Value missing	4.4443	5.71	0.603393	4.65	2.05737	5.74	0.630205	6.98	2.72395	5.79	0.749052
1479	alanine--tRNA ligase, mitochondrial [Sus scrofa]	XP_001929628	AARS2	2		110 kDa		6.78	0	6.19	0.602119	5.07	0	6.33	0	6.05	0.62942	6.24	0	5.93	0.616499	5.93	0	5.84	0	6.78	0	5.42	0	5.86	0.696776
1480	AP2-associated protein kinase 1 [Sus scrofa]	XP_020943070	LOC100512341	1		32 kDa		6.72	0.567861	6.49	0.605756	6.41	0.670039	6.28	0.635948	5.89	0.57188	6	0.653047	6.2	0.562431	5.95	0.705572	4.83	0.562522	6.14	0.897881	6.05	0.640313	6.12	0.561673
1481	eukaryotic translation initiation factor 2A isoform X1 [Sus scrofa]	XP_020925259	EIF2A	1		65 kDa		6.26	0.721736	5.29	0	5.9	0.647533	5.3	0.627489	4.66	0	5.4	0.65352	5.5	0	5.23	0.650552	5.46	0.626913	5.07	0.669394	5	0.686886	5.47	0
1482	type II inositol 3,4-bisphosphate 4-phosphatase isoform X3 [Sus scrofa]	XP_003129226	INPP4B	3	(+1)	105 kDa		6.06	0.658969	5.61	0	5.81	0.591541	6.27	0.609894	6.75	0	5.63	0.594881	5.54	0	5.74	0.603426	5.48	0.634745	5.9	0.635212	5.44	0.660575	5.88	0
1483	dehydrogenase/reductase SDR family member 7C isoform X1 [Sus scrofa]	XP_003132036	DHRS7C	3	(+1)	35 kDa		4.87	0.888441	Value missing	0	5	0.779206	4.49	0.875804	6.93	0	3.91	1.44138	8.64	0	6.69	0.849577	6.44	0.811152	5.7	0.76936	5.66	0.800366	Value missing	0
1484	exosome complex exonuclease RRP44 isoform X1 [Sus scrofa]	XP_003131067	DIS3	4		109 kDa		6.31	0.65868	6.14	0	6.08	0.679713	5.97	0.630482	6.11	0	6.31	0.715658	4.97	0	4.88	0.658599	4.89	0.698545	4.99	0.686721	4.77	2.12317	4.75	0
1485	protein SON isoform X2 [Sus scrofa]	XP_003358980	SON	1	(+1)	262 kDa		5.52	0	5.36	0.623036	5.58	0.974526	6.08	0	5.13	0.638974	5.47	0.617347	4.7	0.848714	4.73	0.622298	4.7	0	4.93	0.688512	Value missing	0	4.71	0.667282
1486	kynurenine--oxoglutarate transaminase 1 isoform X4 [Sus scrofa]	XP_003122257	KYAT1	1	(+3)	51 kDa		5.67	0	Value missing	0	5.49	1.16484	5.37	0	6.14	0	5.6	0.696428	5.45	0	5.55	0.614955	7	0	6.19	0.576615	5.92	0	6.76	0
1487	la-related protein 1 [Sus scrofa]	XP_020932367	LARP1	1		124 kDa	true	6.17	0	6.55	0	6.37	0.60466	6.16	0	6.24	0	6.14	0.597611	6.05	0	6.21	0.598171	5.18	0	5.74	0.774997	6.13	0	6.05	0
1488	ras-related protein Rap-2c isoform X1 [Sus scrofa]	XP_005673976	RAP2C	1	(+1)	21 kDa	true	6.57	0.636891	6.67	0	6.33	0.949247	6.92	0.664582	6.83	0	6.98	0.652885	5.7	0	6.09	0.783565	5.84	1.19631	5.92	0.755825	6.11	0.604704	6.12	0
1489	microtubule-associated protein RP/EB family member 2 isoform X2 [Sus scrofa]	XP_005665400	MAPRE2	2		36 kDa		6.34	0	6.58	0	6.45	0.583427	6.11	0	5.88	0	5.98	0.585741	6.79	0	6.15	0.63785	6.5	0	6.58	0.855772	5.5	0	5.75	0
1490	probable asparagine--tRNA ligase, mitochondrial isoform X1 [Sus scrofa]	XP_003129750	NARS2	1		54 kDa		7.34	0.655723	6.72	0	No data	0	7.15	0.584712	7.22	0	No data	0	7.04	0	No data	0	7.29	0.729262	No data	0	6.96	0.594903	7.16	0
1491	TRIO and F-actin-binding protein isoform X1 [Sus scrofa]	XP_020947161	TRIOBP	1		221 kDa	true	No data	0	No data	0	6.2	0.594475	No data	0	No data	0	6.06	0.709707	No data	0	5.09	0.938617	No data	0	5.64	0.635807	No data	0	No data	0
1492	DDB1- and CUL4-associated factor 6 isoform X1 [Sus scrofa]	XP_020945108	DCAF6	1	(+3)	110 kDa		5.72	0.660474	5.59	0	No data	0	5.58	0.58171	5.12	0	No data	0	5.53	0	No data	0	5.1	0.579854	No data	0	4.8	0.740218	5.01	0
1493	rab GTPase-binding effector protein 2 isoform X1 [Sus scrofa]	XP_020943708	RABEP2	1		87 kDa		7.77	0.895078	No data	0	7.52	1.77106	4.8	0.586405	No data	0	5.33	0.690936	No data	0	6.11	0.648285	6.71	0.585955	Value missing	4.22142	4.04	0.565167	No data	0
1494	niban-like protein 1 isoform X1 [Sus scrofa]	XP_020924904	FAM129B	1		84 kDa		5.49	0.618074	No data	0	5.49	0	6.27	0.689872	No data	0	5.48	0	No data	0	6.27	0	5.26	0.610723	4.71	0	5.45	0.622677	No data	0
1495	neuron navigator 1 isoform X1 [Sus scrofa]	XP_020920169	NAV1	1	(+3)	231 kDa	true	7.66	0.599046	No data	0	7.25	0	6.7	0.778049	No data	0	7.03	0	No data	0	6.14	0	6.47	1.04686	6.67	0	6.56	0.58586	No data	0
1496	malignant T-cell-amplified sequence 1 [Sus scrofa]	XP_003482893	LOC100738684	1		21 kDa		6.91	0	No data	0	6.43	0.962287	6.84	0	No data	0	6.34	0.78475	No data	0	6.81	0.578086	6.08	0	6.55	0.579036	6.51	0	No data	0
1497	RNA-binding protein EWS isoform X8 [Sus scrofa]	XP_005657397	EWSR1	1	(+5)	69 kDa		5.15	0	5.15	0.736823	No data	0	6.41	0	5.46	0.715797	No data	0	4.45	0.735007	No data	0	4.46	0	No data	0	4.84	0	4.96	0.871242
1498	nck-associated protein 1 isoform X2 [Sus scrofa]	XP_020931471	NCKAP1	1	(+1)	129 kDa		5.64	0.625798	No data	0	4.74	3.12678	6.02	0.587741	No data	0	6.12	4.83659	No data	0	5.49	1.11318	5.03	0.592683	5.39	1.04084	5.31	0.62636	No data	0
1499	40S ribosomal protein S23 [Sus scrofa]	NP_998929	RPS23	1		16 kDa	true	7.9	0.744514	7.31	0.612182	7.61	0.596779	7.03	0.625179	6.93	0.626392	6.94	0.606575	6.73	0.709457	6.9	0.582086	6.85	0.653868	6.27	0.730324	6.44	0.611125	6.63	0.729241
1500	pyridoxal kinase [Sus scrofa]	NP_999108	PDXK	1		36 kDa		6.44	1.02457	6.41	0.597805	6.58	0.570514	6.73	0.640053	6.4	0.652871	6.58	0.622198	6.21	0.597169	5.92	0.595465	5.67	0.659108	6.16	0.614683	6.16	0.69463	6.42	0.639101
1501	thioredoxin [Sus scrofa]	NP_999478	TXN	1		12 kDa		5.67	0.64041	5.63	0.690455	5.46	0.613477	5.48	0.627719	5.33	0.935557	5.52	0.599924	5.51	0.644421	5.26	0.666295	5.28	0.621607	5.65	0.633196	5.52	0.682207	5.24	0.69709
1502	LOW QUALITY PROTEIN: cat eye syndrome critical region protein 5 [Sus scrofa]	XP_020948160	HDHD5	1		46 kDa		5.55	0.790154	5.74	0.743936	5.66	0.615026	6.16	0.690982	5.93	0.615054	6.24	0.722901	6.32	0.659987	6.2	0.589848	6.22	0.656631	6.26	0.634628	6.18	0.632959	6.29	0.653808
1503	ribosyldihydronicotinamide dehydrogenase [quinone] isoform X1 [Sus scrofa]	XP_020955773	NQO2	1	(+2)	26 kDa		6.75	0.612888	6.43	0.61717	6.57	0.62323	6.88	0.64809	6.84	0.671412	6.93	0.558119	6.27	0.639099	5.97	0.627945	5.68	0.981155	6.39	0.561757	6.35	0.605534	6.73	0.714199
1504	NADPH:adrenodoxin oxidoreductase, mitochondrial [Sus scrofa]	NP_001231656	FDXR	1	(+1)	54 kDa		6.24	0.583565	6.29	1.03348	6.68	0.746452	6.53	0.606523	6.68	0.818897	6.61	0.840455	5.94	0.819438	5.93	0.608951	5.68	1.27531	6.09	0.623764	6.16	0.602236	6.37	1.06463
1505	LOW QUALITY PROTEIN: mitochondrial-processing peptidase subunit alpha [Sus scrofa]	XP_020936813	PMPCA	1		58 kDa		5.65	0.578982	5.75	0.660008	5.83	0.712231	5.65	0.570176	5.72	0.681881	5.73	0.611528	5.37	0.802055	5.24	0.735252	5.64	0.573245	5.43	0.622199	5.19	0.594365	5.58	0.623912
1506	casein kinase I isoform X4 [Sus scrofa]	XP_003124136	CSNK1A1	1	(+1)	39 kDa		6.28	0.635143	5.88	0.695694	6.13	0.614278	5.84	0.62799	6.11	0.641694	6.16	0.732551	5.44	0.640879	5.61	0.644926	5.78	0.630015	5.36	0.704294	5.38	0.690662	5.82	0.652112
1507	UPF0587 protein C1orf123 homolog [Sus scrofa]	XP_003128033	C6H1orf123	2		18 kDa		6.04	0.563164	5.94	0.634036	6.27	0.588992	5.7	0.709961	6.08	0.62734	5.88	0.587433	6.07	0.842801	6.11	0.578372	6.12	0.632109	5.88	0.598491	6.12	0.568864	5.93	1.01799
1508	serine/threonine-protein kinase TNNI3K isoform X1 [Sus scrofa]	XP_020952129	LOC102164667	1	(+2)	93 kDa		6.41	0.60329	6.94	0.686376	7.05	0.590372	6.43	0.604835	6.16	0.632403	6.37	0.615992	5.45	0.745945	5.66	1.10506	5.81	4.85651	6.12	0.568601	6.45	0.756155	6.4	0.629346
1509	very-long-chain enoyl-CoA reductase isoform X2 [Sus scrofa]	XP_020939350	TECR	1		36 kDa		6.9	0.680675	6.84	0.644012	6.69	0.577147	6.53	0.715184	6.67	0.70069	6.51	0.583395	6.26	0.622204	6.56	0.566767	6.33	0.72061	5.92	0.635207	6.09	1.32572	6.22	0.697721
1510	annexin A4 [Sus scrofa]	NP_001161111	ANXA4	1		36 kDa	true	5.75	0.602717	6.01	0.628536	5.65	0.70051	5.85	0.697967	5.89	0.612177	5.71	0.629716	5.07	0.86448	6.2	0.781711	5.7	0.630523	5.76	0.625517	5.7	0.586551	5.62	0.630402
1511	LOW QUALITY PROTEIN: enoyl-CoA hydratase domain-containing protein 3, mitochondrial [Sus scrofa]	XP_005668259	ECHDC3	3		32 kDa		6.53	0.598748	6.64	0.651954	6.55	0.62612	6.59	0.574673	6.55	0.579459	6.52	0.577857	6.5	0.620254	6.48	0.601231	6.65	0.630287	6.18	0.683549	6.39	0.595308	6.37	0.617164
1512	protein NipSnap homolog 3A [Sus scrofa]	XP_003480607	LOC100154081	1	(+1)	28 kDa		6.63	0.802871	6.75	0.586258	6.45	0.608454	7.09	0.594245	7.34	0.602274	7.25	0.599474	6.65	0.619259	6.53	0.592259	6.57	0.589661	6.96	0.603697	6.89	0.639591	6.72	0.585427
1513	guanine nucleotide-binding protein G(s) subunit alpha isoform X4 [Sus scrofa]	XP_020932812	GNAS	1		106 kDa	true	6.31	0.604355	6.69	0.594475	6.4	0.580305	6.17	0.649181	6.73	0.740631	6.47	0.618605	6.26	0.610592	5.74	0.959952	6.31	0.699313	6.52	0.607602	6.47	0.593025	5.9	0.612291
1514	hyaluronan and proteoglycan link protein 3 isoform X1 [Sus scrofa]	XP_001925657	HAPLN3	4		53 kDa		6.76	0.718049	6.41	0	6.2	0.674476	6.02	0.671756	6.35	0	6.27	0.712983	6.76	0	6.45	0.650531	6.25	0.575344	6.38	0.594055	6.63	0.629885	6.03	0
1515	cadherin-5 precursor [Sus scrofa]	NP_001001649	CDH5	2		88 kDa		6.07	0.877282	5.94	0.600986	6.1	0.726387	5.83	0.731125	5.6	0.704492	5.45	0.643038	5.88	0.789085	5.48	0.613907	5.37	0.772098	5.79	0.934712	4.99	1.10611	Value missing	4.27
1516	dystroglycan [Sus scrofa]	XP_020924399	DAG1	1	(+18)	97 kDa		5.95	0.857567	6.45	0.608635	6.46	0.906827	6.47	0.926964	6	0.584894	5.93	0.693813	6.24	0.808959	6.53	0.689184	6.33	0.927088	5.9	0.686237	6	0.855052	6.22	0.591675
1517	LOW QUALITY PROTEIN: SUN domain-containing protein 1 [Sus scrofa]	XP_020941598	SUN1	1		99 kDa		5.26	0.800282	4.31	0	5.18	0.672273	4.96	0.646628	5.09	0	4.98	0.700119	4.73	0	4.48	0.748235	4.87	0.631196	4.7	0.658908	4.39	0.648466	4.99	0
1518	LDLR chaperone MESD [Sus scrofa]	XP_001928898	MESD	1		26 kDa		6.37	0.796821	6.69	0.670524	6.06	0.597625	5.55	0.781934	5.74	0.577099	5.38	0.712793	5.95	0.591576	6.2	0.60022	5.94	0.615654	6	0.745532	5.88	0.624603	5.85	0.641953
1519	serine/threonine-protein phosphatase 2A 56 kDa regulatory subunit delta isoform [Sus scrofa]	NP_001106922	PPP2R5D	1		70 kDa	true	6.57	0	5.53	0.633385	4.97	0.68534	5.56	0	5.44	0.640782	5.11	0.637459	4.38	0.976791	4.76	0.647162	4.12	0	5.28	0.644281	4.57	0	4.72	0.637148
1520	tryptophan--tRNA ligase, cytoplasmic [Sus scrofa]	XP_003128776	WARS	3	(+2)	54 kDa		7.6	0.575108	7.63	0.561072	8.13	0	7.92	0.662875	7.15	0.592362	7	0	7.5	0.561448	7.34	0	6.46	0.680102	7.58	0	7.32	0.573925	7.3	0.601543
1521	malonyl-CoA decarboxylase, mitochondrial isoform X1 [Sus scrofa]	XP_020949399	MLYCD	1	(+1)	56 kDa		5.85	2.83504	5.82	0.632095	5.78	0	5.8	2.33845	5.25	0.701165	5.86	0	5.44	0.605417	5.19	0	6.29	2.43848	4.42	0	4.68	2.00515	5.28	0.6506
1522	rho guanine nucleotide exchange factor 1 isoform X2 [Sus scrofa]	XP_020950101	ARHGEF1	1	(+1)	132 kDa		5.66	0.724477	5.57	0.611988	5.71	0	5.63	0.614245	5.27	0.618691	4.71	0	5.27	0.611545	5.39	0	4.67	0.75489	5.28	0	5.1	0.678473	5.25	0.642927
1523	ATP-binding cassette sub-family F member 1 isoform X1 [Sus scrofa]	XP_005653510	ABCF1	1	(+1)	96 kDa		6.04	0	6	0.666016	6.24	0.663564	5.72	0	5.78	0.603659	5.95	0.733419	6.01	0.630199	5.69	0.619031	5.99	0	5.41	0.828701	5.08	0	5.81	0.621304
1524	transmembrane protein 109 [Sus scrofa]	XP_003122718	TMEM109	1		26 kDa		5.92	0.637946	6.17	0.593896	6.03	0.6304	5.77	0.851858	6.03	0.559089	5.82	0.675362	5.51	1.05837	6.59	0.862627	6.66	0.764129	5.63	0.690651	5.74	0.610613	5.83	0.565867
1525	septin-10 isoform X1 [Sus scrofa]	XP_020942748	SEPT10	1		53 kDa		6.54	0.628689	5.93	0	6.45	0.636269	6.43	0.604516	6.53	0	6.51	0.738897	6.36	0	6.14	0.571137	5.91	0.609249	5.9	0.606528	5.74	0.586862	5.92	0
1526	rab3 GTPase-activating protein non-catalytic subunit isoform X1 [Sus scrofa]	XP_003130554	RAB3GAP2	2		155 kDa		6.22	0.727174	6.54	0	6.04	0	5.84	0.689362	6.31	0	6.68	0	5.8	0	5.17	0	6.52	0.591845	6.11	0	5.87	0.613223	5.84	0
1527	hepatocyte growth factor-regulated tyrosine kinase substrate isoform X2 [Sus scrofa]	XP_020922096	HGS	1	(+1)	102 kDa		6.85	0	6.68	0.593264	6.52	0.605799	5.38	0	6.61	0.64981	6.5	0.58596	5.56	0.665081	5.33	0.655749	5.92	0	5.99	0.594207	6.51	0	5.71	3.77075
1528	LOW QUALITY PROTEIN: serine--tRNA ligase, mitochondrial [Sus scrofa]	XP_020950010	SARS2	1		59 kDa		5.76	0	5.34	0	5.5	0.617306	5.14	0	6.01	0	5.73	0.604799	5.73	0	5.47	0.630795	5.49	0	5.79	0.673517	5.97	0	5.53	0
1529	serine/threonine-protein kinase PAK 4 [Sus scrofa]	XP_003355937	PAK4	1	(+4)	64 kDa		6	0.580866	6.42	1.62421	No data	0	6.03	0.579309	7.16	1.36304	No data	0	5.24	1.25424	No data	0	6.25	0.706628	No data	0	6.2	0.608198	5.6	1.65352
1530	A-kinase anchor protein 1, mitochondrial [Sus scrofa]	NP_001191702	AKAP1	1		93 kDa		6	0.609236	No data	0	6.11	0.594819	5.66	0.678053	No data	0	5.37	0.599522	No data	0	5.21	0.603637	5.29	0.677161	5.8	0.600024	5.45	0.642477	No data	0
1531	proliferating cell nuclear antigen [Sus scrofa]	NP_001278854	PCNA	1		29 kDa		7.41	0.916503	7.77	2.14787	6.33	0.812964	5.95	0.651453	Value missing	2.51394	5.91	0.585827	7.57	2.41796	5.14	0.580694	5.45	0.657789	5.58	0.582638	5.42	0.621372	Value missing	1.67724
1532	sodium/potassium-transporting ATPase subunit alpha-2 [Sus scrofa]	NP_001165012	ATP1A2	1		112 kDa	true	No data	0	5.51	0.734465	4.96	0	No data	0	5.47	0.733796	5.9	0	5.47	0.662653	5.22	0	No data	0	5.66	0	No data	0	5.44	0.628027
1533	LOW QUALITY PROTEIN: mitochondrial import inner membrane translocase subunit TIM50 [Sus scrofa]	XP_020953202	TIMM50	1		48 kDa		No data	0	4.94	0.663877	4.99	0.678318	No data	0	5.13	0.707083	5.11	0.657398	5.23	0.673577	5.36	0.65584	No data	0	4.68	0.647167	No data	0	5.04	0.663356
1534	LOW QUALITY PROTEIN: peroxisomal testis-specific protein 1 [Sus scrofa]	XP_013833309	PXT1	2		16 kDa		No data	0	No data	0	6.63	0.582772	No data	0	No data	0	6.82	0.601284	No data	0	6.74	0.608473	No data	0	6.78	0.575331	No data	0	No data	0
1535	LOW QUALITY PROTEIN: trifunctional purine biosynthetic protein adenosine-3 [Sus scrofa]	XP_020926604	GART	1		109 kDa		6.54	0.658125	No data	0	No data	0	6	0.611669	No data	0	No data	0	No data	0	No data	0	5.16	0.603865	No data	0	5.19	0.663624	No data	0
1536	pigment epithelium-derived factor precursor [Sus scrofa]	NP_001072130	SERPINF1	1	(+2)	46 kDa		6.9	0.963333	6.07	0.686112	5.61	0.715189	5.82	0.652835	5.89	0.594461	6.1	0.612387	6.07	1.10487	6.17	0.714344	5.72	0.720732	5.77	0.615315	5.75	0.636546	5.81	0.576523
1537	RNA-binding protein FUS [Sus scrofa]	NP_001274349	FUS	1	(+1)	53 kDa	true	6.31	0.829055	6.13	0.684198	6.06	1.24355	6.69	0.640197	6.53	0.83389	6.83	1.22714	5.97	0.745473	5.77	0.883083	5.17	1.0209	5.44	0.848184	5.6	0.626988	5.12	2.78065
1538	interferon-inducible double-stranded RNA-dependent protein kinase activator A [Sus scrofa]	XP_001927740	PRKRA	1		34 kDa		6.2	0.635278	6.13	0.716919	6.24	0.741807	6.44	0.626008	6.46	0.646001	6.3	0.622021	5.75	0.632373	5.8	0.602034	6.02	0.63929	6.01	0.690389	5.41	0.667084	6.01	0.620061
1539	ATP-dependent zinc metalloprotease YME1L1 isoform X1 [Sus scrofa]	XP_020920541	YME1L1	1	(+1)	80 kDa		6.59	0.613625	6.2	0.622808	6.52	0.677638	5.79	0.582378	6.05	0.620318	5.84	0.597573	5.54	0.614793	5.8	0.679834	6.05	0.584238	5.83	0.665811	5.69	0.577502	5.79	0.618669
1540	39S ribosomal protein L45, mitochondrial [Sus scrofa]	XP_020922738	MRPL45	1		35 kDa		5.76	0.684815	5.74	0.669467	5.51	0.624725	5.7	0.599164	5.67	0.640239	5.84	0.628828	5.48	0.848323	5.93	0.649857	5.43	0.676834	4.94	4.25329	5.59	0.61404	5.58	0.723154
1541	plasminogen receptor (KT) [Sus scrofa]	NP_001177146	PLGRKT	1	(+1)	17 kDa		6.08	0.754284	6.12	0.603751	6.2	0.576927	6.25	0.723605	6.18	0.617776	6.39	0.641485	5.94	0.752503	5.93	0.623345	5.85	0.789066	5.71	0.929492	6.03	0.641893	5.96	0.836081
1542	striatin-3 isoform X1 [Sus scrofa]	XP_020955544	STRN3	1	(+2)	87 kDa	true	6.22	0.605142	5.98	0.604322	6.03	0.684519	5.92	0.572837	5.78	0.657971	6.23	0.871487	6.05	0.64994	5.84	0.654207	5.97	0.571867	5.69	0.643087	5.71	0.728834	5.92	0.600252
1543	coagulation factor XII precursor [Sus scrofa]	NP_999407	F12	1	(+4)	68 kDa		6.59	0.713785	5.77	0.615801	6.15	0.615267	5.49	0.876412	5.63	0.647826	5.73	0.616418	6.13	0.63007	5.76	0.641668	5.53	1.03145	6.05	0.603941	6	0.632016	6.15	0.615799
1544	endoplasmic reticulum-Golgi intermediate compartment protein 1 isoform X2 [Sus scrofa]	XP_003134100	ERGIC1	4	(+1)	33 kDa		5.93	0.596663	6.23	0.667684	5.84	0.732188	5.96	0.621283	6.13	0.618093	6.2	0.935908	5.47	0.626184	5.4	0.700258	5.51	0.59611	5.83	0.635837	5.71	0.632152	5.43	0.605779
1545	clusterin precursor [Sus scrofa]	NP_999136	CLU	1	(+7)	52 kDa		5.42	0.6451	5.1	1.33847	5.34	0.618378	5.75	0.615114	5.54	0.924005	5.12	1.0942	6.7	0.779958	5.98	0.888058	6.13	0.724622	5.82	0.630273	5.4	0.620099	5.34	0.657755
1546	malectin [Sus scrofa]	XP_001928729	MLEC	1		32 kDa		7.44	0.606481	7.18	0.633269	7.03	0.535145	6.98	0.604841	7	0.573334	6.79	0.542015	6.58	0.601964	7.01	0.554133	6.75	0.621736	6.79	0.543826	6.48	0.671755	6.74	0.591616
1547	dehydrogenase/reductase SDR family member 7 [Sus scrofa]	NP_001231089	DHRS7	1		38 kDa		6.18	0.59973	6.08	0.612075	5.78	0.6239	5.61	0.697457	6.09	0.641343	5.21	0.791468	6.22	0.618441	6.62	0.699797	6.52	0.699784	6.25	0.692968	5.74	0.65646	5.45	0.607725
1548	protegrin-4 isoform X1 [Sus scrofa]	XP_020924182	NPG4	1		29 kDa		4.62	0.672946	4.44	0.748164	4.91	0.64997	5.59	0.727961	5.15	0.589797	5.95	0.850861	5.3	0.602244	4.23	1.83005	4.33	1.16609	5.48	0.6455	6.43	0.760363	5.4	0.62515
1549	putative oxidoreductase GLYR1 isoform X1 [Sus scrofa]	XP_003354668	GLYR1	3		61 kDa		5.8	0.591128	5.99	0.570933	5.6	0.661063	5.78	0.587941	5.96	0.665762	6.21	0.992144	5.07	0.766992	5.75	0.880444	5.74	0.590951	5.6	0.707825	5.72	0.646909	5.54	0.680526
1550	actin-related protein 2/3 complex subunit 1A isoform X1 [Sus scrofa]	XP_005661912	ARPC1A	1		42 kDa		6.67	0.574041	7.05	0.685062	6.85	0.579767	6.87	0.595853	7.25	0.652374	6.79	0.605717	6.34	0.65832	6.53	0.70575	6.79	0.84008	6.38	0.570289	6.43	0.646711	6.36	0.664559
1551	nardilysin isoform X1 [Sus scrofa]	XP_003128026	NRDC	3	(+1)	133 kDa		6.24	0.69442	7.03	1.11893	6.83	0.632928	6.04	0.575014	5.99	0.635069	6.09	0.619514	5.64	0.63459	5.53	0.617899	5.68	0.590962	5.36	0.670222	5.2	0.727581	3.52	2.64275
1552	vitamin K-dependent protein S [Sus scrofa]	XP_020926395	PROS1	1		75 kDa		7.57	0.597714	6.61	0.570621	6.57	0.578459	5.88	0.713043	6.14	0.575661	7.59	0.72272	6.66	0.61515	5.74	0.690433	6.55	0.657782	6.61	0.578662	6.55	0.600388	6.83	0.587029
1553	60S ribosomal protein L17 [Sus scrofa]	NP_001231487	RPL17	1	(+1)	21 kDa		7.45	0.739496	7.27	0.578932	6.59	0.703368	6.58	0.669793	6.06	0.572206	6.52	0.62837	6.39	0.569124	5.74	0.764461	5.86	0.656428	5.66	0.76893	5.57	0.597361	5.95	0.565691
1554	gamma-soluble NSF attachment protein [Sus scrofa]	XP_020951710	NAPG	1		35 kDa		5.94	0.609267	6.23	0.753287	5.59	0.566488	5.75	0.697073	5.27	0.671676	4.68	0.577459	5.78	0.619699	6.04	0.570392	5.76	0.63798	5.75	0.569516	5.36	0.605027	5.35	0.661224
1555	LOW QUALITY PROTEIN: delta-aminolevulinic acid dehydratase [Sus scrofa]	XP_020923424	ALAD	1		36 kDa		5.38	0.657856	5.34	0.663222	4.67	0.609933	5.01	0.751006	4.96	0.900422	5.46	0.62178	4.66	0.645706	4.96	0.607305	4.83	0.802406	5.23	0.607928	5.03	0.774878	5.34	0.798667
1556	28S ribosomal protein S5, mitochondrial isoform X2 [Sus scrofa]	XP_003124867	MRPS5	3	(+2)	48 kDa		5.97	0	5.59	0.589597	6.03	0.583494	5.88	0	5.75	0.585598	5.86	0.910645	4.9	0.609897	5.06	0.588107	5.2	0	5.33	0.810733	4.67	0	5.49	0.59158
1557	LIM and SH3 domain protein 1 isoform X1 [Sus scrofa]	XP_020922719	LASP1	1		30 kDa	true	5.68	0.810727	5.61	0.665609	6.09	0.575844	5.87	0.595884	5.11	1.20869	5.02	0.576446	5.15	0.779605	4.94	4.34736	5.18	0.795013	5.59	0.739596	5.18	0.688164	5.82	0.716927
1558	zinc finger FYVE domain-containing protein 16 [Sus scrofa]	XP_020940151	ZFYVE16	1	(+1)	169 kDa		5.72	0.644478	5.17	0	5.75	0	4.79	0.625704	4.21	0	4.22	0	4.02	0	4.27	0	3.82	0.722039	4.51	0	3.87	0.600455	4.57	0
1559	LOW QUALITY PROTEIN: ran GTPase-activating protein 1 [Sus scrofa]	XP_020947120	RANGAP1	1		63 kDa		6.76	0.580243	6.83	0	7.14	0.573446	6.98	0.720785	6.88	0	6.83	0.584073	6.74	0	6.59	0.632222	6.82	0.575404	6.24	0.706284	6.71	0.587972	6.53	0
1560	5'-AMP-activated protein kinase catalytic subunit alpha-2 [Sus scrofa]	NP_999431	PRKAA2	1		62 kDa	true	5.99	0	6.28	0.836271	5.99	0.669771	5.38	0	5.64	0.713434	5.72	0.647947	5.53	0.666494	5.75	0.665668	5.96	0	5.98	0.711808	5.65	0	5.91	0.643831
1561	oxysterol-binding protein 1 [Sus scrofa]	XP_020938654	OSBP	1		90 kDa		6.1	0	6.12	0.72421	5.45	0.652088	6.01	0	5.6	0.62317	5.77	0.556824	5.79	0.724555	5.9	0.575244	5.54	0	5.68	0.580245	5.49	0	5.56	1.25448
1562	dephospho-CoA kinase domain-containing protein isoform X1 [Sus scrofa]	XP_003131374	DCAKD	1	(+4)	26 kDa		5.99	4.13828	6.37	0.601394	6.28	0.620472	6.11	0.615968	6.24	0.612524	6.51	0.611782	6.07	0.627266	5.88	0.66242	6.45	0.634704	6.09	0.602746	6.18	0.735172	6.17	0.602309
1563	splicing factor U2AF 65 kDa subunit [Sus scrofa]	NP_001302733	U2AF2	1	(+1)	53 kDa		6.29	0.612178	6.08	0.629371	6.17	0.631357	5.95	0.650197	6.42	0.623871	5.86	0.659189	5.06	0.630786	5.26	0.608381	5.28	0.659152	5.37	0.657838	5.13	0.657891	5.17	0.632783
1564	integrin alpha-V isoform X1 [Sus scrofa]	XP_020930345	ITGAV	1	(+1)	117 kDa		5.72	0.629393	5.61	0	5.74	0	5.83	0.781996	5.66	0	5.15	0	6.15	0	6.44	0	5.39	0.710769	5.53	0	5.61	0.695789	4.77	0
1565	scaffold attachment factor B2 isoform X1 [Sus scrofa]	XP_020939684	SAFB2	1		108 kDa	true	No data	0	6.05	0.606303	No data	0	No data	0	5.93	0.624084	No data	0	4.79	0.626189	No data	0	No data	0	No data	0	No data	0	4.72	0.609564
1566	probable threonine--tRNA ligase 2, cytoplasmic [Sus scrofa]	XP_020940636	TARSL2	1		96 kDa	true	5.3	0.634531	6.03	0	5.65	0.79328	5.12	0.65574	4.6	0	4.91	0.762816	5.39	0	4.8	0.842204	4.99	0.648811	4.79	0.62727	4.02	0.743401	4.68	0
1567	vacuolar protein sorting-associated protein 45 [Sus scrofa]	NP_001231923	VPS45	1		65 kDa		5.2	0.67543	5.78	0	4.94	0.723396	5.09	0.683567	4.13	0	5.78	0.857846	5.14	0	4.87	0.610479	5.36	0.649729	5.08	0.725051	4.24	1.02274	5.11	0
1568	LOW QUALITY PROTEIN: KH domain-containing, RNA-binding, signal transduction-associated protein 3 [Sus scrofa]	XP_020944530	KHDRBS3	1		39 kDa	true	6.69	0	6.46	0.641463	6.25	0.79189	6.22	0	5.81	0.70824	5.88	0.608192	5.15	0.773252	5.33	0.713956	5.14	0	5.22	0.58229	4.62	0	5.59	0.691504
1569	very-long-chain 3-oxoacyl-CoA reductase isoform X1 [Sus scrofa]	XP_020938823	HSD17B12	1		34 kDa		6.98	0.637393	7.02	0	6.74	0.711209	6.45	0.679376	6.24	0	6.67	0.63062	6.99	0	6.99	0.626244	7.08	0.625916	6.64	0.674272	6.61	0.583212	6.59	0
[truncated: 881 more rows]
