# Supplementary material for: Progressive Proteome Changes in the Myocardium of a Pig Model for Duchenne Muscular Dystrophy
Source: iScience. 2020 Sep 1;23(9):101516. doi: 10.1016/j.isci.2020.101516 (PMC7495112; doi:10.1016/j.isci.2020.101516)
Supplement: Table S2. Lists of Proteins with Age-Dependent Abundance Changes in WT Animals; Related to Figure 4 [file mmc3.xlsx]

## Sheet: WT3m vs WT2d
	Supplementary Table 2: WT3m vs WT2d
#	Protein	Accession	Gene Symbol	Alternate ID	MW	p-value	log2 fold change	Quantitative Clustering	WT-2d 1879	WT-2d 1880	WT-2d 3981	WT-3m 1742	WT-3m 1744	WT-3m 1775
1	myosin light chain 4 isoform X1 [Sus scrofa]	XP_003131354	MYL4	(+2)	22 kDa	< 0.0001	-4.61	[0,-1]	29% (0.3)	70% (0.7)	-83% (-0.8)	-572% (Value missing)	-419% (-4.2)	-531% (Value missing)
2	RNA-binding protein 3 [Sus scrofa]	NP_001230348	RBM3	(+3)	17 kDa	0.008	-4.38	[0,-1]	36% (0.4)	-111% (-1.1)	25% (0.3)	-336% (-3.4)	-473% (Value missing)	-484% (-4.8)
3	alpha-fetoprotein precursor [Sus scrofa]	NP_999482	AFP		69 kDa	< 0.0001	-3.23	[0,-1]	13% (0.1)	2% (0.0)	0% (0.0)	-327% (-3.3)	-325% (-3.2)	-338% (-3.4)
4	troponin I, slow skeletal muscle isoform X1 [Sus scrofa]	XP_020919722	TNNI1		22 kDa	< 0.0001	-3.21	[0,-1]	-22% (-0.2)	10% (0.1)	43% (0.4)	-320% (-3.2)	-352% (-3.5)	-288% (-2.9)
5	polymeric immunoglobulin receptor precursor [Sus scrofa]	NP_999324	PIGR	(+1)	83 kDa	< 0.0001	-3.06	[0,-1]	44% (0.4)	-22% (-0.2)	-53% (-0.5)	-278% (-2.8)	-245% (-2.4)	-344% (-3.4)
6	alpha-1-acid glycoprotein isoform X2 [Sus scrofa]	XP_005660429	ORM1		23 kDa	< 0.0001	-2.99	[0,-1]	36% (0.4)	15% (0.1)	-29% (-0.3)	-300% (-3.0)	-256% (-2.6)	-321% (-3.2)
7	myosin regulatory light chain 2, atrial isoform [Sus scrofa]	XP_003134933	MYL7		19 kDa	< 0.0001	-2.83	[0,-1]	62% (0.6)	-46% (-0.5)	-30% (-0.3)	-236% (-2.4)	-252% (-2.5)	-346% (-3.5)
8	immunoglobulin J chain [Sus scrofa]	XP_003357009	JCHAIN		18 kDa	0.008	-2.7	[0,-1]	62% (0.6)	-12% (-0.1)	-31% (-0.3)	-262% (-2.6)	-243% (-2.4)	-336% (-3.4)
9	myosin-6 isoform X1 [Sus scrofa]	XP_020954892	MYH6, LOC100736765	(+2)	226 kDa	< 0.0001	-2.49	[0,-1]	-6% (-0.1)	36% (0.4)	-15% (-0.1)	-286% (-2.9)	-235% (-2.4)	-242% (-2.4)
10	alpha-2-HS-glycoprotein [Sus scrofa]	XP_005652426	AHSG		39 kDa	< 0.0001	-2.38	[0,-1]	14% (0.1)	-17% (-0.2)	11% (0.1)	-225% (-2.3)	-251% (-2.5)	-256% (-2.6)
11	60S ribosomal protein L3 [Sus scrofa]	NP_001230992	RPL3		46 kDa	< 0.0001	-2.35	[0,-1]	5% (0.1)	-28% (-0.3)	3% (0.0)	-207% (-2.1)	-239% (-2.4)	-241% (-2.4)
12	tenascin isoform X2 [Sus scrofa]	XP_020938766	TNC	(+5)	264 kDa	< 0.0001	-2.26	[0,-1]	6% (0.1)	0% (No data)	0% (No data)	0% (No data)	0% (No data)	-230% (-2.3)
13	apolipoprotein A-IV precursor [Sus scrofa]	NP_999553	APOA4		43 kDa	< 0.0001	-2.25	[0,-1]	10% (0.1)	10% (0.1)	-13% (-0.1)	-234% (-2.3)	-211% (-2.1)	-236% (-2.4)
14	insulin-like growth factor 2 mRNA-binding protein 2 isoform X1 [Sus scrofa]	XP_020925656	IGF2BP2	(+1)	66 kDa	0.001	-2.19	[0,-1]	-58% (-0.6)	36% (0.4)	7% (0.1)	-257% (-2.6)	-229% (-2.3)	-163% (-1.6)
15	carnitine O-palmitoyltransferase 1, liver isoform [Sus scrofa]	NP_001123277	CPT1A		88 kDa	0.008	-2.05	[0,-1]	155% (1.6)	-19% (-0.2)	-25% (-0.3)	-201% (-2.0)	-196% (-2.0)	-375% (Value missing)
16	elongation factor 1-alpha 1 [Sus scrofa]	NP_001090887	EEF1A1	(+1)	50 kDa	0.001	-1.97	[0,-1]	10% (0.1)	-15% (-0.1)	7% (0.1)	-181% (-1.8)	-203% (-2.0)	-206% (-2.1)
17	nucleolar RNA helicase 2 [Sus scrofa]	XP_005657444	DDX21		87 kDa	< 0.0001	-1.95	[0,-1]	20% (0.2)	-9% (-0.1)	-17% (-0.2)	-187% (-1.9)	-179% (-1.8)	-215% (-2.2)
18	pleckstrin homology domain-containing family A member 5 isoform X11 [Sus scrofa]	XP_020947929	PLEKHA5		139 kDa	< 0.0001	-1.88	[0,-1]	10% (0.1)	67% (0.7)	-49% (-0.5)	-241% (-2.4)	-124% (-1.2)	-183% (-1.8)
19	peptidyl-prolyl cis-trans isomerase A [Sus scrofa]	NP_999518	PPIA		18 kDa	0.008	-1.83	[0,-1]	8% (0.1)	13% (0.1)	-17% (-0.2)	-196% (-2.0)	-165% (-1.6)	-192% (-1.9)
20	pleiotropic regulator 1 [Sus scrofa]	NP_001231860	PLRG1		57 kDa	0.008	-1.71	[0,-1]	64% (0.6)	-23% (-0.2)	0% (No data)	-141% (-1.4)	0% (No data)	-228% (-2.3)
21	apolipoprotein A-I preproprotein [Sus scrofa]	NP_999563	APOA1		30 kDa	< 0.0001	-1.7	[0,-1]	20% (0.2)	-44% (-0.4)	24% (0.2)	-126% (-1.3)	-195% (-1.9)	-189% (-1.9)
22	phosphoenolpyruvate carboxykinase [GTP], mitochondrial [Sus scrofa]	NP_001155225	PCK2		71 kDa	0.008	-1.69	[0,-1]	1% (0.0)	7% (0.1)	-5% (-0.1)	-176% (-1.8)	-165% (-1.6)	-172% (-1.7)
23	C-1-tetrahydrofolate synthase, cytoplasmic isoform X1 [Sus scrofa]	XP_001924364	MTHFD1	(+1)	101 kDa	< 0.0001	-1.68	[0,-1]	30% (0.3)	-42% (-0.4)	7% (0.1)	-126% (-1.3)	-174% (-1.7)	-198% (-2.0)
24	probable ATP-dependent RNA helicase DDX5 isoform X1 [Sus scrofa]	XP_020922417	DDX5	(+2)	74 kDa	< 0.0001	-1.67	[0,-1]	2% (0.0)	-4% (0.0)	-1% (0.0)	-163% (-1.6)	-166% (-1.7)	-170% (-1.7)
25	heterogeneous nuclear ribonucleoprotein D-like isoform X2 [Sus scrofa]	XP_020957536	HNRNPDL	(+2)	40 kDa	< 0.0001	-1.64	[0,-1]	7% (0.1)	3% (0.0)	-14% (-0.1)	-170% (-1.7)	-153% (-1.5)	-174% (-1.7)
26	microtubule-associated tumor suppressor candidate 2 isoform X1 [Sus scrofa]	XP_020920827	MTUS2	(+6)	144 kDa	0.008	-1.62	[0,-1]	-8% (-0.1)	0% (0.0)	4% (0.0)	-161% (-1.6)	-164% (-1.6)	-153% (-1.5)
27	nucleosome assembly protein 1-like 1 [Sus scrofa]	NP_001231245	NAP1L1	(+3)	45 kDa	< 0.0001	-1.58	[0,-1]	11% (0.1)	-39% (-0.4)	10% (0.1)	-119% (-1.2)	-167% (-1.7)	-169% (-1.7)
28	ADP/ATP translocase 3 [Sus scrofa]	NP_999583	SLC25A6		33 kDa	< 0.0001	-1.57	[0,-1]	3% (0.0)	2% (0.0)	-8% (-0.1)	-159% (-1.6)	-150% (-1.5)	-159% (-1.6)
29	D-3-phosphoglycerate dehydrogenase [Sus scrofa]	NP_001116634	PHGDH		57 kDa	0.001	-1.57	[0,-1]	29% (0.3)	-5% (-0.1)	-57% (-0.6)	-149% (-1.5)	-97% (-1.0)	-183% (-1.8)
30	platelet-activating factor acetylhydrolase IB subunit gamma isoform X2 [Sus scrofa]	XP_005655941	PAFAH1B3		23 kDa	0.008	-1.54	[0,-1]	16% (0.2)	-19% (-0.2)	2% (0.0)	-135% (-1.3)	-156% (-1.6)	-169% (-1.7)
31	core histone macro-H2A.2 [Sus scrofa]	XP_020929524	LOC100738475		40 kDa	< 0.0001	-1.52	[0,-1]	-12% (-0.1)	13% (0.1)	1% (0.0)	-166% (-1.7)	-153% (-1.5)	-140% (-1.4)
32	nuclear autoantigenic sperm protein isoform X1 [Sus scrofa]	XP_020952399	NASP		83 kDa	< 0.0001	-1.52	[0,-1]	1% (0.0)	1% (0.0)	-2% (0.0)	-156% (-1.6)	-152% (-1.5)	-157% (-1.6)
33	60S ribosomal protein L27 [Sus scrofa]	NP_001090948	RPL27		16 kDa	< 0.0001	-1.51	[0,-1]	11% (0.1)	8% (0.1)	-23% (-0.2)	-159% (-1.6)	-128% (-1.3)	-161% (-1.6)
34	apolipoprotein C-III precursor [Sus scrofa]	NP_001002801	APOC3	(+3)	11 kDa	< 0.0001	-1.49	[0,-1]	19% (0.2)	-2% (0.0)	-26% (-0.3)	-145% (-1.5)	-122% (-1.2)	-167% (-1.7)
35	immunoglobulin lambda-like polypeptide 5 precursor [Sus scrofa]	NP_001230248	LOC100152327		24 kDa	< 0.0001	-1.49	[0,-1]	77% (0.8)	-10% (-0.1)	-35% (-0.3)	-139% (-1.4)	-114% (-1.1)	-225% (-2.3)
36	ribosomal L1 domain-containing protein 1 [Sus scrofa]	XP_020942251	RSL1D1		54 kDa	< 0.0001	-1.48	[0,-1]	3% (0.0)	11% (0.1)	-10% (-0.1)	-159% (-1.6)	-138% (-1.4)	-151% (-1.5)
37	procollagen-lysine,2-oxoglutarate 5-dioxygenase 1 [Sus scrofa]	XP_003127625	PLOD1		83 kDa	0.008	-1.45	[0,-1]	2% (0.0)	0% (No data)	-4% (0.0)	0% (No data)	-141% (-1.4)	-147% (-1.5)
38	alpha-1-antitrypsin precursor [Sus scrofa]	NP_001335871	SERPINA1	(+1)	47 kDa	< 0.0001	-1.44	[0,-1]	20% (0.2)	-23% (-0.2)	-1% (0.0)	-122% (-1.2)	-143% (-1.4)	-164% (-1.6)
39	polyadenylate-binding protein 1 [Sus scrofa]	XP_001927782	PABPC1		71 kDa	< 0.0001	-1.43	[0,-1]	21% (0.2)	-2% (0.0)	-21% (-0.2)	-141% (-1.4)	-121% (-1.2)	-164% (-1.6)
40	angiotensinogen [Sus scrofa]	XP_020929649	AGT		51 kDa	< 0.0001	-1.43	[0,-1]	13% (0.1)	-18% (-0.2)	1% (0.0)	-126% (-1.3)	-144% (-1.4)	-158% (-1.6)
41	LOW QUALITY PROTEIN: fibrillin-2 [Sus scrofa]	XP_020940379	FBN2		314 kDa	< 0.0001	-1.4	[0,-1]	32% (0.3)	-32% (-0.3)	-24% (-0.2)	-106% (-1.1)	-115% (-1.1)	-171% (-1.7)
42	gap junction alpha-1 protein [Sus scrofa]	NP_001231141	GJA1		43 kDa	< 0.0001	-1.4	[0,-1]	-35% (-0.4)	34% (0.3)	13% (0.1)	-170% (-1.7)	-150% (-1.5)	-100% (-1.0)
43	RNA cytidine acetyltransferase [Sus scrofa]	XP_003122923	NAT10	(+2)	116 kDa	0.008	-1.39	[0,-1]	22% (0.2)	10% (0.1)	-30% (-0.3)	-146% (-1.5)	-106% (-1.1)	-157% (-1.6)
44	importin-7 isoform X1 [Sus scrofa]	XP_013834519	IPO7		119 kDa	< 0.0001	-1.37	[0,-1]	18% (0.2)	-40% (-0.4)	6% (0.1)	-97% (-1.0)	-144% (-1.4)	-155% (-1.6)
45	LOW QUALITY PROTEIN: wolframin [Sus scrofa]	XP_020956467	WFS1		122 kDa	0.002	-1.37	[0,-1]	5% (0.1)	-16% (-0.2)	-6% (-0.1)	-124% (-1.2)	-133% (-1.3)	-144% (-1.4)
46	proliferating cell nuclear antigen [Sus scrofa]	NP_001278854	PCNA		29 kDa	0.008	-1.37	[0,-1]	43% (0.4)	-50% (-0.5)	-6% (-0.1)	-83% (-0.8)	-129% (-1.3)	-178% (-1.8)
47	40S ribosomal protein S8 [Sus scrofa]	XP_003128108	RPS8		24 kDa	< 0.0001	-1.36	[0,-1]	21% (0.2)	-18% (-0.2)	-6% (-0.1)	-117% (-1.2)	-130% (-1.3)	-157% (-1.6)
48	ATP-dependent 6-phosphofructokinase, platelet type [Sus scrofa]	XP_020920725	PFKP		86 kDa	< 0.0001	-1.35	[0,-1]	1% (0.0)	-20% (-0.2)	11% (0.1)	-117% (-1.2)	-146% (-1.5)	-137% (-1.4)
49	serpin A3-8 [Sus scrofa]	XP_001928857	LOC100153899	(+1)	47 kDa	0.001	-1.35	[0,-1]	-32% (-0.3)	14% (0.1)	25% (0.3)	-147% (-1.5)	-159% (-1.6)	-101% (-1.0)
50	collagen alpha-1(XII) chain isoform X1 [Sus scrofa]	XP_013848273	COL12A1	(+2)	339 kDa	< 0.0001	-1.34	[0,-1]	25% (0.3)	-8% (-0.1)	-28% (-0.3)	-127% (-1.3)	-105% (-1.1)	-159% (-1.6)
51	periostin isoform X2 [Sus scrofa]	XP_005668408	POSTN		90 kDa	< 0.0001	-1.33	[0,-1]	66% (0.7)	-44% (-0.4)	-71% (-0.7)	-85% (-0.9)	-59% (-0.6)	-196% (-2.0)
52	exosome complex exonuclease RRP44 isoform X1 [Sus scrofa]	XP_003131067	DIS3		109 kDa	0.001	-1.33	[0,-1]	6% (0.1)	-8% (-0.1)	-8% (-0.1)	-126% (-1.3)	-126% (-1.3)	-140% (-1.4)
53	probable E3 ubiquitin-protein ligase HERC4 isoform X1 [Sus scrofa]	XP_020928530	HERC4	(+2)	119 kDa	0.008	-1.33	[0,-1]	75% (0.8)	34% (0.3)	-26% (-0.3)	-172% (-1.7)	-112% (-1.1)	-213% (-2.1)
54	keratin, type II microfibrillar, component 7C-like [Sus scrofa]	XP_020947341	LOC100621844		54 kDa	0.013	-1.33	[0,-1]	0% (No data)	30% (0.3)	-45% (-0.5)	-170% (-1.7)	-95% (-0.9)	0% (No data)
55	heterogeneous nuclear ribonucleoprotein A1 [Sus scrofa]	NP_001070686	HNRNPA1	(+2)	34 kDa	< 0.0001	-1.32	[0,-1]	40% (0.4)	-10% (-0.1)	-18% (-0.2)	-120% (-1.2)	-113% (-1.1)	-171% (-1.7)
56	neural cell adhesion molecule 1 isoform X6 [Sus scrofa]	XP_013834839	NCAM1		121 kDa	< 0.0001	-1.31	[0,-1]	-5% (0.0)	4% (0.0)	2% (0.0)	-134% (-1.3)	-132% (-1.3)	-127% (-1.3)
57	fetuin-B [Sus scrofa]	XP_003132625	FETUB		41 kDa	< 0.0001	-1.31	[0,-1]	46% (0.5)	-26% (-0.3)	-4% (0.0)	-104% (-1.0)	-126% (-1.3)	-177% (-1.8)
58	nucleolin isoform X1 [Sus scrofa]	XP_020930618	NCL		78 kDa	< 0.0001	-1.29	[0,-1]	14% (0.1)	-4% (0.0)	-10% (-0.1)	-125% (-1.2)	-121% (-1.2)	-143% (-1.4)
59	IgG heavy chain precursor [Sus scrofa]	NP_998993	LOC396781		52 kDa	< 0.0001	-1.29	[0,-1]	61% (0.6)	-12% (-0.1)	-38% (-0.4)	-116% (-1.2)	-90% (-0.9)	-189% (-1.9)
60	60S ribosomal protein L15 [Sus scrofa]	NP_001230994	RPL15	(+1)	24 kDa	< 0.0001	-1.29	[0,-1]	29% (0.3)	-12% (-0.1)	-14% (-0.1)	-117% (-1.2)	-115% (-1.1)	-158% (-1.6)
61	LOW QUALITY PROTEIN: latent-transforming growth factor beta-binding protein 1 [Sus scrofa]	XP_020943312	LTBP1		186 kDa	0.019	-1.29	[0,-1]	32% (0.3)	-40% (-0.4)	-81% (-0.8)	-88% (-0.9)	-46% (-0.5)	-160% (-1.6)
62	60S ribosomal protein L4 [Sus scrofa]	XP_005659919	RPL4		48 kDa	< 0.0001	-1.27	[0,-1]	4% (0.0)	5% (0.1)	-12% (-0.1)	-134% (-1.3)	-117% (-1.2)	-133% (-1.3)
63	DNA replication licensing factor MCM3 [Sus scrofa]	XP_001924848	MCM3		91 kDa	0.001	-1.27	[0,-1]	7% (0.1)	-27% (-0.3)	35% (0.4)	-102% (-1.0)	-165% (-1.6)	-137% (-1.4)
64	pyrroline-5-carboxylate reductase 2 isoform X2 [Sus scrofa]	XP_005653842	PYCR2	(+1)	30 kDa	0.011	-1.27	[0,-1]	16% (0.2)	-48% (-0.5)	27% (0.3)	-84% (-0.8)	-158% (-1.6)	-148% (-1.5)
65	40S ribosomal protein S6 isoform X1 [Sus scrofa]	XP_003121938	RPS6		29 kDa	< 0.0001	-1.26	[0,-1]	25% (0.2)	-10% (-0.1)	-10% (-0.1)	-117% (-1.2)	-117% (-1.2)	-152% (-1.5)
66	histone-binding protein RBBP4 [Sus scrofa]	XP_013854580	RBBP4		48 kDa	0.001	-1.26	[0,-1]	57% (0.6)	-42% (-0.4)	6% (0.1)	-75% (-0.7)	-124% (-1.2)	-174% (-1.7)
67	SPARC precursor [Sus scrofa]	NP_001026964	SPARC		34 kDa	0.001	-1.26	[0,-1]	52% (0.5)	-34% (-0.3)	-27% (-0.3)	-91% (-0.9)	-98% (-1.0)	-177% (-1.8)
68	60S ribosomal protein L24 [Sus scrofa]	XP_003132745	RPL24		18 kDa	< 0.0001	-1.25	[0,-1]	15% (0.1)	1% (0.0)	-16% (-0.2)	-127% (-1.3)	-110% (-1.1)	-141% (-1.4)
69	rho-associated protein kinase 2 isoform X1 [Sus scrofa]	XP_013843390	ROCK2	(+7)	171 kDa	0.001	-1.25	[1,-1]	1% (0.0)	-22% (-0.2)	226% (2.3)	-105% (-1.0)	-353% (Value missing)	-126% (-1.3)
70	serine/threonine-protein kinase TNNI3K isoform X1 [Sus scrofa]	XP_020952129	LOC102164667	(+2)	93 kDa	0.002	-1.25	[0,-1]	-21% (-0.2)	7% (0.1)	4% (0.0)	-144% (-1.4)	-141% (-1.4)	-116% (-1.2)
71	60S ribosomal protein L21 [Sus scrofa]	XP_003482912	RPL21	(+4)	19 kDa	0.001	-1.24	[0,-1]	16% (0.2)	-21% (-0.2)	-4% (0.0)	-103% (-1.0)	-119% (-1.2)	-140% (-1.4)
72	TRPM8 channel-associated factor 1 isoform X1 [Sus scrofa]	XP_003134613	LOC100519808	(+3)	102 kDa	0.001	-1.24	[0,-1]	11% (0.1)	-30% (-0.3)	11% (0.1)	-93% (-0.9)	-135% (-1.3)	-135% (-1.4)
73	interleukin enhancer-binding factor 2 [Sus scrofa]	XP_005663466	ILF2		43 kDa	< 0.0001	-1.23	[0,-1]	2% (0.0)	2% (0.0)	-4% (0.0)	-125% (-1.2)	-120% (-1.2)	-125% (-1.3)
74	versican core protein precursor [Sus scrofa]	NP_001193358	VCAN		369 kDa	< 0.0001	-1.23	[0,-1]	41% (0.4)	-12% (-0.1)	-58% (-0.6)	-113% (-1.1)	-67% (-0.7)	-165% (-1.6)
75	60S ribosomal protein L13 [Sus scrofa]	NP_001230274	RPL13		24 kDa	< 0.0001	-1.22	[0,-1]	19% (0.2)	-7% (-0.1)	-11% (-0.1)	-116% (-1.2)	-114% (-1.1)	-143% (-1.4)
76	60S acidic ribosomal protein P0 [Sus scrofa]	NP_001092068	RPLP0		34 kDa	< 0.0001	-1.22	[0,-1]	9% (0.1)	-17% (-0.2)	5% (0.0)	-110% (-1.1)	-132% (-1.3)	-136% (-1.4)
77	60S ribosomal protein L6 [Sus scrofa]	NP_001038007	RPL6		32 kDa	< 0.0001	-1.22	[0,-1]	13% (0.1)	-12% (-0.1)	0% (0.0)	-109% (-1.1)	-121% (-1.2)	-135% (-1.4)
78	60S ribosomal protein L10 [Sus scrofa]	NP_001038008	RPL10		25 kDa	< 0.0001	-1.22	[0,-1]	9% (0.1)	-5% (0.0)	-5% (0.0)	-118% (-1.2)	-118% (-1.2)	-132% (-1.3)
79	eukaryotic initiation factor 4A-I [Sus scrofa]	NP_001093666	EIF4A1		46 kDa	< 0.0001	-1.22	[0,-1]	5% (0.1)	-4% (0.0)	7% (0.1)	-117% (-1.2)	-129% (-1.3)	-127% (-1.3)
80	LOW QUALITY PROTEIN: SUMO-activating enzyme subunit 2 [Sus scrofa]	XP_020953198	UBA2		73 kDa	0.001	-1.22	[0,-1]	8% (0.1)	6% (0.1)	-7% (-0.1)	-128% (-1.3)	-114% (-1.1)	-131% (-1.3)
81	heterogeneous nuclear ribonucleoprotein A3 isoform X1 [Sus scrofa]	XP_003133549	HNRNPA3	(+4)	40 kDa	< 0.0001	-1.21	[0,-1]	15% (0.2)	4% (0.0)	-21% (-0.2)	-123% (-1.2)	-100% (-1.0)	-136% (-1.4)
82	RNA-binding protein Raly isoform X1 [Sus scrofa]	XP_020933458	RALY	(+8)	39 kDa	< 0.0001	-1.21	[0,-1]	11% (0.1)	5% (0.1)	-13% (-0.1)	-127% (-1.3)	-108% (-1.1)	-133% (-1.3)
83	proliferation-associated protein 2G4 isoform X1 [Sus scrofa]	XP_013843758	PA2G4		44 kDa	< 0.0001	-1.2	[0,-1]	7% (0.1)	-1% (0.0)	-5% (-0.1)	-119% (-1.2)	-115% (-1.1)	-127% (-1.3)
84	acidic leucine-rich nuclear phosphoprotein 32 family member B [Sus scrofa]	XP_020922136	ANP32B		30 kDa	< 0.0001	-1.2	[0,-1]	-2% (0.0)	27% (0.3)	-13% (-0.1)	-141% (-1.4)	-100% (-1.0)	-111% (-1.1)
85	40S ribosomal protein S9 [Sus scrofa]	XP_020950537	RPS9	(+1)	23 kDa	0.0007	-1.2	[0,-1]	17% (0.2)	-0% (0.0)	-12% (-0.1)	-119% (-1.2)	-108% (-1.1)	-135% (-1.4)
86	40S ribosomal protein S3a [Sus scrofa]	NP_001131091	RPS3A		30 kDa	< 0.0001	-1.19	[0,-1]	10% (0.1)	-7% (-0.1)	-4% (0.0)	-112% (-1.1)	-116% (-1.2)	-130% (-1.3)
87	60S ribosomal protein L5 [Sus scrofa]	NP_001107756	RPL5		34 kDa	< 0.0001	-1.19	[0,-1]	18% (0.2)	-11% (-0.1)	-11% (-0.1)	-108% (-1.1)	-109% (-1.1)	-138% (-1.4)
88	splicing factor, proline- and glutamine-rich isoform X1 [Sus scrofa]	XP_020951556	SFPQ		76 kDa	< 0.0001	-1.19	[0,-1]	20% (0.2)	-15% (-0.2)	1% (0.0)	-103% (-1.0)	-119% (-1.2)	-138% (-1.4)
89	40S ribosomal protein S20 [Sus scrofa]	NP_001123426	RPS20		13 kDa	< 0.0001	-1.19	[0,-1]	24% (0.2)	-16% (-0.2)	-7% (-0.1)	-103% (-1.0)	-112% (-1.1)	-143% (-1.4)
90	creatine kinase B-type [Sus scrofa]	NP_001230504	CKB	(+1)	43 kDa	< 0.0001	-1.19	[0,-1]	11% (0.1)	-53% (-0.5)	53% (0.5)	-71% (-0.7)	-176% (-1.8)	-135% (-1.4)
91	60S ribosomal protein L8 [Sus scrofa]	XP_005655354	RPL8		28 kDa	< 0.0001	-1.18	[0,-1]	26% (0.3)	-6% (-0.1)	-11% (-0.1)	-115% (-1.1)	-110% (-1.1)	-148% (-1.5)
92	heat shock protein HSP 90-beta [Sus scrofa]	NP_001231362	HSP90AB1	(+1)	83 kDa	< 0.0001	-1.17	[0,-1]	7% (0.1)	-5% (-0.1)	-1% (0.0)	-112% (-1.1)	-116% (-1.2)	-125% (-1.3)
93	LOW QUALITY PROTEIN: alanine--tRNA ligase, cytoplasmic [Sus scrofa]	XP_020949450	AARS		107 kDa	< 0.0001	-1.17	[0,-1]	22% (0.2)	-26% (-0.3)	4% (0.0)	-91% (-0.9)	-121% (-1.2)	-138% (-1.4)
94	nucleolar protein 56 isoform X1 [Sus scrofa]	XP_020932924	NOP56		59 kDa	< 0.0001	-1.17	[0,-1]	3% (0.0)	-17% (-0.2)	11% (0.1)	-101% (-1.0)	-129% (-1.3)	-121% (-1.2)
95	60S ribosomal protein L13a isoform X1 [Sus scrofa]	XP_013854094	RPL13A		56 kDa	< 0.0001	-1.17	[0,-1]	18% (0.2)	-11% (-0.1)	-2% (0.0)	-107% (-1.1)	-115% (-1.1)	-136% (-1.4)
96	nucleolysin TIA-1 isoform X2 [Sus scrofa]	XP_013851524	TIA1	(+2)	43 kDa	< 0.0001	-1.17	[0,-1]	19% (0.2)	12% (0.1)	-11% (-0.1)	-128% (-1.3)	-106% (-1.1)	-135% (-1.4)
97	N(G),N(G)-dimethylarginine dimethylaminohydrolase 1 isoform X1 [Sus scrofa]	XP_020946001	DDAH1		31 kDa	< 0.0001	-1.16	[0,-1]	-8% (-0.1)	-7% (-0.1)	12% (0.1)	-108% (-1.1)	-128% (-1.3)	-108% (-1.1)
98	cyclin-dependent kinase 11B isoform X3 [Sus scrofa]	XP_020953131	CDK11B		91 kDa	0.019	-1.16	[0,-1]	0% (0.0)	23% (0.2)	-14% (-0.1)	-138% (-1.4)	-100% (-1.0)	-115% (-1.1)
99	40S ribosomal protein S3 [Sus scrofa]	NP_001038066	RPS3	(+3)	27 kDa	< 0.0001	-1.15	[0,-1]	10% (0.1)	1% (0.0)	-11% (-0.1)	-117% (-1.2)	-103% (-1.0)	-126% (-1.3)
100	alpha-enolase isoform X1 [Sus scrofa]	XP_020950937	ENO1	(+1)	47 kDa	< 0.0001	-1.15	[0,-1]	11% (0.1)	-11% (-0.1)	-2% (0.0)	-104% (-1.0)	-113% (-1.1)	-126% (-1.3)
101	40S ribosomal protein S2 [Sus scrofa]	XP_020942455	RPS2		31 kDa	< 0.0001	-1.14	[0,-1]	18% (0.2)	-1% (0.0)	-13% (-0.1)	-116% (-1.2)	-104% (-1.0)	-134% (-1.3)
102	60S ribosomal protein L28 isoform X2 [Sus scrofa]	XP_020950669	RPL28		19 kDa	< 0.0001	-1.14	[0,-1]	9% (0.1)	-0% (0.0)	-7% (-0.1)	-115% (-1.1)	-107% (-1.1)	-123% (-1.2)
103	pre-mRNA-splicing factor ATP-dependent RNA helicase DHX15 [Sus scrofa]	NP_001239141	DHX15		91 kDa	< 0.0001	-1.14	[0,-1]	-11% (-0.1)	-0% (0.0)	11% (0.1)	-113% (-1.1)	-124% (-1.2)	-103% (-1.0)
104	GTPase-activating protein and VPS9 domain-containing protein 1 isoform X3 [Sus scrofa]	XP_020924305	GAPVD1	(+11)	164 kDa	< 0.0001	-1.14	[0,-1]	10% (0.1)	-9% (-0.1)	-4% (0.0)	-104% (-1.0)	-110% (-1.1)	-123% (-1.2)
105	60S ribosomal protein L14 [Sus scrofa]	NP_001090947	RPL14	(+1)	23 kDa	< 0.0001	-1.14	[0,-1]	36% (0.4)	-12% (-0.1)	-20% (-0.2)	-104% (-1.0)	-96% (-1.0)	-152% (-1.5)
106	LOW QUALITY PROTEIN: eukaryotic translation initiation factor 3 subunit F [Sus scrofa]	XP_020917931	EIF3F		39 kDa	0.001	-1.14	[0,-1]	8% (0.1)	-11% (-0.1)	-1% (0.0)	-106% (-1.1)	-115% (-1.2)	-125% (-1.2)
107	LOW QUALITY PROTEIN: phosphoribosylformylglycinamidine synthase [Sus scrofa]	XP_003358324	PFAS		147 kDa	0.001	-1.14	[0,-1]	-6% (-0.1)	-11% (-0.1)	15% (0.2)	-98% (-1.0)	-124% (-1.2)	-103% (-1.0)
108	60S ribosomal protein L12 [Sus scrofa]	XP_005660499	RPL12		18 kDa	< 0.0001	-1.13	[0,-1]	17% (0.2)	-15% (-0.2)	-3% (0.0)	-99% (-1.0)	-112% (-1.1)	-131% (-1.3)
109	cell division cycle 5-like protein [Sus scrofa]	XP_001929632	CDC5L		92 kDa	< 0.0001	-1.13	[0,-1]	-4% (0.0)	29% (0.3)	-6% (-0.1)	-143% (-1.4)	-108% (-1.1)	-110% (-1.1)
110	transcription intermediary factor 1-beta isoform X1 [Sus scrofa]	XP_020953003	TRIM28	(+2)	91 kDa	< 0.0001	-1.13	[0,-1]	15% (0.2)	-0% (0.0)	-12% (-0.1)	-114% (-1.1)	-102% (-1.0)	-131% (-1.3)
111	40S ribosomal protein S11 [Sus scrofa]	NP_001230999	RPS11	(+1)	18 kDa	< 0.0001	-1.12	[0,-1]	7% (0.1)	-10% (-0.1)	-2% (0.0)	-104% (-1.0)	-112% (-1.1)	-119% (-1.2)
112	bifunctional purine biosynthesis protein PURH [Sus scrofa]	NP_001124208	ATIC		64 kDa	< 0.0001	-1.12	[0,-1]	14% (0.1)	-7% (-0.1)	-1% (0.0)	-108% (-1.1)	-113% (-1.1)	-129% (-1.3)
113	protein arginine N-methyltransferase 1 isoform X2 [Sus scrofa]	XP_003356047	PRMT1	(+3)	41 kDa	< 0.0001	-1.12	[0,-1]	9% (0.1)	-13% (-0.1)	3% (0.0)	-99% (-1.0)	-116% (-1.2)	-122% (-1.2)
114	rRNA 2'-O-methyltransferase fibrillarin [Sus scrofa]	XP_003355972	FBL		34 kDa	< 0.0001	-1.12	[0,-1]	23% (0.2)	-6% (-0.1)	-24% (-0.2)	-107% (-1.1)	-88% (-0.9)	-135% (-1.4)
115	leucyl-cystinyl aminopeptidase [Sus scrofa]	NP_001098761	LNPEP		117 kDa	< 0.0001	-1.12	[0,-1]	-21% (-0.2)	5% (0.1)	15% (0.1)	-117% (-1.2)	-126% (-1.3)	-91% (-0.9)
116	NHP2-like protein 1 [Sus scrofa]	NP_001177155	SNU13	(+1)	14 kDa	0.001	-1.12	[0,-1]	23% (0.2)	-12% (-0.1)	-4% (0.0)	-101% (-1.0)	-109% (-1.1)	-135% (-1.4)
117	hepatocyte growth factor-regulated tyrosine kinase substrate isoform X2 [Sus scrofa]	XP_020922096	HGS	(+1)	102 kDa	0.001	-1.12	[0,-1]	-8% (-0.1)	1% (0.0)	2% (0.0)	-113% (-1.1)	-114% (-1.1)	-104% (-1.0)
118	60S ribosomal protein L32 [Sus scrofa]	NP_001001636	RPL32	(+1)	16 kDa	0.008	-1.12	[0,-1]	0% (0.0)	16% (0.2)	-9% (-0.1)	-128% (-1.3)	-103% (-1.0)	-113% (-1.1)
119	glutamate--cysteine ligase regulatory subunit [Sus scrofa]	XP_001926413	GCLM		30 kDa	0.008	-1.12	[0,-1]	-10% (-0.1)	-9% (-0.1)	10% (0.1)	-103% (-1.0)	-122% (-1.2)	-102% (-1.0)
120	40S ribosomal protein SA [Sus scrofa]	NP_001032223	RPSA		33 kDa	< 0.0001	-1.11	[0,-1]	6% (0.1)	-10% (-0.1)	6% (0.1)	-102% (-1.0)	-118% (-1.2)	-118% (-1.2)
121	splicing factor 3A subunit 1 [Sus scrofa]	XP_003483500	SF3A1		89 kDa	< 0.0001	-1.11	[0,-1]	-16% (-0.2)	27% (0.3)	0% (0.0)	-140% (-1.4)	-112% (-1.1)	-96% (-1.0)
122	alanyl-tRNA editing protein Aarsd1 [Sus scrofa]	XP_020922627	AARSD1		45 kDa	< 0.0001	-1.11	[0,-1]	-10% (-0.1)	31% (0.3)	-7% (-0.1)	-143% (-1.4)	-105% (-1.0)	-102% (-1.0)
123	elongation factor 1-beta [Sus scrofa]	NP_001230453	EEF1B2		25 kDa	< 0.0001	-1.11	[0,-1]	7% (0.1)	19% (0.2)	-25% (-0.3)	-132% (-1.3)	-87% (-0.9)	-120% (-1.2)
124	keratin, type I cytoskeletal 19 [Sus scrofa]	XP_003131485	KRT19		44 kDa	0.00018	-1.11	[0,-1]	-32% (-0.3)	112% (1.1)	67% (0.7)	-201% (-2.0)	-158% (-1.6)	-59% (-0.6)
125	probable ATP-dependent RNA helicase DDX23 [Sus scrofa]	XP_020947246	DDX23		96 kDa	0.001	-1.11	[0,-1]	17% (0.2)	-52% (-0.5)	0% (No data)	-57% (-0.6)	0% (No data)	-126% (-1.3)
126	60S ribosomal protein L18 [Sus scrofa]	XP_020950359	RPL18		22 kDa	< 0.0001	-1.1	[0,-1]	9% (0.1)	-4% (0.0)	-6% (-0.1)	-107% (-1.1)	-105% (-1.0)	-120% (-1.2)
127	ras GTPase-activating protein-binding protein 1 [Sus scrofa]	NP_001192334	G3BP1	(+1)	52 kDa	< 0.0001	-1.1	[0,-1]	-3% (0.0)	-4% (0.0)	3% (0.0)	-107% (-1.1)	-114% (-1.1)	-108% (-1.1)
128	40S ribosomal protein S12 [Sus scrofa]	NP_999528	RPS12		15 kDa	0.001	-1.1	[0,-1]	9% (0.1)	-9% (-0.1)	-0% (0.0)	-101% (-1.0)	-110% (-1.1)	-119% (-1.2)
129	elongation factor 2 isoform X1 [Sus scrofa]	XP_003354050	EEF2		95 kDa	< 0.0001	-1.09	[0,-1]	11% (0.1)	-7% (-0.1)	-3% (0.0)	-102% (-1.0)	-106% (-1.1)	-121% (-1.2)
130	rho GTPase-activating protein 1 isoform X2 [Sus scrofa]	XP_003122873	ARHGAP1	(+2)	50 kDa	< 0.0001	-1.09	[0,-1]	23% (0.2)	-4% (0.0)	-18% (-0.2)	-104% (-1.0)	-90% (-0.9)	-132% (-1.3)
131	splicing factor 3B subunit 3 [Sus scrofa]	XP_020949462	SF3B3	(+2)	136 kDa	< 0.0001	-1.09	[0,-1]	-6% (-0.1)	19% (0.2)	-7% (-0.1)	-129% (-1.3)	-102% (-1.0)	-104% (-1.0)
132	heterogeneous nuclear ribonucleoprotein A/B [Sus scrofa]	NP_001106165	HNRNPAB		32 kDa	< 0.0001	-1.09	[0,-1]	-3% (0.0)	4% (0.0)	-4% (0.0)	-113% (-1.1)	-106% (-1.1)	-106% (-1.1)
133	LOW QUALITY PROTEIN: uncharacterized protein LOC100525821 [Sus scrofa]	XP_020955511	LOC100525821		38 kDa	< 0.0001	-1.09	[0,-1]	-10% (-0.1)	6% (0.1)	2% (0.0)	-116% (-1.2)	-111% (-1.1)	-99% (-1.0)
134	ATP-citrate synthase isoform X1 [Sus scrofa]	XP_020921684	ACLY	(+3)	121 kDa	< 0.0001	-1.09	[0,-1]	-0% (0.0)	-20% (-0.2)	52% (0.5)	-89% (-0.9)	-161% (-1.6)	-109% (-1.1)
135	LOW QUALITY PROTEIN: histone H2B type 1 [Sus scrofa]	XP_003356615	LOC100156932	(+1)	14 kDa	0.001	-1.09	[0,-1]	10% (0.1)	6% (0.1)	-8% (-0.1)	-116% (-1.2)	-103% (-1.0)	-121% (-1.2)
136	basic leucine zipper and W2 domain-containing protein 1 [Sus scrofa]	NP_001231422	BZW1	(+1)	48 kDa	0.001	-1.09	[0,-1]	19% (0.2)	-8% (-0.1)	-23% (-0.2)	-101% (-1.0)	-86% (-0.9)	-128% (-1.3)
137	ribose-phosphate pyrophosphokinase 1 [Sus scrofa]	XP_003135349	PRPS1		35 kDa	0.008	-1.09	[0,-1]	-10% (-0.1)	-8% (-0.1)	6% (0.1)	-101% (-1.0)	-115% (-1.2)	-99% (-1.0)
138	lamin-B1 [Sus scrofa]	XP_003123930	LMNB1		66 kDa	< 0.0001	-1.08	[0,-1]	-11% (-0.1)	16% (0.2)	-5% (-0.1)	-125% (-1.3)	-104% (-1.0)	-99% (-1.0)
139	nucleophosmin [Sus scrofa]	XP_013846116	NPM1		33 kDa	< 0.0001	-1.08	[0,-1]	-1% (0.0)	-3% (0.0)	2% (0.0)	-103% (-1.0)	-109% (-1.1)	-107% (-1.1)
140	CUGBP Elav-like family member 1 isoform X1 [Sus scrofa]	XP_020938735	CELF1	(+33)	55 kDa	< 0.0001	-1.08	[0,-1]	-8% (-0.1)	8% (0.1)	-7% (-0.1)	-116% (-1.2)	-101% (-1.0)	-100% (-1.0)
141	60S ribosomal protein L17 [Sus scrofa]	NP_001231487	RPL17	(+1)	21 kDa	0.001	-1.08	[0,-1]	25% (0.3)	-10% (-0.1)	-11% (-0.1)	-99% (-1.0)	-96% (-1.0)	-134% (-1.3)
142	elongator complex protein 3 [Sus scrofa]	XP_020927937	ELP3		73 kDa	0.001	-1.08	[0,-1]	40% (0.4)	22% (0.2)	-28% (-0.3)	-130% (-1.3)	-79% (-0.8)	-148% (-1.5)
143	ankyrin repeat domain-containing protein 17 isoform X1 [Sus scrofa]	XP_020956038	ANKRD17	(+3)	276 kDa	0.008	-1.08	[0,-1]	21% (0.2)	-27% (-0.3)	1% (0.0)	-81% (-0.8)	-109% (-1.1)	-130% (-1.3)
144	asparagine--tRNA ligase, cytoplasmic isoform X2 [Sus scrofa]	XP_003121503	NARS	(+2)	64 kDa	< 0.0001	-1.07	[0,-1]	1% (0.0)	5% (0.0)	-6% (-0.1)	-112% (-1.1)	-102% (-1.0)	-109% (-1.1)
145	general transcription factor II-I isoform X1 [Sus scrofa]	XP_005662046	GTF2I	(+6)	113 kDa	< 0.0001	-1.07	[0,-1]	3% (0.0)	-4% (0.0)	-2% (0.0)	-104% (-1.0)	-106% (-1.1)	-112% (-1.1)
146	60S ribosomal protein L10a [Sus scrofa]	NP_001090946	RPL10A	(+1)	25 kDa	< 0.0001	-1.07	[0,-1]	10% (0.1)	-2% (0.0)	-9% (-0.1)	-106% (-1.1)	-99% (-1.0)	-117% (-1.2)
147	staphylococcal nuclease domain-containing protein 1 [Sus scrofa]	XP_020934292	SND1		102 kDa	< 0.0001	-1.07	[0,-1]	27% (0.3)	-27% (-0.3)	-11% (-0.1)	-80% (-0.8)	-96% (-1.0)	-134% (-1.3)
148	cleavage and polyadenylation specificity factor subunit 5 [Sus scrofa]	NP_001231176	NUDT21		26 kDa	< 0.0001	-1.07	[0,-1]	18% (0.2)	-37% (-0.4)	16% (0.2)	-70% (-0.7)	-123% (-1.2)	-124% (-1.2)
149	ribose-phosphate pyrophosphokinase 2 [Sus scrofa]	NP_001230730	PRPS2		35 kDa	0.001	-1.07	[0,-1]	-5% (-0.1)	-6% (-0.1)	2% (0.0)	-102% (-1.0)	-108% (-1.1)	-103% (-1.0)
150	LOW QUALITY PROTEIN: tubulin beta-6 chain [Sus scrofa]	XP_020951690	TUBB6		50 kDa	0.012	-1.07	[0,-1]	154% (1.5)	-48% (-0.5)	0% (0.0)	-33% (-0.3)	-82% (-0.8)	-236% (-2.4)
151	ELAV-like protein 1 [Sus scrofa]	NP_001182263	ELAVL1		36 kDa	< 0.0001	-1.06	[0,-1]	9% (0.1)	-5% (0.0)	-7% (-0.1)	-101% (-1.0)	-99% (-1.0)	-116% (-1.2)
152	N-alpha-acetyltransferase 15, NatA auxiliary subunit isoform X1 [Sus scrofa]	XP_003129234	NAA15		101 kDa	< 0.0001	-1.06	[0,-1]	11% (0.1)	-6% (-0.1)	-8% (-0.1)	-101% (-1.0)	-99% (-1.0)	-117% (-1.2)
153	ubiquitin carboxyl-terminal hydrolase 28 isoform X1 [Sus scrofa]	XP_020918500	USP28	(+6)	132 kDa	< 0.0001	-1.06	[0,-1]	-5% (0.0)	23% (0.2)	-12% (-0.1)	-129% (-1.3)	-93% (-0.9)	-100% (-1.0)
154	40S ribosomal protein S4, X isoform [Sus scrofa]	NP_001191212	RPS4X		30 kDa	< 0.0001	-1.06	[0,-1]	31% (0.3)	-15% (-0.1)	-13% (-0.1)	-93% (-0.9)	-93% (-0.9)	-137% (-1.4)
155	heterogeneous nuclear ribonucleoprotein H3 [Sus scrofa]	NP_001230484	HNRNPH3	(+5)	37 kDa	< 0.0001	-1.06	[0,-1]	-15% (-0.1)	10% (0.1)	8% (0.1)	-115% (-1.2)	-115% (-1.1)	-92% (-0.9)
156	RNA-binding protein 4 isoform X1 [Sus scrofa]	XP_020932472	RBM4	(+1)	40 kDa	< 0.0001	-1.06	[0,-1]	2% (0.0)	-10% (-0.1)	8% (0.1)	-95% (-0.9)	-114% (-1.1)	-107% (-1.1)
157	40S ribosomal protein S17 [Sus scrofa]	NP_001001634	RPS17		16 kDa	0.001	-1.06	[0,-1]	-8% (-0.1)	9% (0.1)	-4% (0.0)	-116% (-1.2)	-103% (-1.0)	-99% (-1.0)
158	neurolysin, mitochondrial isoform X1 [Sus scrofa]	XP_005672545	NLN	(+1)	85 kDa	< 0.0001	-1.05	[0,-1]	-9% (-0.1)	23% (0.2)	-15% (-0.1)	-129% (-1.3)	-91% (-0.9)	-97% (-1.0)
159	60S ribosomal protein L26 [Sus scrofa]	NP_001230387	RPL26	(+1)	17 kDa	< 0.0001	-1.05	[0,-1]	21% (0.2)	-2% (0.0)	-17% (-0.2)	-103% (-1.0)	-86% (-0.9)	-126% (-1.3)
160	60S ribosomal protein L7a [Sus scrofa]	XP_020926795	RPL7A		30 kDa	< 0.0001	-1.05	[0,-1]	15% (0.1)	-4% (0.0)	-13% (-0.1)	-101% (-1.0)	-92% (-0.9)	-120% (-1.2)
161	caprin-1 [Sus scrofa]	XP_005661078	CAPRIN1		78 kDa	< 0.0001	-1.05	[0,-1]	6% (0.1)	-9% (-0.1)	6% (0.1)	-96% (-1.0)	-110% (-1.1)	-111% (-1.1)
162	probable ATP-dependent RNA helicase DDX17, partial [Sus scrofa]	XP_020947146	DDX17		80 kDa	< 0.0001	-1.05	[0,-1]	10% (0.1)	-10% (-0.1)	1% (0.0)	-95% (-0.9)	-105% (-1.1)	-115% (-1.1)
163	serine/arginine-rich splicing factor 7 isoform X1 [Sus scrofa]	XP_003125258	SRSF7	(+1)	27 kDa	0.001	-1.05	[0,-1]	17% (0.2)	-6% (-0.1)	-4% (0.0)	-100% (-1.0)	-103% (-1.0)	-122% (-1.2)
164	integrin alpha-9 isoform X1 [Sus scrofa]	XP_020927317	ITGA9		114 kDa	0.001	-1.05	[0,-1]	-25% (-0.3)	-0% (0.0)	7% (0.1)	-105% (-1.0)	-113% (-1.1)	-80% (-0.8)
165	inter-alpha-trypsin inhibitor heavy chain H4 isoform X2 [Sus scrofa]	XP_020924169	ITIH4		111 kDa	< 0.0001	-1.04	[0,-1]	4% (0.0)	-21% (-0.2)	16% (0.2)	-81% (-0.8)	-118% (-1.2)	-107% (-1.1)
166	nuclear migration protein nudC [Sus scrofa]	NP_001230732	NUDC		38 kDa	< 0.0001	-1.04	[0,-1]	11% (0.1)	-21% (-0.2)	4% (0.0)	-84% (-0.8)	-108% (-1.1)	-116% (-1.2)
167	translationally-controlled tumor protein [Sus scrofa]	NP_999538	TPT1		20 kDa	0.001	-1.04	[0,-1]	38% (0.4)	-18% (-0.2)	-11% (-0.1)	-93% (-0.9)	-102% (-1.0)	-149% (-1.5)
168	xanthine dehydrogenase/oxidase isoform X1 [Sus scrofa]	XP_020941334	XDH		147 kDa	0.008	-1.04	[0,-1]	6% (0.1)	18% (0.2)	-34% (-0.3)	-122% (-1.2)	-69% (-0.7)	-110% (-1.1)
169	serine/threonine-protein phosphatase 2A 56 kDa regulatory subunit delta isoform [Sus scrofa]	NP_001106922	PPP2R5D		70 kDa	0.014	-1.04	[0,-1]	71% (0.7)	9% (0.1)	-43% (-0.4)	-115% (-1.1)	-63% (-0.6)	-177% (-1.8)
170	spliceosome RNA helicase DDX39B isoform X1 [Sus scrofa]	XP_020954000	DDX39B		58 kDa	< 0.0001	-1.03	[0,-1]	7% (0.1)	-6% (-0.1)	-1% (0.0)	-97% (-1.0)	-103% (-1.0)	-110% (-1.1)
171	60S ribosomal protein L18a isoform X1 [Sus scrofa]	XP_003123559	RPL18A	(+2)	21 kDa	< 0.0001	-1.03	[0,-1]	5% (0.1)	-1% (0.0)	-4% (0.0)	-103% (-1.0)	-99% (-1.0)	-108% (-1.1)
172	nucleosome assembly protein 1-like 4 [Sus scrofa]	NP_001272905	NAP1L4	(+4)	44 kDa	0.00015	-1.03	[0,-1]	26% (0.3)	14% (0.1)	-7% (-0.1)	-112% (-1.1)	-91% (-0.9)	-124% (-1.2)
173	LOW QUALITY PROTEIN: 5'-3' exoribonuclease 2 [Sus scrofa]	XP_005672806	XRN2		108 kDa	0.008	-1.03	[0,-1]	-3% (0.0)	7% (0.1)	-11% (-0.1)	-110% (-1.1)	-92% (-0.9)	-101% (-1.0)
174	receptor of activated protein C kinase 1 [Sus scrofa]	NP_999497	RACK1		35 kDa	< 0.0001	-1.02	[0,-1]	1% (0.0)	-13% (-0.1)	12% (0.1)	-88% (-0.9)	-114% (-1.1)	-103% (-1.0)
175	vigilin [Sus scrofa]	XP_020930915	HDLBP	(+10)	142 kDa	< 0.0001	-1.02	[0,-1]	9% (0.1)	-10% (-0.1)	1% (0.0)	-93% (-0.9)	-104% (-1.0)	-112% (-1.1)
176	splicing factor 3B subunit 1 isoform X1 [Sus scrofa]	XP_001928829	SF3B1		146 kDa	< 0.0001	-1.02	[0,-1]	10% (0.1)	-8% (-0.1)	-5% (0.0)	-94% (-0.9)	-97% (-1.0)	-112% (-1.1)
177	40S ribosomal protein S18 [Sus scrofa]	NP_999105	RPS18		18 kDa	< 0.0001	-1.02	[0,-1]	17% (0.2)	-4% (0.0)	-13% (-0.1)	-100% (-1.0)	-92% (-0.9)	-122% (-1.2)
178	nectin-2 precursor [Sus scrofa]	NP_001090963	NECTIN2		52 kDa	< 0.0001	-1.02	[0,-1]	-3% (0.0)	2% (0.0)	0% (0.0)	-104% (-1.0)	-103% (-1.0)	-99% (-1.0)
179	DNA topoisomerase 2-beta [Sus scrofa]	NP_001245315	TOP2B		182 kDa	< 0.0001	-1.02	[0,-1]	-8% (-0.1)	5% (0.0)	5% (0.1)	-108% (-1.1)	-107% (-1.1)	-95% (-0.9)
180	60S ribosomal protein L23 [Sus scrofa]	NP_001123427	RPL23		15 kDa	< 0.0001	-1.02	[0,-1]	8% (0.1)	-10% (-0.1)	-1% (0.0)	-94% (-0.9)	-102% (-1.0)	-111% (-1.1)
181	eukaryotic initiation factor 4A-III [Sus scrofa]	NP_001093663	EIF4A3		47 kDa	< 0.0001	-1.02	[0,-1]	9% (0.1)	-21% (-0.2)	20% (0.2)	-80% (-0.8)	-122% (-1.2)	-111% (-1.1)
182	serine/arginine-rich splicing factor 1 [Sus scrofa]	NP_001033096	SRSF1		28 kDa	< 0.0001	-1.02	[0,-1]	13% (0.1)	-9% (-0.1)	-2% (0.0)	-92% (-0.9)	-100% (-1.0)	-115% (-1.1)
183	peptidyl-prolyl cis-trans isomerase A isoform X1 [Sus scrofa]	XP_013841254	PPIA		11 kDa	0.008	-1.02	[0,-1]	3% (0.0)	11% (0.1)	-7% (-0.1)	-113% (-1.1)	-95% (-0.9)	-106% (-1.1)
184	L-lactate dehydrogenase A chain isoform X1 [Sus scrofa]	XP_013849955	LDHA		46 kDa	< 0.0001	-1.01	[0,-1]	-2% (0.0)	4% (0.0)	-1% (0.0)	-105% (-1.0)	-101% (-1.0)	-99% (-1.0)
185	ATP-dependent RNA helicase A isoform X1 [Sus scrofa]	XP_020919437	DHX9	(+1)	150 kDa	< 0.0001	-1.01	[0,-1]	1% (0.0)	-4% (0.0)	1% (0.0)	-96% (-1.0)	-103% (-1.0)	-102% (-1.0)
186	40S ribosomal protein S15a isoform X1 [Sus scrofa]	XP_020942212	RPS15A		17 kDa	< 0.0001	-1.01	[0,-1]	10% (0.1)	-1% (0.0)	-9% (-0.1)	-100% (-1.0)	-92% (-0.9)	-110% (-1.1)
187	tyrosine--tRNA ligase, cytoplasmic isoform X1 [Sus scrofa]	XP_003356343	YARS		59 kDa	< 0.0001	-1.01	[0,-1]	16% (0.2)	-16% (-0.2)	0% (0.0)	-87% (-0.9)	-103% (-1.0)	-119% (-1.2)
188	U1 small nuclear ribonucleoprotein 70 kDa [Sus scrofa]	XP_020950368	SNRNP70		51 kDa	< 0.0001	-1.01	[0,-1]	30% (0.3)	-11% (-0.1)	-11% (-0.1)	-89% (-0.9)	-91% (-0.9)	-131% (-1.3)
189	sister chromatid cohesion protein PDS5 homolog B isoform X1 [Sus scrofa]	XP_020921216	PDS5B	(+4)	165 kDa	0.00039	-1.01	[0,-1]	2% (0.0)	-5% (-0.1)	5% (0.0)	-98% (-1.0)	-109% (-1.1)	-106% (-1.1)
190	protein unc-45 homolog B [Sus scrofa]	NP_001106913	UNC45B		103 kDa	< 0.0001	-1	[0,-1]	5% (0.1)	-7% (-0.1)	-2% (0.0)	-94% (-0.9)	-99% (-1.0)	-106% (-1.1)
191	S-adenosylmethionine synthase [Sus scrofa]	NP_001161122	MAT2A		44 kDa	< 0.0001	-1	[0,-1]	-2% (0.0)	-5% (-0.1)	7% (0.1)	-96% (-1.0)	-107% (-1.1)	-99% (-1.0)
192	tubulin beta chain [Sus scrofa]	NP_001038077	TUBB		50 kDa	0.001	-1	[0,-1]	18% (0.2)	-12% (-0.1)	-8% (-0.1)	-88% (-0.9)	-92% (-0.9)	-118% (-1.2)
193	RNA-binding protein 39 isoform X1 [Sus scrofa]	XP_003360012	RBM39	(+2)	59 kDa	0.001	-1	[0,-1]	12% (0.1)	-23% (-0.2)	-1% (0.0)	-77% (-0.8)	-99% (-1.0)	-112% (-1.1)
194	inosine-5'-monophosphate dehydrogenase 2 isoform X1 [Sus scrofa]	XP_005669590	IMPDH2		58 kDa	0.0057	-1	[0,-1]	0% (0.0)	-29% (-0.3)	7% (0.1)	-80% (-0.8)	-116% (-1.2)	-108% (-1.1)
195	plasma serine protease inhibitor [Sus scrofa]	XP_001928604	SERPINA5	(+2)	46 kDa	0.008	-1	[0,-1]	8% (0.1)	9% (0.1)	-13% (-0.1)	-108% (-1.1)	-86% (-0.9)	-107% (-1.1)
196	alcohol dehydrogenase [NADP(+)] [Sus scrofa]	NP_999055	AKR1A1	(+4)	37 kDa	< 0.0001	-0.99	[0,-1]	-6% (-0.1)	3% (0.0)	3% (0.0)	-101% (-1.0)	-102% (-1.0)	-93% (-0.9)
197	small nuclear ribonucleoprotein Sm D2 isoform X1 [Sus scrofa]	XP_020949067	SNRPD2		16 kDa	< 0.0001	-0.99	[0,-1]	-4% (0.0)	4% (0.0)	-4% (0.0)	-103% (-1.0)	-94% (-0.9)	-94% (-0.9)
198	microtubule-associated protein 1S isoform X1 [Sus scrofa]	XP_020934724	MAP1S		111 kDa	< 0.0001	-0.99	[0,-1]	3% (0.0)	-10% (-0.1)	14% (0.1)	-89% (-0.9)	-114% (-1.1)	-103% (-1.0)
199	fatty acid synthase [Sus scrofa]	NP_001093400	FASN		272 kDa	< 0.0001	-0.99	[0,-1]	21% (0.2)	-21% (-0.2)	-14% (-0.1)	-78% (-0.8)	-85% (-0.9)	-121% (-1.2)
200	thyroid hormone receptor-associated protein 3 [Sus scrofa]	XP_020951588	THRAP3		109 kDa	< 0.0001	-0.99	[0,-1]	19% (0.2)	3% (0.0)	-18% (-0.2)	-101% (-1.0)	-81% (-0.8)	-118% (-1.2)
201	heterogeneous nuclear ribonucleoprotein R isoform X2 [Sus scrofa]	XP_020951171	HNRNPR	(+2)	71 kDa	< 0.0001	-0.99	[0,-1]	-1% (0.0)	-5% (-0.1)	8% (0.1)	-94% (-0.9)	-107% (-1.1)	-99% (-1.0)
202	keratin, type II cytoskeletal 8 [Sus scrofa]	NP_001153087	KRT8		54 kDa	< 0.0001	-0.99	[0,-1]	-39% (-0.4)	26% (0.3)	35% (0.4)	-123% (-1.2)	-133% (-1.3)	-58% (-0.6)
203	nardilysin isoform X1 [Sus scrofa]	XP_003128026	NRDC	(+1)	133 kDa	0.00028	-0.99	[0,-1]	-20% (-0.2)	21% (0.2)	14% (0.1)	-121% (-1.2)	-113% (-1.1)	-80% (-0.8)
204	LOW QUALITY PROTEIN: serpin A3-5 [Sus scrofa]	XP_013833856	LOC396684		47 kDa	< 0.0001	-0.98	[0,-1]	-21% (-0.2)	1% (0.0)	22% (0.2)	-101% (-1.0)	-121% (-1.2)	-79% (-0.8)
205	translin isoform X1 [Sus scrofa]	XP_005671695	TSN		26 kDa	0.026	-0.98	[0,-1]	-37% (-0.4)	50% (0.5)	-3% (0.0)	-151% (-1.5)	-98% (-1.0)	-64% (-0.6)
206	nascent polypeptide-associated complex subunit alpha isoform X1 [Sus scrofa]	XP_020947460	NACA	(+2)	66 kDa	< 0.0001	-0.97	[0,-1]	24% (0.2)	-12% (-0.1)	-9% (-0.1)	-84% (-0.8)	-87% (-0.9)	-120% (-1.2)
207	splicing factor U2AF 65 kDa subunit [Sus scrofa]	NP_001302733	U2AF2	(+1)	53 kDa	< 0.0001	-0.97	[0,-1]	3% (0.0)	3% (0.0)	-4% (0.0)	-101% (-1.0)	-94% (-0.9)	-100% (-1.0)
208	40S ribosomal protein S21 [Sus scrofa]	NP_001090949	RPS21	(+1)	9 kDa	0.001	-0.97	[0,-1]	14% (0.1)	-9% (-0.1)	-5% (-0.1)	-88% (-0.9)	-92% (-0.9)	-111% (-1.1)
209	serine/threonine-protein phosphatase 6 regulatory subunit 3 isoform X1 [Sus scrofa]	XP_020938352	PPP6R3	(+10)	104 kDa	0.008	-0.97	[0,-1]	-14% (-0.1)	-0% (0.0)	8% (0.1)	-97% (-1.0)	-105% (-1.1)	-84% (-0.8)
210	WD repeat-containing protein 5 [Sus scrofa]	XP_003353752	WDR5		37 kDa	0.008	-0.97	[0,-1]	-4% (0.0)	4% (0.0)	1% (0.0)	-102% (-1.0)	-98% (-1.0)	-94% (-0.9)
211	phosphoglycerate mutase 1 [Sus scrofa]	XP_003483583	PGAM1		29 kDa	< 0.0001	-0.96	[0,-1]	-3% (0.0)	-7% (-0.1)	10% (0.1)	-90% (-0.9)	-105% (-1.1)	-95% (-0.9)
212	presequence protease, mitochondrial isoform X2 [Sus scrofa]	XP_020920720	PITRM1	(+1)	118 kDa	< 0.0001	-0.96	[0,-1]	-4% (0.0)	-10% (-0.1)	18% (0.2)	-86% (-0.9)	-113% (-1.1)	-92% (-0.9)
213	protein DEK [Sus scrofa]	XP_001927944	DEK	(+2)	43 kDa	< 0.0001	-0.96	[0,-1]	11% (0.1)	9% (0.1)	-15% (-0.2)	-105% (-1.1)	-81% (-0.8)	-108% (-1.1)
214	chromodomain-helicase-DNA-binding protein 4 isoform X1 [Sus scrofa]	XP_020948084	CHD4	(+3)	218 kDa	< 0.0001	-0.96	[0,-1]	3% (0.0)	16% (0.2)	-12% (-0.1)	-113% (-1.1)	-85% (-0.9)	-101% (-1.0)
215	leucine-rich repeat-containing protein 59 [Sus scrofa]	NP_001231880	LRRC59		35 kDa	0.00034	-0.96	[0,-1]	44% (0.4)	-15% (-0.2)	-21% (-0.2)	-80% (-0.8)	-74% (-0.7)	-139% (-1.4)
216	pre-mRNA-processing factor 19 [Sus scrofa]	NP_001121929	PRPF19		55 kDa	0.001	-0.96	[0,-1]	-16% (-0.2)	20% (0.2)	-5% (-0.1)	-116% (-1.2)	-91% (-0.9)	-81% (-0.8)
217	far upstream element-binding protein 1 isoform X6 [Sus scrofa]	XP_020952088	FUBP1	(+3)	71 kDa	< 0.0001	-0.95	[0,-1]	10% (0.1)	-13% (-0.1)	3% (0.0)	-82% (-0.8)	-98% (-1.0)	-105% (-1.1)
218	LOW QUALITY PROTEIN: coatomer subunit gamma-1 [Sus scrofa]	XP_020925076	COPG1		98 kDa	< 0.0001	-0.95	[0,-1]	29% (0.3)	-24% (-0.2)	-0% (0.0)	-71% (-0.7)	-95% (-1.0)	-124% (-1.2)
219	THO complex subunit 4 isoform X1 [Sus scrofa]	XP_020922089	ALYREF	(+1)	27 kDa	0.001	-0.95	[0,-1]	-18% (-0.2)	20% (0.2)	2% (0.0)	-114% (-1.1)	-96% (-1.0)	-76% (-0.8)
220	heterogeneous nuclear ribonucleoproteins A2/B1 isoform X1 [Sus scrofa]	XP_005673365	HNRNPA2B1	(+1)	37 kDa	< 0.0001	-0.94	[0,-1]	1% (0.0)	-0% (0.0)	-0% (0.0)	-92% (-0.9)	-93% (-0.9)	-94% (-0.9)
221	LOW QUALITY PROTEIN: elongation factor 1-gamma [Sus scrofa]	XP_005660855	EEF1G		50 kDa	< 0.0001	-0.94	[0,-1]	23% (0.2)	-9% (-0.1)	-2% (0.0)	-86% (-0.9)	-92% (-0.9)	-116% (-1.2)
222	tubulin alpha-1B chain [Sus scrofa]	NP_001038009	TUBA1B	(+3)	50 kDa	< 0.0001	-0.94	[0,-1]	4% (0.0)	-4% (0.0)	-2% (0.0)	-90% (-0.9)	-92% (-0.9)	-98% (-1.0)
223	eukaryotic translation initiation factor 4 gamma 1 isoform X16 [Sus scrofa]	XP_020924271	EIF4G1	(+1)	159 kDa	< 0.0001	-0.94	[0,-1]	15% (0.1)	-14% (-0.1)	-7% (-0.1)	-80% (-0.8)	-87% (-0.9)	-110% (-1.1)
224	eukaryotic peptide chain release factor subunit 1 isoform X2 [Sus scrofa]	XP_005661751	ETF1		45 kDa	< 0.0001	-0.94	[0,-1]	12% (0.1)	-24% (-0.2)	-2% (0.0)	-71% (-0.7)	-93% (-0.9)	-106% (-1.1)
225	phosphatidylinositol-binding clathrin assembly protein [Sus scrofa]	NP_001233199	PICALM	(+13)	72 kDa	< 0.0001	-0.94	[0,-1]	2% (0.0)	58% (0.6)	-17% (-0.2)	-152% (-1.5)	-76% (-0.8)	-96% (-1.0)
226	TAR DNA-binding protein 43 [Sus scrofa]	XP_020950991	TARDBP		45 kDa	0.00014	-0.94	[0,-1]	10% (0.1)	5% (0.1)	-5% (-0.1)	-98% (-1.0)	-87% (-0.9)	-104% (-1.0)
227	60S ribosomal protein L19 [Sus scrofa]	XP_003131557	RPL19		23 kDa	0.001	-0.94	[0,-1]	16% (0.2)	-14% (-0.1)	-6% (-0.1)	-80% (-0.8)	-88% (-0.9)	-111% (-1.1)
228	eukaryotic translation initiation factor 3 subunit D [Sus scrofa]	NP_001231652	EIF3D		64 kDa	0.004	-0.94	[0,-1]	23% (0.2)	-20% (-0.2)	-6% (-0.1)	-74% (-0.7)	-88% (-0.9)	-117% (-1.2)
229	eukaryotic translation initiation factor 3 subunit H isoform X1 [Sus scrofa]	XP_003125563	EIF3H	(+1)	40 kDa	0.006	-0.94	[0,-1]	21% (0.2)	-13% (-0.1)	-11% (-0.1)	-82% (-0.8)	-85% (-0.8)	-116% (-1.2)
230	60S ribosomal protein L9 [Sus scrofa]	NP_001230410	RPL9	(+1)	22 kDa	0.008	-0.94	[0,-1]	87% (0.9)	20% (0.2)	-20% (-0.2)	-118% (-1.2)	-78% (-0.8)	-185% (-1.9)
231	U5 small nuclear ribonucleoprotein 200 kDa helicase isoform X1 [Sus scrofa]	XP_020942757	SNRNP200		245 kDa	< 0.0001	-0.93	[0,-1]	1% (0.0)	-9% (-0.1)	9% (0.1)	-84% (-0.8)	-102% (-1.0)	-94% (-0.9)
232	LOW QUALITY PROTEIN: mitochondrial 10-formyltetrahydrofolate dehydrogenase [Sus scrofa]	XP_001926622	ALDH1L2		102 kDa	< 0.0001	-0.93	[0,-1]	15% (0.1)	-2% (0.0)	-24% (-0.2)	-90% (-0.9)	-68% (-0.7)	-107% (-1.1)
233	peroxiredoxin-5, mitochondrial [Sus scrofa]	NP_999309	PRDX5		17 kDa	0.00025	-0.93	[0,-1]	-35% (-0.4)	113% (1.1)	28% (0.3)	-202% (-2.0)	-115% (-1.2)	-53% (-0.5)
234	nucleoside diphosphate kinase A [Sus scrofa]	NP_001191688	NME1	(+1)	17 kDa	0.001	-0.93	[0,-1]	9% (0.1)	-24% (-0.2)	15% (0.2)	-70% (-0.7)	-109% (-1.1)	-103% (-1.0)
235	fructose-2,6-bisphosphatase TIGAR isoform X2 [Sus scrofa]	XP_005655767	TIGAR		29 kDa	0.001	-0.93	[0,-1]	9% (0.1)	-9% (-0.1)	-4% (0.0)	-85% (-0.8)	-90% (-0.9)	-102% (-1.0)
236	sorting nexin-18 isoform X2 [Sus scrofa]	XP_003134014	SNX18		60 kDa	0.001	-0.93	[0,-1]	30% (0.3)	-21% (-0.2)	12% (0.1)	-71% (-0.7)	-104% (-1.0)	-122% (-1.2)
237	non-specific lipid-transfer protein [Sus scrofa]	NP_001161887	SCP2		59 kDa	< 0.0001	-0.92	[0,-1]	6% (0.1)	-2% (0.0)	-5% (0.0)	-91% (-0.9)	-88% (-0.9)	-99% (-1.0)
238	elongation factor 1-delta isoform X1 [Sus scrofa]	XP_020946117	EEF1D		70 kDa	< 0.0001	-0.92	[0,-1]	7% (0.1)	-11% (-0.1)	3% (0.0)	-81% (-0.8)	-94% (-0.9)	-99% (-1.0)
239	isoleucine--tRNA ligase, cytoplasmic isoform X1 [Sus scrofa]	XP_020942643	IARS	(+1)	145 kDa	< 0.0001	-0.92	[0,-1]	8% (0.1)	-5% (0.0)	-6% (-0.1)	-87% (-0.9)	-85% (-0.8)	-99% (-1.0)
240	microtubule-associated protein 1B isoform X1 [Sus scrofa]	XP_003134080	MAP1B		271 kDa	< 0.0001	-0.92	[0,-1]	23% (0.2)	-15% (-0.2)	-10% (-0.1)	-77% (-0.8)	-81% (-0.8)	-114% (-1.1)
241	cold shock domain-containing protein E1 isoform X1 [Sus scrofa]	XP_003481532	CSDE1	(+2)	94 kDa	< 0.0001	-0.92	[0,-1]	10% (0.1)	-10% (-0.1)	-4% (0.0)	-83% (-0.8)	-87% (-0.9)	-101% (-1.0)
242	apoptosis inhibitor 5 isoform X2 [Sus scrofa]	XP_005661041	API5		57 kDa	< 0.0001	-0.92	[0,-1]	3% (0.0)	11% (0.1)	-27% (-0.3)	-104% (-1.0)	-67% (-0.7)	-95% (-1.0)
243	cofilin-1 [Sus scrofa]	NP_001004043	CFL1		19 kDa	< 0.0001	-0.92	[0,-1]	29% (0.3)	-8% (-0.1)	-19% (-0.2)	-82% (-0.8)	-73% (-0.7)	-120% (-1.2)
244	microtubule-associated protein RP/EB family member 1 [Sus scrofa]	NP_001038078	MAPRE1	(+3)	30 kDa	0.00014	-0.92	[0,-1]	-11% (-0.1)	1% (0.0)	12% (0.1)	-94% (-0.9)	-104% (-1.0)	-81% (-0.8)
245	transforming protein RhoA [Sus scrofa]	NP_001231366	RHOA	(+2)	22 kDa	0.001	-0.92	[0,-1]	13% (0.1)	-4% (0.0)	-6% (-0.1)	-89% (-0.9)	-87% (-0.9)	-106% (-1.1)
246	erythrocyte membrane protein band 4.2 isoform X1 [Sus scrofa]	XP_013848556	EPB42		76 kDa	0.003	-0.92	[0,-1]	-52% (-0.5)	8% (0.1)	51% (0.5)	-82% (-0.8)	-126% (-1.3)	-23% (-0.2)
247	DNA replication licensing factor MCM6 [Sus scrofa]	XP_020931503	MCM6		93 kDa	0.021	-0.92	[0,-1]	41% (0.4)	-41% (-0.4)	-13% (-0.1)	-50% (-0.5)	-78% (-0.8)	-131% (-1.3)
248	interleukin enhancer-binding factor 3 isoform X1 [Sus scrofa]	XP_020939452	ILF3	(+5)	101 kDa	< 0.0001	-0.91	[0,-1]	5% (0.0)	0% (0.0)	-6% (-0.1)	-90% (-0.9)	-84% (-0.8)	-95% (-1.0)
249	heterogeneous nuclear ribonucleoproteins C1/C2 isoform 1 [Sus scrofa]	NP_001230622	HNRNPC	(+36)	34 kDa	< 0.0001	-0.91	[0,-1]	11% (0.1)	1% (0.0)	-10% (-0.1)	-95% (-0.9)	-84% (-0.8)	-103% (-1.0)
250	matrin-3 isoform X1 [Sus scrofa]	XP_005661764	MATR3	(+9)	101 kDa	< 0.0001	-0.91	[0,-1]	-4% (0.0)	-6% (-0.1)	8% (0.1)	-85% (-0.9)	-100% (-1.0)	-88% (-0.9)
251	DCC-interacting protein 13-alpha [Sus scrofa]	NP_001128438	APPL1		79 kDa	< 0.0001	-0.91	[0,-1]	66% (0.7)	-13% (-0.1)	3% (0.0)	-74% (-0.7)	-92% (-0.9)	-155% (-1.6)
252	transportin-1 isoform X1 [Sus scrofa]	XP_020932373	TNPO1		102 kDa	0.00052	-0.91	[0,-1]	13% (0.1)	-13% (-0.1)	-0% (0.0)	-78% (-0.8)	-92% (-0.9)	-104% (-1.0)
253	vacuolar protein sorting-associated protein 4B [Sus scrofa]	XP_003121747	VPS4B		49 kDa	0.001	-0.91	[0,-1]	-1% (0.0)	-2% (0.0)	2% (0.0)	-90% (-0.9)	-93% (-0.9)	-90% (-0.9)
254	nucleolar protein 58 isoform X1 [Sus scrofa]	XP_020931579	NOP58	(+1)	60 kDa	0.001	-0.91	[0,-1]	-7% (-0.1)	4% (0.0)	9% (0.1)	-95% (-1.0)	-100% (-1.0)	-83% (-0.8)
255	F-box-like/WD repeat-containing protein TBL1XR1 isoform X1 [Sus scrofa]	XP_003132590	TBL1XR1	(+16)	56 kDa	0.008	-0.91	[0,-1]	-12% (-0.1)	-0% (0.0)	25% (0.2)	-91% (-0.9)	-115% (-1.2)	-79% (-0.8)
256	LOW QUALITY PROTEIN: serrate RNA effector molecule homolog [Sus scrofa]	XP_003354527	SRRT		100 kDa	< 0.0001	-0.9	[0,-1]	6% (0.1)	6% (0.1)	-9% (-0.1)	-95% (-0.9)	-80% (-0.8)	-95% (-0.9)
257	DNA-(apurinic or apyrimidinic site) lyase isoform X1 [Sus scrofa]	XP_020953697	APEX1	(+1)	35 kDa	< 0.0001	-0.9	[0,-1]	8% (0.1)	11% (0.1)	-14% (-0.1)	-101% (-1.0)	-78% (-0.8)	-99% (-1.0)
258	chondroitin sulfate proteoglycan 4 [Sus scrofa]	XP_003128533	CSPG4		250 kDa	0.001	-0.9	[0,-1]	-18% (-0.2)	-9% (-0.1)	16% (0.2)	-81% (-0.8)	-105% (-1.1)	-72% (-0.7)
259	LOW QUALITY PROTEIN: transcription elongation regulator 1 [Sus scrofa]	XP_003354387	TCERG1		121 kDa	0.001	-0.9	[0,-1]	2% (0.0)	3% (0.0)	-4% (0.0)	-94% (-0.9)	-88% (-0.9)	-93% (-0.9)
260	SAFB-like transcription modulator isoform X1 [Sus scrofa]	XP_020929237	SLTM	(+12)	124 kDa	0.001	-0.9	[0,-1]	1% (0.0)	8% (0.1)	-8% (-0.1)	-98% (-1.0)	-81% (-0.8)	-90% (-0.9)
261	inosine triphosphate pyrophosphatase isoform X2 [Sus scrofa]	XP_013840613	ITPA	(+1)	23 kDa	0.001	-0.9	[0,-1]	15% (0.2)	-14% (-0.1)	-9% (-0.1)	-76% (-0.8)	-80% (-0.8)	-104% (-1.0)
262	peroxiredoxin-2 [Sus scrofa]	NP_001231403	PRDX2		22 kDa	0.006	-0.9	[0,-1]	-7% (-0.1)	-13% (-0.1)	17% (0.2)	-77% (-0.8)	-108% (-1.1)	-84% (-0.8)
263	40S ribosomal protein S16 [Sus scrofa]	NP_001131092	RPS16		16 kDa	< 0.0001	-0.89	[0,-1]	8% (0.1)	-6% (-0.1)	-5% (0.0)	-84% (-0.8)	-85% (-0.8)	-98% (-1.0)
264	poly(U)-binding-splicing factor PUF60 isoform X3 [Sus scrofa]	XP_020946097	PUF60	(+5)	63 kDa	< 0.0001	-0.89	[0,-1]	27% (0.3)	-6% (-0.1)	-15% (-0.2)	-83% (-0.8)	-73% (-0.7)	-116% (-1.2)
265	eukaryotic translation initiation factor 5B isoform X1 [Sus scrofa]	XP_020942851	EIF5B	(+1)	138 kDa	< 0.0001	-0.89	[0,-1]	7% (0.1)	-18% (-0.2)	1% (0.0)	-72% (-0.7)	-91% (-0.9)	-97% (-1.0)
266	heterogeneous nuclear ribonucleoprotein D0 isoform X1 [Sus scrofa]	XP_020957539	HNRNPD	(+5)	38 kDa	0.001	-0.89	[0,-1]	-1% (0.0)	2% (0.0)	1% (0.0)	-91% (-0.9)	-91% (-0.9)	-88% (-0.9)
267	acylphosphatase-1 isoform 2 [Sus scrofa]	NP_001177128	ACYP1	(+1)	11 kDa	0.001	-0.89	[0,-1]	30% (0.3)	-23% (-0.2)	-5% (-0.1)	-68% (-0.7)	-86% (-0.9)	-121% (-1.2)
268	U1 small nuclear ribonucleoprotein A [Sus scrofa]	NP_001070690	SNRPA		31 kDa	0.001	-0.89	[0,-1]	1% (0.0)	8% (0.1)	-10% (-0.1)	-97% (-1.0)	-79% (-0.8)	-91% (-0.9)
269	vasodilator-stimulated phosphoprotein isoform X8 [Sus scrofa]	XP_020950225	VASP		39 kDa	0.001	-0.89	[0,-1]	35% (0.3)	-34% (-0.3)	-13% (-0.1)	-55% (-0.6)	-77% (-0.8)	-124% (-1.2)
270	PC4 and SFRS1-interacting protein isoform X1 [Sus scrofa]	XP_005660149	PSIP1		60 kDa	0.001	-0.89	[0,-1]	19% (0.2)	-15% (-0.2)	-4% (0.0)	-75% (-0.7)	-86% (-0.9)	-109% (-1.1)
271	toll-interacting protein [Sus scrofa]	NP_001302729	TOLLIP		30 kDa	0.008	-0.89	[0,-1]	-22% (-0.2)	14% (0.1)	67% (0.7)	-97% (-1.0)	-150% (-1.5)	-61% (-0.6)
272	FACT complex subunit SSRP1 isoform X2 [Sus scrofa]	XP_003353912	SSRP1	(+1)	81 kDa	0.01	-0.89	[0,-1]	-3% (0.0)	17% (0.2)	-10% (-0.1)	-106% (-1.1)	-79% (-0.8)	-86% (-0.9)
273	glutaminase kidney isoform, mitochondrial isoform X1 [Sus scrofa]	XP_020931708	GLS	(+1)	74 kDa	0.02	-0.89	[0,-1]	1% (0.0)	0% (No data)	-1% (0.0)	0% (No data)	-87% (-0.9)	-90% (-0.9)
274	LOW QUALITY PROTEIN: myosin-10 [Sus scrofa]	XP_020923522	MYH10		236 kDa	< 0.0001	-0.88	[0,-1]	8% (0.1)	4% (0.0)	-16% (-0.2)	-94% (-0.9)	-74% (-0.7)	-98% (-1.0)
275	obscurin-like protein 1 isoform X4 [Sus scrofa]	XP_005672301	OBSL1	(+3)	207 kDa	< 0.0001	-0.88	[0,-1]	-11% (-0.1)	15% (0.1)	-4% (0.0)	-103% (-1.0)	-84% (-0.8)	-78% (-0.8)
276	transferrin receptor protein 1 [Sus scrofa]	NP_999166	TFRC		86 kDa	< 0.0001	-0.88	[0,-1]	-8% (-0.1)	-33% (-0.3)	39% (0.4)	-53% (-0.5)	-127% (-1.3)	-79% (-0.8)
277	eukaryotic translation initiation factor 3 subunit I [Sus scrofa]	NP_001231553	EIF3I		36 kDa	< 0.0001	-0.88	[0,-1]	-1% (0.0)	-7% (-0.1)	6% (0.1)	-82% (-0.8)	-95% (-1.0)	-88% (-0.9)
278	sodium-dependent phosphate transporter 2 [Sus scrofa]	XP_020933726	SLC20A2		70 kDa	< 0.0001	-0.88	[0,-1]	-6% (-0.1)	9% (0.1)	8% (0.1)	-98% (-1.0)	-96% (-1.0)	-83% (-0.8)
279	AP-1 complex subunit beta-1 isoform X4 [Sus scrofa]	XP_005657428	AP1B1	(+3)	104 kDa	0.001	-0.88	[0,-1]	2% (0.0)	-20% (-0.2)	19% (0.2)	-67% (-0.7)	-107% (-1.1)	-89% (-0.9)
280	60S ribosomal protein L7 [Sus scrofa]	NP_001106688	RPL7		29 kDa	< 0.0001	-0.87	[0,-1]	-1% (0.0)	4% (0.0)	-2% (0.0)	-90% (-0.9)	-85% (-0.9)	-86% (-0.9)
281	protein quaking [Sus scrofa]	NP_001007196	QKI	(+2)	38 kDa	< 0.0001	-0.87	[0,-1]	11% (0.1)	17% (0.2)	-17% (-0.2)	-105% (-1.0)	-71% (-0.7)	-99% (-1.0)
282	dnaJ homolog subfamily A member 1 [Sus scrofa]	NP_001231092	DNAJA1	(+1)	45 kDa	< 0.0001	-0.87	[0,-1]	7% (0.1)	-3% (0.0)	-7% (-0.1)	-85% (-0.8)	-81% (-0.8)	-95% (-1.0)
283	destrin [Sus scrofa]	NP_001004031	DSTN		19 kDa	< 0.0001	-0.87	[0,-1]	0% (0.0)	6% (0.1)	-6% (-0.1)	-93% (-0.9)	-81% (-0.8)	-87% (-0.9)
284	6-phosphogluconolactonase isoform X1 [Sus scrofa]	XP_003123542	PGLS	(+1)	28 kDa	< 0.0001	-0.87	[0,-1]	-9% (-0.1)	3% (0.0)	6% (0.1)	-91% (-0.9)	-93% (-0.9)	-78% (-0.8)
285	myb-binding protein 1A isoform X1 [Sus scrofa]	XP_020923361	MYBBP1A		171 kDa	< 0.0001	-0.87	[0,-1]	2% (0.0)	-5% (0.0)	2% (0.0)	-83% (-0.8)	-90% (-0.9)	-89% (-0.9)
286	acidic leucine-rich nuclear phosphoprotein 32 family member A [Sus scrofa]	XP_003121807	ANP32A		29 kDa	0.00039	-0.87	[0,-1]	2% (0.0)	-6% (-0.1)	14% (0.1)	-80% (-0.8)	-99% (-1.0)	-88% (-0.9)
287	eukaryotic translation initiation factor 4H isoform 2 [Sus scrofa]	NP_001230377	EIF4H		25 kDa	0.001	-0.87	[0,-1]	26% (0.3)	-10% (-0.1)	-15% (-0.1)	-77% (-0.8)	-72% (-0.7)	-114% (-1.1)
288	CD44 antigen isoform X1 [Sus scrofa]	XP_013849879	CD44	(+2)	64 kDa	0.001	-0.87	[0,-1]	51% (0.5)	-16% (-0.2)	-29% (-0.3)	-74% (-0.7)	-59% (-0.6)	-140% (-1.4)
289	centromere protein V isoform X1 [Sus scrofa]	XP_020921945	CENPV		28 kDa	0.013	-0.87	[0,-1]	-23% (-0.2)	9% (0.1)	10% (0.1)	-98% (-1.0)	-98% (-1.0)	-66% (-0.7)
290	LOW QUALITY PROTEIN: poly [ADP-ribose] polymerase 1 [Sus scrofa]	XP_003357689	PARP1		113 kDa	< 0.0001	-0.86	[0,-1]	-12% (-0.1)	1% (0.0)	10% (0.1)	-87% (-0.9)	-97% (-1.0)	-74% (-0.7)
291	heterogeneous nuclear ribonucleoprotein K isoform X3 [Sus scrofa]	XP_020919683	HNRNPK	(+7)	49 kDa	< 0.0001	-0.86	[0,-1]	-3% (0.0)	8% (0.1)	-5% (-0.1)	-93% (-0.9)	-80% (-0.8)	-83% (-0.8)
292	T-complex protein 1 subunit delta [Sus scrofa]	XP_003125148	CCT4		58 kDa	< 0.0001	-0.86	[0,-1]	-3% (0.0)	-10% (-0.1)	15% (0.1)	-76% (-0.8)	-102% (-1.0)	-84% (-0.8)
293	serine/threonine-protein phosphatase PP1-alpha catalytic subunit [Sus scrofa]	NP_001038024	PPP1CA		38 kDa	< 0.0001	-0.86	[0,-1]	-4% (0.0)	1% (0.0)	2% (0.0)	-88% (-0.9)	-88% (-0.9)	-83% (-0.8)
294	heterogeneous nuclear ribonucleoprotein F [Sus scrofa]	XP_001929089	HNRNPF	(+10)	46 kDa	< 0.0001	-0.86	[0,-1]	2% (0.0)	5% (0.1)	-8% (-0.1)	-91% (-0.9)	-78% (-0.8)	-89% (-0.9)
295	GMP synthase [glutamine-hydrolyzing] isoform X2 [Sus scrofa]	XP_013837609	GMPS		77 kDa	< 0.0001	-0.86	[0,-1]	14% (0.1)	-7% (-0.1)	-0% (0.0)	-79% (-0.8)	-86% (-0.9)	-99% (-1.0)
296	dolichyl-diphosphooligosaccharide--protein glycosyltransferase subunit 2 isoform X1 [Sus scrofa]	XP_020932875	RPN2	(+1)	72 kDa	< 0.0001	-0.86	[0,-1]	28% (0.3)	-9% (-0.1)	-21% (-0.2)	-76% (-0.8)	-65% (-0.6)	-113% (-1.1)
297	structural maintenance of chromosomes protein 1A isoform X2 [Sus scrofa]	XP_003135172	SMC1A		143 kDa	< 0.0001	-0.86	[0,-1]	-3% (0.0)	-31% (-0.3)	17% (0.2)	-56% (-0.6)	-105% (-1.0)	-84% (-0.8)
298	DNA-directed RNA polymerase II subunit RPB2 [Sus scrofa]	XP_003129085	POLR2B		134 kDa	< 0.0001	-0.86	[0,-1]	-14% (-0.1)	-2% (0.0)	12% (0.1)	-84% (-0.8)	-97% (-1.0)	-72% (-0.7)
299	glypican-1 isoform X1 [Sus scrofa]	XP_020931603	GPC1		61 kDa	< 0.0001	-0.86	[0,-1]	-4% (0.0)	1% (0.0)	3% (0.0)	-85% (-0.9)	-87% (-0.9)	-82% (-0.8)
300	E3 ubiquitin-protein ligase HECTD1 isoform X1 [Sus scrofa]	XP_013833590	HECTD1	(+3)	236 kDa	0.001	-0.86	[0,-1]	-7% (-0.1)	-6% (-0.1)	16% (0.2)	-80% (-0.8)	-103% (-1.0)	-80% (-0.8)
301	40S ribosomal protein S7 [Sus scrofa]	XP_005662840	RPS7		22 kDa	0.001	-0.86	[0,-1]	17% (0.2)	-2% (0.0)	-14% (-0.1)	-84% (-0.8)	-72% (-0.7)	-103% (-1.0)
302	RNA-binding protein 8A isoform X2 [Sus scrofa]	XP_005663582	RBM8A		20 kDa	0.001	-0.86	[0,-1]	-18% (-0.2)	8% (0.1)	10% (0.1)	-95% (-0.9)	-96% (-1.0)	-68% (-0.7)
303	splicing factor 3B subunit 5 [Sus scrofa]	XP_003121200	SF3B5		10 kDa	0.008	-0.86	[0,-1]	6% (0.1)	-5% (-0.1)	-2% (0.0)	-81% (-0.8)	-83% (-0.8)	-91% (-0.9)
304	heterogeneous nuclear ribonucleoprotein H isoform X7 [Sus scrofa]	XP_003123691	HNRNPH1	(+10)	49 kDa	< 0.0001	-0.85	[0,-1]	11% (0.1)	-13% (-0.1)	1% (0.0)	-72% (-0.7)	-87% (-0.9)	-96% (-1.0)
305	40S ribosomal protein S5 [Sus scrofa]	XP_003128181	RPS5		23 kDa	< 0.0001	-0.85	[0,-1]	9% (0.1)	-0% (0.0)	-8% (-0.1)	-84% (-0.8)	-76% (-0.8)	-93% (-0.9)
306	RNA-binding protein 14 [Sus scrofa]	NP_001231150	RBM14		70 kDa	< 0.0001	-0.85	[0,-1]	3% (0.0)	-1% (0.0)	-5% (0.0)	-82% (-0.8)	-78% (-0.8)	-86% (-0.9)
307	40S ribosomal protein S14 [Sus scrofa]	XP_020940685	RPS14	(+2)	16 kDa	< 0.0001	-0.85	[0,-1]	11% (0.1)	-6% (-0.1)	-3% (0.0)	-80% (-0.8)	-82% (-0.8)	-97% (-1.0)
308	poly(rC)-binding protein 1 [Sus scrofa]	XP_003125105	PCBP1		38 kDa	< 0.0001	-0.85	[0,-1]	-2% (0.0)	-10% (-0.1)	8% (0.1)	-75% (-0.8)	-94% (-0.9)	-83% (-0.8)
309	ubiquitin carboxyl-terminal hydrolase 13 isoform X1 [Sus scrofa]	XP_020926871	USP13		97 kDa	< 0.0001	-0.85	[0,-1]	-3% (0.0)	9% (0.1)	-6% (-0.1)	-93% (-0.9)	-77% (-0.8)	-79% (-0.8)
310	coatomer subunit beta' [Sus scrofa]	XP_005669941	COPB2	(+1)	102 kDa	< 0.0001	-0.85	[0,-1]	23% (0.2)	-26% (-0.3)	4% (0.0)	-59% (-0.6)	-89% (-0.9)	-108% (-1.1)
311	structural maintenance of chromosomes protein 3 [Sus scrofa]	XP_005671509	SMC3		142 kDa	< 0.0001	-0.85	[0,-1]	-6% (-0.1)	41% (0.4)	-14% (-0.1)	-124% (-1.2)	-69% (-0.7)	-78% (-0.8)
312	lupus La protein [Sus scrofa]	XP_001925033	SSB	(+1)	47 kDa	< 0.0001	-0.85	[0,-1]	38% (0.4)	-22% (-0.2)	-4% (0.0)	-69% (-0.7)	-87% (-0.9)	-128% (-1.3)
313	far upstream element-binding protein 2 isoform X1 [Sus scrofa]	XP_020939644	KHSRP	(+1)	77 kDa	0.001	-0.85	[0,-1]	13% (0.1)	-13% (-0.1)	-3% (0.0)	-73% (-0.7)	-83% (-0.8)	-99% (-1.0)
314	histone deacetylase 1 [Sus scrofa]	XP_013854570	HDAC1		55 kDa	0.008	-0.85	[0,-1]	15% (0.1)	-7% (-0.1)	3% (0.0)	-78% (-0.8)	-89% (-0.9)	-100% (-1.0)
315	developmentally-regulated GTP-binding protein 2 [Sus scrofa]	XP_020923657	DRG2		41 kDa	0.008	-0.85	[0,-1]	-44% (-0.4)	21% (0.2)	17% (0.2)	-105% (-1.0)	-101% (-1.0)	-40% (-0.4)
316	LOW QUALITY PROTEIN: Golgi reassembly-stacking protein 2 [Sus scrofa]	XP_020930487	GORASP2		47 kDa	0.008	-0.85	[0,-1]	1% (0.0)	-33% (-0.3)	14% (0.1)	-52% (-0.5)	-99% (-1.0)	-86% (-0.9)
317	GTP-binding nuclear protein Ran [Sus scrofa]	XP_020928360	RAN		24 kDa	< 0.0001	-0.84	[0,-1]	5% (0.0)	3% (0.0)	-7% (-0.1)	-87% (-0.9)	-78% (-0.8)	-90% (-0.9)
318	LOW QUALITY PROTEIN: fibronectin [Sus scrofa]	XP_003133690	FN1		289 kDa	< 0.0001	-0.84	[0,-1]	20% (0.2)	-11% (-0.1)	-10% (-0.1)	-74% (-0.7)	-76% (-0.8)	-106% (-1.1)
319	importin subunit beta-1 [Sus scrofa]	XP_003131576	KPNB1		97 kDa	< 0.0001	-0.84	[0,-1]	7% (0.1)	0% (0.0)	-7% (-0.1)	-85% (-0.9)	-78% (-0.8)	-93% (-0.9)
320	eukaryotic translation initiation factor 3 subunit E [Sus scrofa]	XP_020944686	EIF3E		52 kDa	< 0.0001	-0.84	[0,-1]	12% (0.1)	4% (0.0)	-10% (-0.1)	-88% (-0.9)	-74% (-0.7)	-96% (-1.0)
321	cytoskeleton-associated protein 4 [Sus scrofa]	NP_001231560	CKAP4		65 kDa	< 0.0001	-0.84	[0,-1]	22% (0.2)	4% (0.0)	-20% (-0.2)	-88% (-0.9)	-64% (-0.6)	-105% (-1.1)
322	EH domain-containing protein 4 [Sus scrofa]	XP_020953010	EHD4		61 kDa	< 0.0001	-0.84	[0,-1]	-10% (-0.1)	-3% (0.0)	13% (0.1)	-80% (-0.8)	-96% (-1.0)	-72% (-0.7)
323	LOW QUALITY PROTEIN: T-complex protein 1 subunit theta [Sus scrofa]	XP_003358947	CCT8		60 kDa	< 0.0001	-0.83	[0,-1]	6% (0.1)	-3% (0.0)	-4% (0.0)	-82% (-0.8)	-81% (-0.8)	-91% (-0.9)
324	peptidyl-prolyl cis-trans isomerase FKBP4 [Sus scrofa]	NP_001182266	FKBP4		51 kDa	< 0.0001	-0.83	[0,-1]	-1% (0.0)	-3% (0.0)	4% (0.0)	-80% (-0.8)	-87% (-0.9)	-83% (-0.8)
325	reticulon-4 isoform X1 [Sus scrofa]	XP_005662597	RTN4	(+1)	130 kDa	< 0.0001	-0.83	[0,-1]	11% (0.1)	-0% (0.0)	-11% (-0.1)	-83% (-0.8)	-72% (-0.7)	-94% (-0.9)
326	eukaryotic translation initiation factor 2 subunit 3 [Sus scrofa]	XP_003135028	EIF2S3	(+1)	51 kDa	< 0.0001	-0.83	[0,-1]	7% (0.1)	3% (0.0)	-10% (-0.1)	-86% (-0.9)	-74% (-0.7)	-92% (-0.9)
327	endoglin precursor [Sus scrofa]	NP_999196	ENG	(+1)	70 kDa	< 0.0001	-0.83	[0,-1]	13% (0.1)	3% (0.0)	-10% (-0.1)	-85% (-0.9)	-72% (-0.7)	-94% (-0.9)
328	nestin [Sus scrofa]	XP_005663322	NES		179 kDa	< 0.0001	-0.83	[0,-1]	34% (0.3)	-15% (-0.2)	-24% (-0.2)	-69% (-0.7)	-60% (-0.6)	-118% (-1.2)
329	LOW QUALITY PROTEIN: cullin-associated NEDD8-dissociated protein 1 [Sus scrofa]	XP_003126410	CAND1		136 kDa	< 0.0001	-0.83	[0,-1]	17% (0.2)	-17% (-0.2)	-4% (0.0)	-64% (-0.6)	-77% (-0.8)	-100% (-1.0)
330	116 kDa U5 small nuclear ribonucleoprotein component [Sus scrofa]	XP_003131380	EFTUD2		109 kDa	< 0.0001	-0.83	[0,-1]	-6% (-0.1)	5% (0.0)	3% (0.0)	-91% (-0.9)	-90% (-0.9)	-81% (-0.8)
331	eukaryotic translation initiation factor 4 gamma 2, partial [Sus scrofa]	XP_020938978	EIF4G2		111 kDa	< 0.0001	-0.83	[0,-1]	16% (0.2)	-8% (-0.1)	-24% (-0.2)	-75% (-0.7)	-59% (-0.6)	-100% (-1.0)
332	40S ribosomal protein S27-like [Sus scrofa]	XP_003480386	RPS27L		9 kDa	0.001	-0.83	[0,-1]	-6% (-0.1)	-6% (-0.1)	17% (0.2)	-82% (-0.8)	-104% (-1.0)	-81% (-0.8)
333	cell division cycle and apoptosis regulator protein 1 isoform X1 [Sus scrofa]	XP_020928155	CCAR1	(+7)	133 kDa	0.008	-0.83	[0,-1]	5% (0.0)	0% (No data)	-7% (-0.1)	0% (No data)	-77% (-0.8)	-88% (-0.9)
334	E3 ubiquitin-protein ligase CHIP [Sus scrofa]	XP_003124756	STUB1		35 kDa	0.008	-0.83	[0,-1]	-12% (-0.1)	17% (0.2)	-9% (-0.1)	-100% (-1.0)	-74% (-0.7)	-71% (-0.7)
335	profilin-1 [Sus scrofa]	NP_001231345	PFN1		15 kDa	< 0.0001	-0.82	[0,-1]	9% (0.1)	-7% (-0.1)	-2% (0.0)	-75% (-0.7)	-79% (-0.8)	-90% (-0.9)
336	60S ribosomal protein L27a [Sus scrofa]	XP_003482544	RPL27A		17 kDa	< 0.0001	-0.82	[0,-1]	8% (0.1)	3% (0.0)	-9% (-0.1)	-85% (-0.9)	-72% (-0.7)	-90% (-0.9)
337	solute carrier family 12 member 7 isoform X2 [Sus scrofa]	XP_020932793	SLC12A7	(+1)	122 kDa	< 0.0001	-0.82	[0,-1]	6% (0.1)	-3% (0.0)	-5% (0.0)	-78% (-0.8)	-77% (-0.8)	-88% (-0.9)
338	bifunctional glutamate/proline--tRNA ligase isoform X1 [Sus scrofa]	XP_020919973	EPRS	(+1)	171 kDa	< 0.0001	-0.82	[0,-1]	11% (0.1)	-14% (-0.1)	-0% (0.0)	-69% (-0.7)	-82% (-0.8)	-94% (-0.9)
339	apolipoprotein B-100 isoform X1 [Sus scrofa]	XP_020941351	APOB		517 kDa	< 0.0001	-0.82	[0,-1]	3% (0.0)	-28% (-0.3)	14% (0.1)	-51% (-0.5)	-93% (-0.9)	-82% (-0.8)
340	synaptic vesicle membrane protein VAT-1 homolog [Sus scrofa]	XP_005657006	VAT1		43 kDa	< 0.0001	-0.82	[0,-1]	30% (0.3)	-26% (-0.3)	-19% (-0.2)	-57% (-0.6)	-64% (-0.6)	-112% (-1.1)
341	integrin alpha-5 [Sus scrofa]	XP_001925287	ITGA5		115 kDa	< 0.0001	-0.82	[0,-1]	-7% (-0.1)	11% (0.1)	-4% (0.0)	-94% (-0.9)	-78% (-0.8)	-76% (-0.8)
342	apolipoprotein E precursor [Sus scrofa]	NP_999473	APOE		37 kDa	0.0015	-0.82	[0,-1]	13% (0.1)	-21% (-0.2)	24% (0.2)	-49% (-0.5)	-92% (-0.9)	-83% (-0.8)
343	28S ribosomal protein S5, mitochondrial isoform X2 [Sus scrofa]	XP_003124867	MRPS5	(+2)	48 kDa	0.008	-0.82	[0,-1]	-1% (0.0)	-6% (-0.1)	7% (0.1)	-76% (-0.8)	-88% (-0.9)	-81% (-0.8)
344	T-complex protein 1 subunit epsilon isoform X1 [Sus scrofa]	XP_020932224	CCT5		62 kDa	< 0.0001	-0.81	[0,-1]	7% (0.1)	-3% (0.0)	-1% (0.0)	-78% (-0.8)	-80% (-0.8)	-86% (-0.9)
345	glutamine--tRNA ligase [Sus scrofa]	XP_020926311	QARS		88 kDa	< 0.0001	-0.81	[0,-1]	4% (0.0)	-2% (0.0)	-2% (0.0)	-79% (-0.8)	-79% (-0.8)	-85% (-0.9)
346	sodium/calcium exchanger 1 isoform X1 [Sus scrofa]	XP_020943964	SLC8A1	(+12)	114 kDa	< 0.0001	-0.81	[0,-1]	-16% (-0.2)	5% (0.1)	13% (0.1)	-87% (-0.9)	-96% (-1.0)	-66% (-0.7)
347	glutaredoxin-3 [Sus scrofa]	NP_001230825	GLRX3		37 kDa	< 0.0001	-0.81	[0,-1]	10% (0.1)	-4% (0.0)	-8% (-0.1)	-80% (-0.8)	-76% (-0.8)	-93% (-0.9)
348	lysine--tRNA ligase isoform X2 [Sus scrofa]	XP_003126904	KARS		68 kDa	0.00033	-0.81	[0,-1]	29% (0.3)	-4% (0.0)	-24% (-0.2)	-77% (-0.8)	-58% (-0.6)	-110% (-1.1)
349	uridine 5'-monophosphate synthase [Sus scrofa]	XP_020926912	UMPS		52 kDa	0.001	-0.81	[0,-1]	10% (0.1)	-39% (-0.4)	13% (0.1)	-43% (-0.4)	-95% (-0.9)	-92% (-0.9)
350	DDB1- and CUL4-associated factor 8 [Sus scrofa]	NP_001231363	DCAF8	(+22)	67 kDa	0.0028	-0.81	[0,-1]	-27% (-0.3)	12% (0.1)	89% (0.9)	-90% (-0.9)	-167% (-1.7)	-51% (-0.5)
351	UPF0160 protein MYG1, mitochondrial [Sus scrofa]	XP_013841780	C5H12orf10		43 kDa	0.008	-0.81	[0,-1]	18% (0.2)	-13% (-0.1)	-7% (-0.1)	-69% (-0.7)	-76% (-0.8)	-100% (-1.0)
352	methylosome protein 50 isoform X1 [Sus scrofa]	XP_003355293	WDR77	(+1)	37 kDa	0.008	-0.81	[0,-1]	1% (0.0)	5% (0.0)	-6% (-0.1)	-86% (-0.9)	-75% (-0.8)	-82% (-0.8)
353	gamma-tubulin complex component 2 [Sus scrofa]	XP_020929586	TUBGCP2	(+3)	102 kDa	0.008	-0.81	[0,-1]	2% (0.0)	33% (0.3)	-17% (-0.2)	-115% (-1.1)	-64% (-0.6)	-84% (-0.8)
354	catalase [Sus scrofa]	NP_999466	CAT		60 kDa	< 0.0001	-0.8	[0,-1]	-1% (0.0)	-4% (0.0)	4% (0.0)	-76% (-0.8)	-85% (-0.8)	-80% (-0.8)
355	cell cycle and apoptosis regulator protein 2 [Sus scrofa]	NP_001193269	CCAR2		102 kDa	< 0.0001	-0.8	[0,-1]	4% (0.0)	-6% (-0.1)	-1% (0.0)	-74% (-0.7)	-80% (-0.8)	-85% (-0.8)
356	pre-mRNA-processing-splicing factor 8 [Sus scrofa]	XP_020923227	PRPF8	(+1)	274 kDa	< 0.0001	-0.8	[0,-1]	-0% (0.0)	-2% (0.0)	3% (0.0)	-78% (-0.8)	-83% (-0.8)	-80% (-0.8)
357	aminoacyl tRNA synthase complex-interacting multifunctional protein 1 [Sus scrofa]	NP_001107755	AIMP1		35 kDa	< 0.0001	-0.8	[0,-1]	17% (0.2)	-16% (-0.2)	-1% (0.0)	-63% (-0.6)	-78% (-0.8)	-96% (-1.0)
358	solute carrier family 12 member 4 [Sus scrofa]	NP_999114	SLC12A4		121 kDa	< 0.0001	-0.8	[0,-1]	13% (0.1)	-11% (-0.1)	-2% (0.0)	-69% (-0.7)	-79% (-0.8)	-93% (-0.9)
359	eukaryotic translation initiation factor 3 subunit G [Sus scrofa]	XP_020939442	EIF3G		36 kDa	0.001	-0.8	[0,-1]	6% (0.1)	-2% (0.0)	-5% (0.0)	-78% (-0.8)	-77% (-0.8)	-87% (-0.9)
360	DNA topoisomerase 1 [Sus scrofa]	XP_020934054	TOP1		91 kDa	0.005	-0.8	[0,-1]	4% (0.0)	-2% (0.0)	1% (0.0)	-79% (-0.8)	-81% (-0.8)	-85% (-0.9)
361	A-kinase anchor protein 1, mitochondrial [Sus scrofa]	NP_001191702	AKAP1		93 kDa	0.008	-0.8	[0,-1]	-4% (0.0)	0% (No data)	4% (0.0)	0% (No data)	-85% (-0.8)	-77% (-0.8)
362	importin subunit alpha-7 isoform X1 [Sus scrofa]	XP_020951465	KPNA6		60 kDa	0.008	-0.8	[0,-1]	17% (0.2)	-1% (0.0)	-6% (-0.1)	-79% (-0.8)	-73% (-0.7)	-96% (-1.0)
363	serpin H1 precursor [Sus scrofa]	NP_001231061	SERPINH1		47 kDa	< 0.0001	-0.79	[0,-1]	17% (0.2)	-11% (-0.1)	-5% (0.0)	-66% (-0.7)	-73% (-0.7)	-96% (-1.0)
364	prolyl endopeptidase isoform X1 [Sus scrofa]	XP_020939260	PREP		83 kDa	< 0.0001	-0.79	[0,-1]	-21% (-0.2)	-6% (-0.1)	15% (0.2)	-72% (-0.7)	-95% (-0.9)	-58% (-0.6)
365	serine--tRNA ligase, cytoplasmic [Sus scrofa]	XP_001925705	SARS		59 kDa	< 0.0001	-0.79	[0,-1]	10% (0.1)	-25% (-0.3)	17% (0.2)	-52% (-0.5)	-94% (-0.9)	-88% (-0.9)
366	polypyrimidine tract-binding protein 1 isoform X4 [Sus scrofa]	XP_020936997	PTBP1		69 kDa	< 0.0001	-0.79	[0,-1]	8% (0.1)	5% (0.1)	-21% (-0.2)	-83% (-0.8)	-58% (-0.6)	-87% (-0.9)
367	26S proteasome non-ATPase regulatory subunit 8 [Sus scrofa]	XP_005664641	PSMD8		40 kDa	0.00074	-0.79	[0,-1]	0% (0.0)	0% (0.0)	-1% (0.0)	-78% (-0.8)	-77% (-0.8)	-79% (-0.8)
368	histone H1.5 [Sus scrofa]	XP_020955494	LOC110261661		23 kDa	0.001	-0.79	[0,-1]	-3% (0.0)	20% (0.2)	-12% (-0.1)	-100% (-1.0)	-68% (-0.7)	-78% (-0.8)
369	60S ribosomal protein L22 [Sus scrofa]	NP_999152	RPL22		15 kDa	0.001	-0.79	[0,-1]	21% (0.2)	-5% (0.0)	-15% (-0.1)	-76% (-0.8)	-66% (-0.7)	-101% (-1.0)
370	26S proteasome non-ATPase regulatory subunit 12 [Sus scrofa]	XP_003483009	PSMD12		53 kDa	0.001	-0.79	[0,-1]	-3% (0.0)	-6% (-0.1)	7% (0.1)	-74% (-0.7)	-86% (-0.9)	-76% (-0.8)
371	heterogeneous nuclear ribonucleoprotein M isoform X1 [Sus scrofa]	XP_005654810	HNRNPM	(+2)	77 kDa	< 0.0001	-0.78	[0,-1]	9% (0.1)	-2% (0.0)	-7% (-0.1)	-76% (-0.8)	-71% (-0.7)	-88% (-0.9)
372	clustered mitochondria protein homolog isoform X2 [Sus scrofa]	XP_020923283	CLUH		178 kDa	< 0.0001	-0.78	[0,-1]	9% (0.1)	-8% (-0.1)	1% (0.0)	-69% (-0.7)	-78% (-0.8)	-87% (-0.9)
373	1,2-dihydroxy-3-keto-5-methylthiopentene dioxygenase [Sus scrofa]	NP_001230627	ADI1		22 kDa	< 0.0001	-0.78	[0,-1]	6% (0.1)	-3% (0.0)	-2% (0.0)	-74% (-0.7)	-76% (-0.8)	-84% (-0.8)
374	40S ribosomal protein S23 [Sus scrofa]	NP_998929	RPS23		16 kDa	< 0.0001	-0.78	[0,-1]	16% (0.2)	-9% (-0.1)	-6% (-0.1)	-70% (-0.7)	-73% (-0.7)	-95% (-0.9)
375	polymerase delta-interacting protein 2 [Sus scrofa]	XP_003358222	POLDIP2		42 kDa	< 0.0001	-0.78	[0,-1]	-8% (-0.1)	-6% (-0.1)	17% (0.2)	-72% (-0.7)	-94% (-0.9)	-70% (-0.7)
376	phytanoyl-CoA dioxygenase, peroxisomal isoform X1 [Sus scrofa]	XP_020919632	PHYH		38 kDa	< 0.0001	-0.78	[0,-1]	-4% (0.0)	-5% (0.0)	6% (0.1)	-76% (-0.8)	-85% (-0.8)	-76% (-0.8)
377	prostaglandin E synthase 3 isoform X1 [Sus scrofa]	XP_001929448	PTGES3	(+1)	19 kDa	0.001	-0.78	[0,-1]	6% (0.1)	-13% (-0.1)	-5% (-0.1)	-66% (-0.7)	-74% (-0.7)	-85% (-0.9)
378	histone-binding protein RBBP7 isoform X1 [Sus scrofa]	XP_003360284	RBBP7		52 kDa	0.002	-0.78	[0,-1]	14% (0.1)	-2% (0.0)	-7% (-0.1)	-76% (-0.8)	-72% (-0.7)	-92% (-0.9)
379	signal sequence receptor, alpha [Sus scrofa]	NP_001172096	SSR1		32 kDa	0.008	-0.78	[0,-1]	23% (0.2)	74% (0.7)	-25% (-0.3)	-142% (-1.4)	-42% (-0.4)	-91% (-0.9)
380	major vault protein [Sus scrofa]	XP_020942083	MVP	(+1)	100 kDa	< 0.0001	-0.77	[0,-1]	-5% (-0.1)	10% (0.1)	-9% (-0.1)	-87% (-0.9)	-69% (-0.7)	-71% (-0.7)
381	eIF-2-alpha kinase activator GCN1 [Sus scrofa]	XP_020928793	GCN1		293 kDa	< 0.0001	-0.77	[0,-1]	1% (0.0)	14% (0.1)	-2% (0.0)	-91% (-0.9)	-74% (-0.7)	-78% (-0.8)
382	regulator of nonsense transcripts 1 isoform X1 [Sus scrofa]	XP_020939127	UPF1	(+3)	126 kDa	< 0.0001	-0.77	[0,-1]	-3% (0.0)	4% (0.0)	1% (0.0)	-82% (-0.8)	-79% (-0.8)	-75% (-0.8)
383	glutamine--fructose-6-phosphate aminotransferase [isomerizing] 1 isoform X1 [Sus scrofa]	XP_005662547	GFPT1		79 kDa	< 0.0001	-0.77	[0,-1]	16% (0.2)	-18% (-0.2)	-10% (-0.1)	-60% (-0.6)	-67% (-0.7)	-94% (-0.9)
384	LOW QUALITY PROTEIN: coronin-6 [Sus scrofa]	XP_020923176	CORO6		58 kDa	< 0.0001	-0.77	[0,-1]	8% (0.1)	16% (0.2)	-13% (-0.1)	-95% (-0.9)	-64% (-0.6)	-85% (-0.9)
385	PDZ and LIM domain protein 5 isoform X3 [Sus scrofa]	XP_020957407	PDLIM5		78 kDa	< 0.0001	-0.77	[0,-1]	-19% (-0.2)	15% (0.2)	6% (0.1)	-92% (-0.9)	-83% (-0.8)	-58% (-0.6)
386	proteasome subunit beta type-7 precursor [Sus scrofa]	NP_001090945	PSMB7		30 kDa	< 0.0001	-0.77	[0,-1]	-0% (0.0)	-6% (-0.1)	17% (0.2)	-72% (-0.7)	-93% (-0.9)	-77% (-0.8)
387	fascin [Sus scrofa]	NP_001139772	FSCN1		55 kDa	< 0.0001	-0.77	[0,-1]	13% (0.1)	-6% (-0.1)	-6% (-0.1)	-72% (-0.7)	-72% (-0.7)	-90% (-0.9)
388	diphosphoinositol polyphosphate phosphohydrolase 1 [Sus scrofa]	NP_001295339	NUDT3		19 kDa	0.00078	-0.77	[0,-1]	12% (0.1)	4% (0.0)	-33% (-0.3)	-81% (-0.8)	-44% (-0.4)	-89% (-0.9)
389	protein TFG isoform X1 [Sus scrofa]	XP_020926220	TFG	(+3)	43 kDa	0.00094	-0.77	[0,-1]	-11% (-0.1)	-5% (0.0)	18% (0.2)	-72% (-0.7)	-94% (-0.9)	-66% (-0.7)
390	peroxidasin homolog isoform X2 [Sus scrofa]	XP_003125453	PXDN	(+2)	169 kDa	< 0.0001	-0.76	[0,-1]	8% (0.1)	-6% (-0.1)	-4% (0.0)	-70% (-0.7)	-71% (-0.7)	-84% (-0.8)
391	ATP-dependent 6-phosphofructokinase, liver type [Sus scrofa]	XP_020927169	PFKL		85 kDa	< 0.0001	-0.76	[0,-1]	4% (0.0)	-10% (-0.1)	4% (0.0)	-66% (-0.7)	-81% (-0.8)	-81% (-0.8)
392	cathepsin B precursor [Sus scrofa]	NP_001090927	CTSB	(+6)	37 kDa	< 0.0001	-0.76	[0,-1]	14% (0.1)	-9% (-0.1)	-4% (0.0)	-67% (-0.7)	-71% (-0.7)	-91% (-0.9)
393	catenin delta-1 isoform X7 [Sus scrofa]	XP_005660949	CTNND1	(+4)	105 kDa	< 0.0001	-0.76	[0,-1]	9% (0.1)	-7% (-0.1)	5% (0.0)	-67% (-0.7)	-80% (-0.8)	-84% (-0.8)
394	LOW QUALITY PROTEIN: bleomycin hydrolase [Sus scrofa]	XP_020923182	BLMH		53 kDa	< 0.0001	-0.76	[0,-1]	-11% (-0.1)	5% (0.1)	6% (0.1)	-82% (-0.8)	-83% (-0.8)	-65% (-0.7)
395	proteasome subunit beta type-3 [Sus scrofa]	NP_001138374	PSMB3		23 kDa	< 0.0001	-0.76	[0,-1]	1% (0.0)	-9% (-0.1)	3% (0.0)	-66% (-0.7)	-78% (-0.8)	-76% (-0.8)
396	myosin light chain kinase 3 isoform X1 [Sus scrofa]	XP_020949901	MYLK3		87 kDa	< 0.0001	-0.76	[0,-1]	21% (0.2)	-22% (-0.2)	-18% (-0.2)	-55% (-0.5)	-59% (-0.6)	-97% (-1.0)
397	spermidine synthase isoform X2 [Sus scrofa]	XP_003481998	SRM		34 kDa	< 0.0001	-0.76	[0,0]	10% (0.1)	0% (No data)	-14% (-0.1)	0% (No data)	-61% (-0.6)	-85% (-0.9)
398	septin-11 isoform X6 [Sus scrofa]	XP_003129144	SEPT11	(+9)	49 kDa	< 0.0001	-0.76	[0,-1]	-11% (-0.1)	13% (0.1)	-5% (0.0)	-87% (-0.9)	-71% (-0.7)	-63% (-0.6)
399	cytosolic purine 5'-nucleotidase [Sus scrofa]	XP_001929313	NT5C2		65 kDa	< 0.0001	-0.76	[0,-1]	19% (0.2)	-7% (-0.1)	-18% (-0.2)	-69% (-0.7)	-59% (-0.6)	-95% (-1.0)
400	histone H2A.Z [Sus scrofa]	NP_001116594	H2AFZ	(+1)	14 kDa	0.001	-0.76	[0,-1]	-16% (-0.2)	11% (0.1)	20% (0.2)	-87% (-0.9)	-96% (-1.0)	-59% (-0.6)
401	dolichyl-diphosphooligosaccharide--protein glycosyltransferase 48 kDa subunit precursor [Sus scrofa]	NP_999353	DDOST		49 kDa	0.001	-0.76	[0,-1]	17% (0.2)	6% (0.1)	-27% (-0.3)	-83% (-0.8)	-51% (-0.5)	-94% (-0.9)
402	ras-related protein Ral-B [Sus scrofa]	XP_003359495	RALB	(+8)	23 kDa	0.001	-0.76	[0,-1]	8% (0.1)	28% (0.3)	-13% (-0.1)	-104% (-1.0)	-64% (-0.6)	-85% (-0.9)
403	protein SON isoform X2 [Sus scrofa]	XP_003358980	SON	(+1)	262 kDa	0.008	-0.76	[0,-1]	4% (0.0)	-6% (-0.1)	6% (0.1)	-71% (-0.7)	-81% (-0.8)	-80% (-0.8)
404	leucine zipper transcription factor-like protein 1 isoform X2 [Sus scrofa]	XP_001926855	LZTFL1	(+1)	35 kDa	0.008	-0.76	[0,-1]	20% (0.2)	-4% (0.0)	-8% (-0.1)	-72% (-0.7)	-68% (-0.7)	-96% (-1.0)
405	sec1 family domain-containing protein 1 isoform X1 [Sus scrofa]	XP_020955558	SCFD1	(+3)	75 kDa	0.018	-0.76	[0,0]	24% (0.2)	0% (No data)	-39% (-0.4)	0% (No data)	-37% (-0.4)	-100% (-1.0)
406	adenosine kinase isoform X1 [Sus scrofa]	XP_003359288	ADK		40 kDa	0.018	-0.76	[0,-1]	13% (0.1)	5% (0.1)	-23% (-0.2)	-81% (-0.8)	-52% (-0.5)	-89% (-0.9)
407	T-complex protein 1 subunit gamma [Sus scrofa]	NP_001231109	CCT3		61 kDa	< 0.0001	-0.75	[0,-1]	2% (0.0)	-2% (0.0)	-0% (0.0)	-74% (-0.7)	-74% (-0.7)	-77% (-0.8)
408	alpha-soluble NSF attachment protein [Sus scrofa]	NP_001231313	NAPA		33 kDa	< 0.0001	-0.75	[0,-1]	-1% (0.0)	-23% (-0.2)	11% (0.1)	-52% (-0.5)	-87% (-0.9)	-75% (-0.7)
409	peroxisomal multifunctional enzyme type 2 [Sus scrofa]	NP_999471	HSD17B4		80 kDa	< 0.0001	-0.75	[0,-1]	10% (0.1)	2% (0.0)	-8% (-0.1)	-77% (-0.8)	-68% (-0.7)	-85% (-0.9)
410	EMILIN-2 isoform X1 [Sus scrofa]	XP_020951794	EMILIN2		118 kDa	< 0.0001	-0.75	[0,-1]	-5% (-0.1)	9% (0.1)	-5% (0.0)	-87% (-0.9)	-71% (-0.7)	-71% (-0.7)
411	ADP-ribosylation factor 1 isoform X2 [Sus scrofa]	XP_020932894	ARF1		23 kDa	< 0.0001	-0.75	[0,-1]	1% (0.0)	8% (0.1)	-13% (-0.1)	-82% (-0.8)	-62% (-0.6)	-76% (-0.8)
412	WD repeat-containing protein 82 [Sus scrofa]	XP_003132297	WDR82		35 kDa	< 0.0001	-0.75	[0,-1]	-17% (-0.2)	15% (0.1)	7% (0.1)	-89% (-0.9)	-81% (-0.8)	-57% (-0.6)
413	heterochromatin protein 1-binding protein 3 isoform X1 [Sus scrofa]	XP_013854502	HP1BP3	(+3)	61 kDa	0.001	-0.75	[0,-1]	-18% (-0.2)	51% (0.5)	-20% (-0.2)	-118% (-1.2)	-49% (-0.5)	-50% (-0.5)
414	protein enabled homolog isoform X3 [Sus scrofa]	XP_020920051	ENAH		89 kDa	0.001	-0.75	[0,-1]	14% (0.1)	19% (0.2)	-24% (-0.2)	-94% (-0.9)	-51% (-0.5)	-89% (-0.9)
415	U6 snRNA-associated Sm-like protein LSm3 [Sus scrofa]	NP_001231857	LSM3	(+1)	12 kDa	0.002	-0.75	[0,-1]	-17% (-0.2)	12% (0.1)	7% (0.1)	-87% (-0.9)	-80% (-0.8)	-57% (-0.6)
416	sorting nexin-5 isoform X1 [Sus scrofa]	XP_020933988	SNX5	(+1)	47 kDa	0.008	-0.75	[0,-1]	36% (0.4)	-0% (0.0)	-11% (-0.1)	-68% (-0.7)	-58% (-0.6)	-106% (-1.1)
417	aldehyde dehydrogenase family 16 member A1 isoform X11 [Sus scrofa]	XP_020950403	ALDH16A1		96 kDa	0.008	-0.75	[0,-1]	-5% (0.0)	4% (0.0)	2% (0.0)	-78% (-0.8)	-76% (-0.8)	-70% (-0.7)
418	T-complex protein 1 subunit beta [Sus scrofa]	NP_001163991	CCT2	(+1)	57 kDa	< 0.0001	-0.74	[0,-1]	4% (0.0)	-2% (0.0)	-3% (0.0)	-72% (-0.7)	-72% (-0.7)	-78% (-0.8)
419	LOW QUALITY PROTEIN: protein phosphatase 1 regulatory subunit 12A [Sus scrofa]	XP_020948470	PPP1R12A		115 kDa	< 0.0001	-0.74	[0,-1]	-4% (0.0)	14% (0.1)	-9% (-0.1)	-88% (-0.9)	-65% (-0.7)	-69% (-0.7)
420	T-complex protein 1 subunit alpha [Sus scrofa]	NP_001230356	TCP1		60 kDa	< 0.0001	-0.74	[0,-1]	4% (0.0)	-8% (-0.1)	5% (0.0)	-65% (-0.6)	-78% (-0.8)	-77% (-0.8)
421	N(G),N(G)-dimethylarginine dimethylaminohydrolase 2 [Sus scrofa]	XP_020954117	DDAH2	(+2)	30 kDa	< 0.0001	-0.74	[0,-1]	0% (0.0)	10% (0.1)	-10% (-0.1)	-84% (-0.8)	-63% (-0.6)	-75% (-0.7)
422	cytochrome c oxidase subunit 4 isoform 2, mitochondrial isoform X2 [Sus scrofa]	XP_020933501	LOC110257420		19 kDa	< 0.0001	-0.74	[0,-1]	13% (0.1)	0% (0.0)	-11% (-0.1)	-75% (-0.8)	-63% (-0.6)	-87% (-0.9)
423	proteasome subunit alpha type-2 [Sus scrofa]	XP_003360255	PSMA2		26 kDa	< 0.0001	-0.74	[0,-1]	11% (0.1)	-12% (-0.1)	-8% (-0.1)	-63% (-0.6)	-66% (-0.7)	-85% (-0.8)
424	eukaryotic translation initiation factor 3 subunit A [Sus scrofa]	XP_001928377	EIF3A		166 kDa	< 0.0001	-0.74	[0,-1]	6% (0.1)	2% (0.0)	-14% (-0.1)	-76% (-0.8)	-59% (-0.6)	-80% (-0.8)
425	palladin isoform X1 [Sus scrofa]	XP_020928968	PALLD		144 kDa	< 0.0001	-0.74	[0,-1]	15% (0.2)	-6% (-0.1)	-8% (-0.1)	-67% (-0.7)	-63% (-0.6)	-87% (-0.9)
426	40S ribosomal protein S28 [Sus scrofa]	NP_001001587	RPS28	(+1)	8 kDa	< 0.0001	-0.74	[0,-1]	9% (0.1)	-4% (0.0)	-5% (-0.1)	-70% (-0.7)	-69% (-0.7)	-83% (-0.8)
427	ubiquitin-protein ligase E3A isoform X2 [Sus scrofa]	XP_020931759	UBE3A		98 kDa	0.00011	-0.74	[0,-1]	-5% (0.0)	17% (0.2)	-14% (-0.1)	-90% (-0.9)	-59% (-0.6)	-69% (-0.7)
428	poly [ADP-ribose] polymerase 3 isoform X1 [Sus scrofa]	XP_013837208	PARP3	(+3)	60 kDa	0.017	-0.74	[0,-1]	51% (0.5)	-42% (-0.4)	11% (0.1)	-5% (0.0)	-58% (-0.6)	-98% (-1.0)
429	exportin-2 [Sus scrofa]	NP_001230144	CSE1L		110 kDa	< 0.0001	-0.73	[0,-1]	3% (0.0)	-18% (-0.2)	15% (0.1)	-56% (-0.6)	-89% (-0.9)	-76% (-0.8)
430	protein transport protein Sec31A isoform X14 [Sus scrofa]	XP_005656635	SEC31A	(+42)	132 kDa	< 0.0001	-0.73	[0,-1]	27% (0.3)	-7% (-0.1)	-34% (-0.3)	-66% (-0.7)	-39% (-0.4)	-100% (-1.0)
431	integrin-linked kinase-associated serine/threonine phosphatase 2C isoform X1 [Sus scrofa]	XP_003133820	ILKAP		43 kDa	0.001	-0.73	[0,-1]	-9% (-0.1)	3% (0.0)	11% (0.1)	-76% (-0.8)	-83% (-0.8)	-63% (-0.6)
432	CCA tRNA nucleotidyltransferase 1, mitochondrial [Sus scrofa]	XP_020924926	TRNT1	(+6)	50 kDa	0.018	-0.73	[0,-1]	-30% (-0.3)	20% (0.2)	24% (0.2)	-94% (-0.9)	-98% (-1.0)	-44% (-0.4)
433	hypoxanthine-guanine phosphoribosyltransferase [Sus scrofa]	NP_001027548	HPRT1	(+2)	25 kDa	< 0.0001	-0.72	[0,-1]	5% (0.0)	-20% (-0.2)	10% (0.1)	-54% (-0.5)	-85% (-0.8)	-79% (-0.8)
434	bisphosphoglycerate mutase [Sus scrofa]	XP_020934835	BPGM		30 kDa	0.00015	-0.72	[0,-1]	-11% (-0.1)	2% (0.0)	17% (0.2)	-74% (-0.7)	-90% (-0.9)	-62% (-0.6)
435	apoptotic chromatin condensation inducer in the nucleus isoform X4 [Sus scrofa]	XP_020954902	ACIN1		145 kDa	0.00016	-0.72	[0,-1]	2% (0.0)	1% (0.0)	-3% (0.0)	-74% (-0.7)	-70% (-0.7)	-76% (-0.8)
436	60S ribosomal protein L23a [Sus scrofa]	XP_003131820	RPL23A		18 kDa	0.00018	-0.72	[0,-1]	38% (0.4)	-2% (0.0)	-40% (-0.4)	-69% (-0.7)	-32% (-0.3)	-109% (-1.1)
437	valine--tRNA ligase [Sus scrofa]	NP_001182307	VARS		140 kDa	0.00031	-0.72	[0,-1]	27% (0.3)	-6% (-0.1)	-13% (-0.1)	-64% (-0.6)	-57% (-0.6)	-96% (-1.0)
438	tryptophan--tRNA ligase, cytoplasmic [Sus scrofa]	XP_003128776	WARS	(+2)	54 kDa	0.003	-0.72	[0,-1]	23% (0.2)	-29% (-0.3)	2% (0.0)	-43% (-0.4)	-74% (-0.7)	-95% (-0.9)
439	phosphoribosyl pyrophosphate synthase-associated protein 1 isoform X1 [Sus scrofa]	XP_003131222	PRPSAP1		42 kDa	0.008	-0.72	[0,-1]	-12% (-0.1)	12% (0.1)	7% (0.1)	-84% (-0.8)	-79% (-0.8)	-60% (-0.6)
440	porphobilinogen deaminase [Sus scrofa]	NP_001090881	HMBS		39 kDa	0.008	-0.72	[0,-1]	15% (0.1)	-27% (-0.3)	22% (0.2)	-45% (-0.5)	-94% (-0.9)	-86% (-0.9)
441	T-complex protein 1 subunit eta [Sus scrofa]	NP_001163993	CCT7		59 kDa	< 0.0001	-0.71	[0,-1]	6% (0.1)	1% (0.0)	-9% (-0.1)	-75% (-0.8)	-65% (-0.7)	-80% (-0.8)
442	proteasome subunit alpha type-7 [Sus scrofa]	NP_001230581	PSMA7		28 kDa	< 0.0001	-0.71	[0,-1]	7% (0.1)	-5% (0.0)	-0% (0.0)	-66% (-0.7)	-71% (-0.7)	-78% (-0.8)
443	dolichyl-diphosphooligosaccharide--protein glycosyltransferase subunit 1 precursor [Sus scrofa]	NP_999498	RPN1		69 kDa	< 0.0001	-0.71	[0,-1]	18% (0.2)	-4% (0.0)	-10% (-0.1)	-63% (-0.6)	-59% (-0.6)	-86% (-0.9)
444	E3 ubiquitin-protein ligase HUWE1 isoform X4 [Sus scrofa]	XP_005673709	HUWE1	(+10)	486 kDa	< 0.0001	-0.71	[0,-1]	7% (0.1)	-7% (-0.1)	-1% (0.0)	-65% (-0.6)	-70% (-0.7)	-77% (-0.8)
445	rho GDP-dissociation inhibitor 1 [Sus scrofa]	NP_001188313	ARHGDIA	(+3)	23 kDa	< 0.0001	-0.71	[0,-1]	10% (0.1)	1% (0.0)	-9% (-0.1)	-73% (-0.7)	-61% (-0.6)	-82% (-0.8)
446	mitogen-activated protein kinase 1 [Sus scrofa]	NP_001185851	MAPK1		41 kDa	< 0.0001	-0.71	[0,-1]	4% (0.0)	5% (0.1)	-19% (-0.2)	-77% (-0.8)	-53% (-0.5)	-76% (-0.8)
447	glycerol-3-phosphate dehydrogenase, mitochondrial isoform X1 [Sus scrofa]	XP_020931434	GPD2	(+5)	81 kDa	< 0.0001	-0.71	[0,-1]	12% (0.1)	-23% (-0.2)	6% (0.1)	-45% (-0.4)	-74% (-0.7)	-79% (-0.8)
448	pentatricopeptide repeat domain-containing protein 3, mitochondrial isoform X1 [Sus scrofa]	XP_020941344	PTCD3		79 kDa	0.00062	-0.71	[0,-1]	6% (0.1)	-15% (-0.1)	4% (0.0)	-56% (-0.6)	-75% (-0.7)	-77% (-0.8)
449	serine/arginine-rich splicing factor 4 [Sus scrofa]	NP_001070684	SRSF4		56 kDa	0.001	-0.71	[0,-1]	16% (0.2)	-16% (-0.2)	-4% (0.0)	-56% (-0.6)	-68% (-0.7)	-88% (-0.9)
450	liprin-beta-1 isoform X5 [Sus scrofa]	XP_020947792	PPFIBP1		115 kDa	0.001	-0.71	[0,-1]	-3% (0.0)	24% (0.2)	3% (0.0)	-94% (-0.9)	-72% (-0.7)	-67% (-0.7)
451	small nuclear ribonucleoprotein-associated protein N [Sus scrofa]	NP_001230628	SNRPN	(+18)	25 kDa	0.001	-0.71	[0,-1]	5% (0.0)	4% (0.0)	-9% (-0.1)	-75% (-0.8)	-62% (-0.6)	-77% (-0.8)
452	U5 small nuclear ribonucleoprotein 40 kDa protein [Sus scrofa]	XP_003356314	SNRNP40		39 kDa	0.001	-0.71	[0,-1]	-0% (0.0)	-3% (0.0)	2% (0.0)	-69% (-0.7)	-74% (-0.7)	-71% (-0.7)
453	replication protein A 70 kDa DNA-binding subunit [Sus scrofa]	XP_003131870	RPA1		68 kDa	0.008	-0.71	[0,-1]	23% (0.2)	-28% (-0.3)	-11% (-0.1)	-43% (-0.4)	-61% (-0.6)	-95% (-0.9)
454	eukaryotic translation initiation factor 3 subunit C [Sus scrofa]	XP_020943698	LOC110260088	(+1)	106 kDa	< 0.0001	-0.7	[0,-1]	3% (0.0)	5% (0.1)	-7% (-0.1)	-75% (-0.8)	-63% (-0.6)	-74% (-0.7)
455	peroxiredoxin-1 [Sus scrofa]	XP_020952401	PRDX1	(+2)	22 kDa	< 0.0001	-0.7	[0,-1]	18% (0.2)	-11% (-0.1)	-4% (0.0)	-58% (-0.6)	-64% (-0.6)	-87% (-0.9)
456	26S proteasome non-ATPase regulatory subunit 3 [Sus scrofa]	XP_003131544	PSMD3		61 kDa	< 0.0001	-0.7	[0,-1]	-5% (0.0)	-3% (0.0)	6% (0.1)	-67% (-0.7)	-77% (-0.8)	-67% (-0.7)
457	proteasome subunit beta type-6 [Sus scrofa]	NP_001138398	PSMB6		26 kDa	< 0.0001	-0.7	[0,-1]	-8% (-0.1)	14% (0.1)	-7% (-0.1)	-84% (-0.8)	-63% (-0.6)	-62% (-0.6)
458	eukaryotic translation initiation factor 3 subunit L isoform X1 [Sus scrofa]	XP_020946699	EIF3L		67 kDa	0.00023	-0.7	[0,-1]	13% (0.1)	-3% (0.0)	-15% (-0.1)	-67% (-0.7)	-57% (-0.6)	-84% (-0.8)
459	ribonuclease UK114 [Sus scrofa]	XP_001928988	RIDA		14 kDa	0.00031	-0.7	[0,-1]	-0% (0.0)	6% (0.1)	-8% (-0.1)	-75% (-0.8)	-61% (-0.6)	-69% (-0.7)
460	AP2-associated protein kinase 1 [Sus scrofa]	XP_020943070	LOC100512341		32 kDa	0.00045	-0.7	[0,-1]	61% (0.6)	-19% (-0.2)	-12% (-0.1)	-49% (-0.5)	-56% (-0.6)	-129% (-1.3)
461	ferritin heavy chain isoform X1 [Sus scrofa]	XP_005660860	FTH1		21 kDa	0.002	-0.7	[0,-1]	1% (0.0)	47% (0.5)	-37% (-0.4)	-117% (-1.2)	-33% (-0.3)	-72% (-0.7)
462	vitamin K-dependent protein S [Sus scrofa]	XP_020926395	PROS1		75 kDa	0.002	-0.7	[0,-1]	17% (0.2)	-37% (-0.4)	6% (0.1)	-33% (-0.3)	-77% (-0.8)	-88% (-0.9)
463	cyclin-dependent-like kinase 5 [Sus scrofa]	NP_001038086	CDK5		33 kDa	0.002	-0.7	[0,-1]	-7% (-0.1)	1% (0.0)	3% (0.0)	-71% (-0.7)	-74% (-0.7)	-63% (-0.6)
464	ethanolamine-phosphate cytidylyltransferase isoform X2 [Sus scrofa]	XP_020922088	PCYT2		44 kDa	0.003	-0.7	[0,-1]	25% (0.2)	-25% (-0.3)	1% (0.0)	-46% (-0.5)	-72% (-0.7)	-96% (-1.0)
465	eukaryotic translation initiation factor 6 [Sus scrofa]	NP_001230506	EIF6	(+1)	27 kDa	0.023	-0.7	[0,-1]	-18% (-0.2)	-9% (-0.1)	52% (0.5)	-50% (-0.5)	-112% (-1.1)	-42% (-0.4)
466	leucine-rich PPR motif-containing protein, mitochondrial [Sus scrofa]	XP_003125231	LRPPRC		159 kDa	< 0.0001	-0.69	[0,-1]	-6% (-0.1)	-2% (0.0)	8% (0.1)	-66% (-0.7)	-75% (-0.8)	-60% (-0.6)
467	integrin beta-1 precursor [Sus scrofa]	NP_999133	ITGB1		88 kDa	< 0.0001	-0.69	[0,-1]	11% (0.1)	-2% (0.0)	-10% (-0.1)	-67% (-0.7)	-59% (-0.6)	-81% (-0.8)
468	aspartate--tRNA ligase, cytoplasmic isoform X1 [Sus scrofa]	XP_003133314	DARS		57 kDa	< 0.0001	-0.69	[0,-1]	9% (0.1)	-14% (-0.1)	2% (0.0)	-56% (-0.6)	-71% (-0.7)	-79% (-0.8)
469	vimentin isoform X1 [Sus scrofa]	XP_005668163	VIM		54 kDa	< 0.0001	-0.69	[0,-1]	60% (0.6)	-10% (-0.1)	-30% (-0.3)	-61% (-0.6)	-40% (-0.4)	-131% (-1.3)
470	carbonyl reductase [NADPH] 1 [Sus scrofa]	NP_001302675	LOC100622246		31 kDa	< 0.0001	-0.69	[0,-1]	7% (0.1)	7% (0.1)	-11% (-0.1)	-75% (-0.8)	-58% (-0.6)	-75% (-0.8)
471	LOW QUALITY PROTEIN: microtubule-actin cross-linking factor 1 [Sus scrofa]	XP_020951642	MACF1		619 kDa	< 0.0001	-0.69	[0,-1]	11% (0.1)	4% (0.0)	-14% (-0.1)	-74% (-0.7)	-56% (-0.6)	-81% (-0.8)
472	LOW QUALITY PROTEIN: huntingtin-interacting protein 1 [Sus scrofa]	XP_020941973	HIP1		116 kDa	0.00019	-0.69	[0,-1]	6% (0.1)	-11% (-0.1)	12% (0.1)	-56% (-0.6)	-78% (-0.8)	-73% (-0.7)
473	glycylpeptide N-tetradecanoyltransferase 1 [Sus scrofa]	XP_020922505	NMT1		57 kDa	0.001	-0.69	[0,-1]	-3% (0.0)	20% (0.2)	-15% (-0.1)	-89% (-0.9)	-55% (-0.5)	-65% (-0.6)
474	beta-1-syntrophin [Sus scrofa]	XP_020944640	SNTB1		58 kDa	0.008	-0.69	[0,-1]	-34% (-0.3)	-4% (0.0)	14% (0.1)	-66% (-0.7)	-84% (-0.8)	-35% (-0.4)
475	thrombospondin-1 precursor [Sus scrofa]	NP_001231465	THBS1		130 kDa	0.015	-0.69	[0,0]	2% (0.0)	0% (No data)	-14% (-0.1)	0% (No data)	-57% (-0.6)	-74% (-0.7)
476	polyadenylate-binding protein 4 isoform X9 [Sus scrofa]	XP_020951647	PABPC4		69 kDa	< 0.0001	-0.68	[0,-1]	14% (0.1)	-5% (-0.1)	-7% (-0.1)	-64% (-0.6)	-62% (-0.6)	-83% (-0.8)
477	coatomer subunit delta [Sus scrofa]	XP_003357366	ARCN1		57 kDa	< 0.0001	-0.68	[0,-1]	4% (0.0)	-5% (-0.1)	-1% (0.0)	-64% (-0.6)	-68% (-0.7)	-73% (-0.7)
478	ATP-dependent Clp protease ATP-binding subunit clpX-like, mitochondrial isoform X2 [Sus scrofa]	XP_020955743	CLPX		69 kDa	< 0.0001	-0.68	[0,-1]	-3% (0.0)	-9% (-0.1)	9% (0.1)	-59% (-0.6)	-77% (-0.8)	-65% (-0.6)
479	T-complex protein 1 subunit zeta [Sus scrofa]	XP_005662075	CCT6A		58 kDa	< 0.0001	-0.68	[0,-1]	2% (0.0)	9% (0.1)	-11% (-0.1)	-76% (-0.8)	-57% (-0.6)	-70% (-0.7)
480	ras-related protein Rab-1A [Sus scrofa]	NP_001026957	RAB1A		23 kDa	< 0.0001	-0.68	[0,-1]	8% (0.1)	-11% (-0.1)	-3% (0.0)	-58% (-0.6)	-65% (-0.6)	-77% (-0.8)
481	AP-2 complex subunit beta [Sus scrofa]	NP_001230112	AP2B1	(+3)	106 kDa	< 0.0001	-0.68	[0,-1]	14% (0.1)	-15% (-0.1)	-2% (0.0)	-53% (-0.5)	-67% (-0.7)	-82% (-0.8)
482	catenin alpha-1 [Sus scrofa]	XP_003124036	CTNNA1		100 kDa	< 0.0001	-0.68	[0,-1]	1% (0.0)	3% (0.0)	-5% (0.0)	-71% (-0.7)	-64% (-0.6)	-69% (-0.7)
483	calumenin isoform X1 [Sus scrofa]	XP_003484071	CALU		37 kDa	< 0.0001	-0.68	[0,-1]	21% (0.2)	2% (0.0)	-23% (-0.2)	-70% (-0.7)	-44% (-0.4)	-89% (-0.9)
484	26S proteasome non-ATPase regulatory subunit 6 [Sus scrofa]	XP_020924841	PSMD6		52 kDa	< 0.0001	-0.68	[0,-1]	7% (0.1)	-9% (-0.1)	4% (0.0)	-60% (-0.6)	-73% (-0.7)	-76% (-0.8)
485	arginine--tRNA ligase, cytoplasmic [Sus scrofa]	NP_001231189	RARS		75 kDa	< 0.0001	-0.68	[0,-1]	11% (0.1)	-15% (-0.2)	1% (0.0)	-53% (-0.5)	-69% (-0.7)	-79% (-0.8)
486	AP-3 complex subunit beta-1 [Sus scrofa]	NP_001092055	AP3B1		121 kDa	< 0.0001	-0.68	[0,-1]	7% (0.1)	-7% (-0.1)	-3% (0.0)	-61% (-0.6)	-65% (-0.6)	-75% (-0.7)
487	eukaryotic peptide chain release factor GTP-binding subunit ERF3A isoform X1 [Sus scrofa]	XP_020942248	GSPT1	(+1)	69 kDa	< 0.0001	-0.68	[0,-1]	3% (0.0)	-24% (-0.2)	11% (0.1)	-45% (-0.4)	-80% (-0.8)	-72% (-0.7)
488	leucine-rich repeat flightless-interacting protein 1 isoform X37 [Sus scrofa]	XP_020931160	LRRFIP1		75 kDa	0.00023	-0.68	[0,-1]	-6% (-0.1)	-0% (0.0)	12% (0.1)	-68% (-0.7)	-80% (-0.8)	-62% (-0.6)
489	cation-independent mannose-6-phosphate receptor precursor [Sus scrofa]	NP_001231402	IGF2R		273 kDa	0.001	-0.68	[0,-1]	1% (0.0)	24% (0.2)	-19% (-0.2)	-92% (-0.9)	-49% (-0.5)	-68% (-0.7)
490	erythrocyte band 7 integral membrane protein [Sus scrofa]	XP_020923940	STOM		31 kDa	0.001	-0.68	[0,-1]	-1% (0.0)	-4% (0.0)	2% (0.0)	-65% (-0.6)	-70% (-0.7)	-67% (-0.7)
491	monocarboxylate transporter 1 [Sus scrofa]	NP_001121917	SLC16A1	(+2)	54 kDa	0.001	-0.68	[0,-1]	-14% (-0.1)	22% (0.2)	-6% (-0.1)	-90% (-0.9)	-63% (-0.6)	-54% (-0.5)
492	glucosamine-6-phosphate isomerase 1 isoform X1 [Sus scrofa]	XP_013850710	GNPDA1		35 kDa	0.001	-0.68	[0,-1]	-8% (-0.1)	-4% (0.0)	11% (0.1)	-64% (-0.6)	-78% (-0.8)	-58% (-0.6)
493	SUMO-activating enzyme subunit 1 isoform X1 [Sus scrofa]	XP_003127291	SAE1		38 kDa	0.002	-0.68	[0,-1]	3% (0.0)	-6% (-0.1)	-3% (0.0)	-61% (-0.6)	-64% (-0.6)	-71% (-0.7)
494	mitogen-activated protein kinase 14 isoform X1 [Sus scrofa]	XP_001929525	MAPK14		41 kDa	0.008	-0.68	[0,0]	0% (No data)	-13% (-0.1)	7% (0.1)	-56% (-0.6)	-76% (-0.8)	0% (No data)
495	protein SET [Sus scrofa]	NP_001231019	SET	(+1)	32 kDa	0.008	-0.68	[0,-1]	6% (0.1)	-9% (-0.1)	8% (0.1)	-60% (-0.6)	-77% (-0.8)	-75% (-0.8)
496	talin-1 isoform X1 [Sus scrofa]	XP_020921311	TLN1		274 kDa	< 0.0001	-0.67	[0,-1]	5% (0.1)	-7% (-0.1)	3% (0.0)	-59% (-0.6)	-68% (-0.7)	-73% (-0.7)
497	very large A-kinase anchor protein [Sus scrofa]	XP_020926350	CRYBG3		328 kDa	< 0.0001	-0.67	[0,-1]	-5% (0.0)	-3% (0.0)	9% (0.1)	-64% (-0.6)	-75% (-0.8)	-61% (-0.6)
498	LOW QUALITY PROTEIN: 26S proteasome non-ATPase regulatory subunit 11 [Sus scrofa]	XP_020923109	PSMD11		47 kDa	< 0.0001	-0.67	[0,-1]	-3% (0.0)	-5% (0.0)	7% (0.1)	-62% (-0.6)	-75% (-0.7)	-65% (-0.6)
499	14-3-3 protein beta/alpha [Sus scrofa]	XP_005673018	YWHAB		28 kDa	< 0.0001	-0.67	[0,-1]	-7% (-0.1)	5% (0.0)	4% (0.0)	-73% (-0.7)	-71% (-0.7)	-61% (-0.6)
500	mitotic checkpoint protein BUB3 isoform X2 [Sus scrofa]	XP_001928080	BUB3	(+1)	37 kDa	< 0.0001	-0.67	[0,-1]	4% (0.0)	-4% (0.0)	2% (0.0)	-64% (-0.6)	-70% (-0.7)	-71% (-0.7)
501	tenascin-X isoform X1 [Sus scrofa]	XP_020953986	TNXB	(+9)	550 kDa	< 0.0001	-0.67	[0,-1]	45% (0.5)	-20% (-0.2)	-52% (-0.5)	-51% (-0.5)	-18% (-0.2)	-116% (-1.2)
502	ATP-dependent zinc metalloprotease YME1L1 isoform X1 [Sus scrofa]	XP_020920541	YME1L1	(+1)	80 kDa	< 0.0001	-0.67	[0,-1]	-5% (-0.1)	0% (0.0)	2% (0.0)	-67% (-0.7)	-69% (-0.7)	-62% (-0.6)
503	FAS-associated factor 1 isoform X1 [Sus scrofa]	XP_020953475	FAF1	(+1)	74 kDa	0.00038	-0.67	[0,-1]	23% (0.2)	-13% (-0.1)	-8% (-0.1)	-53% (-0.5)	-58% (-0.6)	-89% (-0.9)
504	glucose-6-phosphate 1-dehydrogenase isoform X1 [Sus scrofa]	XP_020936403	G6PD		63 kDa	0.005	-0.67	[0,-1]	82% (0.8)	-33% (-0.3)	17% (0.2)	-26% (-0.3)	-77% (-0.8)	-142% (-1.4)
505	60S ribosomal protein L31 [Sus scrofa]	XP_005662419	RPL31		14 kDa	0.011	-0.67	[0,-1]	-16% (-0.2)	8% (0.1)	12% (0.1)	-76% (-0.8)	-80% (-0.8)	-52% (-0.5)
506	alpha-actinin-1 [Sus scrofa]	NP_001229990	ACTN1		103 kDa	< 0.0001	-0.66	[0,-1]	21% (0.2)	-4% (0.0)	-14% (-0.1)	-63% (-0.6)	-52% (-0.5)	-88% (-0.9)
507	26S proteasome non-ATPase regulatory subunit 13 [Sus scrofa]	XP_003124275	PSMD13		43 kDa	< 0.0001	-0.66	[0,-1]	4% (0.0)	4% (0.0)	-6% (-0.1)	-70% (-0.7)	-59% (-0.6)	-70% (-0.7)
508	26S proteasome non-ATPase regulatory subunit 5 [Sus scrofa]	XP_020923822	PSMD5		56 kDa	< 0.0001	-0.66	[0,-1]	7% (0.1)	-1% (0.0)	-5% (-0.1)	-65% (-0.7)	-62% (-0.6)	-73% (-0.7)
509	pantothenate kinase 4 [Sus scrofa]	XP_003356172	PANK4		86 kDa	< 0.0001	-0.66	[0,-1]	3% (0.0)	-17% (-0.2)	14% (0.1)	-50% (-0.5)	-81% (-0.8)	-70% (-0.7)
510	MOB kinase activator 1B isoform X2 [Sus scrofa]	XP_003129121	MOB1B		25 kDa	< 0.0001	-0.66	[0,-1]	-6% (-0.1)	13% (0.1)	-4% (0.0)	-77% (-0.8)	-61% (-0.6)	-58% (-0.6)
511	LOW QUALITY PROTEIN: nesprin-1 [Sus scrofa]	XP_020940069	SYNE1		1014 kDa	< 0.0001	-0.66	[0,-1]	8% (0.1)	-43% (-0.4)	-1% (0.0)	-23% (-0.2)	-65% (-0.7)	-73% (-0.7)
512	serine/arginine-rich splicing factor 10 isoform 1 [Sus scrofa]	NP_001231298	SRSF10		31 kDa	0.00079	-0.66	[0,-1]	-6% (-0.1)	5% (0.0)	6% (0.1)	-70% (-0.7)	-72% (-0.7)	-60% (-0.6)
513	cell division control protein 42 homolog isoform X1 [Sus scrofa]	XP_005656096	CDC42		21 kDa	0.001	-0.66	[0,-1]	6% (0.1)	-41% (-0.4)	4% (0.0)	-25% (-0.3)	-70% (-0.7)	-73% (-0.7)
514	protein argonaute-2 [Sus scrofa]	NP_001181904	AGO2		97 kDa	0.001	-0.66	[0,0]	-17% (-0.2)	0% (No data)	22% (0.2)	0% (No data)	-88% (-0.9)	-51% (-0.5)
515	histone-arginine methyltransferase CARM1 isoform X1 [Sus scrofa]	XP_020939480	CARM1	(+3)	86 kDa	0.001	-0.66	[0,-1]	-16% (-0.2)	28% (0.3)	0% (0.0)	-94% (-0.9)	-67% (-0.7)	-51% (-0.5)
516	cullin-3 isoform X1 [Sus scrofa]	XP_020931395	CUL3		89 kDa	0.008	-0.66	[0,-1]	8% (0.1)	-21% (-0.2)	34% (0.3)	-44% (-0.4)	-100% (-1.0)	-75% (-0.7)
517	scaffold attachment factor B1 isoform X1 [Sus scrofa]	XP_020939682	SAFB	(+1)	109 kDa	0.026	-0.66	[0,-1]	33% (0.3)	6% (0.1)	-18% (-0.2)	-73% (-0.7)	-49% (-0.5)	-100% (-1.0)
518	clathrin heavy chain 1 [Sus scrofa]	NP_001139599	CLTC	(+3)	192 kDa	< 0.0001	-0.65	[0,-1]	16% (0.2)	-12% (-0.1)	-3% (0.0)	-54% (-0.5)	-61% (-0.6)	-80% (-0.8)
519	polyubiquitin-B [Sus scrofa]	NP_001098779	UBB	(+9)	26 kDa	< 0.0001	-0.65	[0,-1]	7% (0.1)	2% (0.0)	-6% (-0.1)	-68% (-0.7)	-60% (-0.6)	-72% (-0.7)
520	chloride intracellular channel protein 1 [Sus scrofa]	XP_020954120	CLIC1	(+1)	27 kDa	< 0.0001	-0.65	[0,-1]	5% (0.0)	-1% (0.0)	-3% (0.0)	-65% (-0.6)	-62% (-0.6)	-69% (-0.7)
521	NEDD8-conjugating enzyme Ubc12 [Sus scrofa]	XP_020953078	UBE2M		21 kDa	< 0.0001	-0.65	[0,-1]	20% (0.2)	-17% (-0.2)	-8% (-0.1)	-43% (-0.4)	-54% (-0.5)	-81% (-0.8)
522	LOW QUALITY PROTEIN: serine hydroxymethyltransferase, mitochondrial [Sus scrofa]	XP_020947486	SHMT2		54 kDa	< 0.0001	-0.65	[0,-1]	24% (0.2)	10% (0.1)	-14% (-0.1)	-74% (-0.7)	-51% (-0.5)	-89% (-0.9)
523	LOW QUALITY PROTEIN: heterogeneous nuclear ribonucleoprotein L [Sus scrofa]	XP_020950008	HNRNPL		64 kDa	< 0.0001	-0.65	[0,-1]	3% (0.0)	2% (0.0)	-0% (0.0)	-66% (-0.7)	-64% (-0.6)	-68% (-0.7)
524	A-kinase anchor protein 2 isoform X2 [Sus scrofa]	XP_020943345	AKAP2		102 kDa	0.00023	-0.65	[0,-1]	22% (0.2)	-0% (0.0)	-27% (-0.3)	-66% (-0.7)	-39% (-0.4)	-88% (-0.9)
525	mitofusin-2 isoform X1 [Sus scrofa]	XP_020951007	MFN2	(+7)	81 kDa	0.005	-0.65	[0,-1]	7% (0.1)	-12% (-0.1)	8% (0.1)	-53% (-0.5)	-73% (-0.7)	-72% (-0.7)
526	protein transport protein Sec24C isoform X2 [Sus scrofa]	XP_003483550	SEC24C	(+2)	118 kDa	0.008	-0.65	[0,0]	13% (0.1)	0% (No data)	-7% (-0.1)	0% (No data)	-58% (-0.6)	-78% (-0.8)
527	LOW QUALITY PROTEIN: heterogeneous nuclear ribonucleoprotein U-like protein 1 [Sus scrofa]	XP_020950075	HNRNPUL1		96 kDa	0.021	-0.65	[0,-1]	-4% (0.0)	24% (0.2)	-9% (-0.1)	-89% (-0.9)	-55% (-0.6)	-62% (-0.6)
528	stress-induced-phosphoprotein 1 [Sus scrofa]	XP_003353842	STIP1		62 kDa	< 0.0001	-0.64	[0,-1]	8% (0.1)	-5% (-0.1)	-4% (0.0)	-59% (-0.6)	-60% (-0.6)	-71% (-0.7)
529	ras-related C3 botulinum toxin substrate 1 [Sus scrofa]	NP_001230514	RAC1	(+1)	21 kDa	< 0.0001	-0.64	[0,-1]	9% (0.1)	0% (0.0)	-5% (0.0)	-64% (-0.6)	-60% (-0.6)	-74% (-0.7)
530	LOW QUALITY PROTEIN: WW domain-binding protein 2 [Sus scrofa]	XP_003131239	WBP2		28 kDa	< 0.0001	-0.64	[0,-1]	5% (0.1)	-8% (-0.1)	6% (0.1)	-55% (-0.6)	-69% (-0.7)	-69% (-0.7)
531	coatomer subunit alpha isoform X1 [Sus scrofa]	XP_001928732	COPA	(+1)	139 kDa	< 0.0001	-0.64	[0,-1]	19% (0.2)	-10% (-0.1)	-7% (-0.1)	-54% (-0.5)	-58% (-0.6)	-83% (-0.8)
532	glyoxylate reductase/hydroxypyruvate reductase [Sus scrofa]	XP_020921780	GRHPR		36 kDa	< 0.0001	-0.64	[0,-1]	-17% (-0.2)	7% (0.1)	8% (0.1)	-73% (-0.7)	-73% (-0.7)	-48% (-0.5)
533	aspartyl aminopeptidase [Sus scrofa]	NP_001172115	DNPEP		52 kDa	< 0.0001	-0.64	[0,0]	-5% (0.0)	0% (No data)	4% (0.0)	0% (No data)	-69% (-0.7)	-59% (-0.6)
534	LOW QUALITY PROTEIN: alpha-adducin [Sus scrofa]	XP_013833946	ADD1		82 kDa	< 0.0001	-0.64	[0,-1]	4% (0.0)	1% (0.0)	-3% (0.0)	-64% (-0.6)	-61% (-0.6)	-67% (-0.7)
535	putative transferase CAF17, mitochondrial [Sus scrofa]	NP_001231759	IBA57		38 kDa	< 0.0001	-0.64	[0,-1]	-19% (-0.2)	30% (0.3)	-2% (0.0)	-93% (-0.9)	-61% (-0.6)	-43% (-0.4)
536	ribosomal protein S10 [Sus scrofa]	NP_001231035	RPS10	(+1)	19 kDa	< 0.0001	-0.64	[0,-1]	5% (0.0)	-3% (0.0)	-3% (0.0)	-60% (-0.6)	-61% (-0.6)	-69% (-0.7)
537	eukaryotic translation initiation factor 2A isoform X1 [Sus scrofa]	XP_020925259	EIF2A		65 kDa	< 0.0001	-0.64	[0,-1]	10% (0.1)	-42% (-0.4)	1% (0.0)	-22% (-0.2)	-65% (-0.7)	-73% (-0.7)
538	sideroflexin-3 [Sus scrofa]	XP_020928338	SFXN3		35 kDa	0.001	-0.64	[0,-1]	19% (0.2)	-6% (-0.1)	-7% (-0.1)	-59% (-0.6)	-58% (-0.6)	-82% (-0.8)
539	transforming acidic coiled-coil-containing protein 2 [Sus scrofa]	NP_001245281	TACC2		112 kDa	0.017	-0.64	[0,-1]	42% (0.4)	-13% (-0.1)	-3% (0.0)	-50% (-0.5)	-61% (-0.6)	-105% (-1.0)
540	IST1 homolog isoform X1 [Sus scrofa]	XP_020949508	IST1	(+2)	40 kDa	0.023	-0.64	[0,-1]	-33% (-0.3)	14% (0.1)	51% (0.5)	-65% (-0.6)	-102% (-1.0)	-17% (-0.2)
541	heat shock protein HSP 90-alpha [Sus scrofa]	NP_999138	HSP90AA1		85 kDa	< 0.0001	-0.63	[0,-1]	5% (0.0)	-7% (-0.1)	3% (0.0)	-55% (-0.6)	-65% (-0.7)	-68% (-0.7)
542	protein disulfide-isomerase [Sus scrofa]	XP_020922086	P4HB		56 kDa	< 0.0001	-0.63	[0,-1]	23% (0.2)	-24% (-0.2)	-7% (-0.1)	-39% (-0.4)	-55% (-0.6)	-86% (-0.9)
543	heterogeneous nuclear ribonucleoprotein Q isoform X1 [Sus scrofa]	XP_020945329	SYNCRIP	(+1)	70 kDa	< 0.0001	-0.63	[0,-1]	13% (0.1)	-11% (-0.1)	-8% (-0.1)	-52% (-0.5)	-55% (-0.5)	-76% (-0.8)
544	LOW QUALITY PROTEIN: threonine--tRNA ligase, cytoplasmic [Sus scrofa]	XP_020932303	TARS		83 kDa	< 0.0001	-0.63	[0,-1]	-6% (-0.1)	-13% (-0.1)	10% (0.1)	-50% (-0.5)	-72% (-0.7)	-57% (-0.6)
545	importin-5 [Sus scrofa]	NP_001231230	IPO5		124 kDa	< 0.0001	-0.63	[0,-1]	13% (0.1)	0% (0.0)	-9% (-0.1)	-64% (-0.6)	-55% (-0.6)	-77% (-0.8)
546	nucleoside diphosphate kinase B [Sus scrofa]	NP_001038075	NME2		17 kDa	< 0.0001	-0.63	[0,-1]	-9% (-0.1)	-9% (-0.1)	16% (0.2)	-55% (-0.5)	-78% (-0.8)	-55% (-0.5)
547	H/ACA ribonucleoprotein complex subunit 4 [Sus scrofa]	NP_001136140	DKC1		58 kDa	< 0.0001	-0.63	[0,-1]	-11% (-0.1)	-0% (0.0)	8% (0.1)	-64% (-0.6)	-73% (-0.7)	-53% (-0.5)
548	AP-1 complex subunit mu-1 isoform X1 [Sus scrofa]	XP_005661254	AP1M1		50 kDa	< 0.0001	-0.63	[0,-1]	-10% (-0.1)	-19% (-0.2)	16% (0.2)	-45% (-0.4)	-79% (-0.8)	-54% (-0.5)
549	eukaryotic translation initiation factor 4E isoform X1 [Sus scrofa]	XP_005656612	EIF4E		31 kDa	< 0.0001	-0.63	[0,-1]	21% (0.2)	-18% (-0.2)	-0% (0.0)	-45% (-0.4)	-62% (-0.6)	-85% (-0.8)
550	delta-1-pyrroline-5-carboxylate synthase isoform X1 [Sus scrofa]	XP_001927564	ALDH18A1	(+1)	87 kDa	< 0.0001	-0.63	[0,-1]	26% (0.3)	-12% (-0.1)	-13% (-0.1)	-52% (-0.5)	-52% (-0.5)	-90% (-0.9)
551	LIM and SH3 domain protein 1 isoform X1 [Sus scrofa]	XP_020922719	LASP1		30 kDa	0.00047	-0.63	[0,-1]	1% (0.0)	-7% (-0.1)	58% (0.6)	-52% (-0.5)	-117% (-1.2)	-61% (-0.6)
552	dolichyl-diphosphooligosaccharide--protein glycosyltransferase subunit STT3A isoform X1 [Sus scrofa]	XP_013834996	STT3A		85 kDa	0.001	-0.63	[0,-1]	3% (0.0)	4% (0.0)	-7% (-0.1)	-67% (-0.7)	-56% (-0.6)	-66% (-0.7)
553	protein SEC13 homolog [Sus scrofa]	XP_020924979	SEC13		36 kDa	0.001	-0.63	[0,-1]	9% (0.1)	-6% (-0.1)	-2% (0.0)	-58% (-0.6)	-62% (-0.6)	-72% (-0.7)
554	enhancer of mRNA-decapping protein 4 [Sus scrofa]	XP_003126974	EDC4		152 kDa	0.008	-0.63	[0,0]	-3% (0.0)	10% (0.1)	0% (No data)	-73% (-0.7)	0% (No data)	-60% (-0.6)
555	profilin-2 isoform X2 [Sus scrofa]	XP_003358655	PFN2		15 kDa	0.008	-0.63	[0,-1]	8% (0.1)	0% (0.0)	-20% (-0.2)	-62% (-0.6)	-42% (-0.4)	-70% (-0.7)
556	transcription factor 25 isoform X1 [Sus scrofa]	XP_020952681	TCF25	(+1)	78 kDa	0.016	-0.63	[0,-1]	-33% (-0.3)	13% (0.1)	4% (0.0)	-77% (-0.8)	-67% (-0.7)	-31% (-0.3)
557	RAC-alpha serine/threonine-protein kinase [Sus scrofa]	NP_001153248	AKT1	(+2)	56 kDa	0.017	-0.63	[0,0]	10% (0.1)	0% (No data)	-9% (-0.1)	0% (No data)	-54% (-0.5)	-73% (-0.7)
558	kinectin [Sus scrofa]	NP_001245232	KTN1	(+2)	157 kDa	< 0.0001	-0.62	[0,-1]	9% (0.1)	-7% (-0.1)	-3% (0.0)	-55% (-0.6)	-59% (-0.6)	-71% (-0.7)
559	LOW QUALITY PROTEIN: mitochondrial inner membrane protein OXA1L, partial [Sus scrofa]	XP_013833683	OXA1L		60 kDa	< 0.0001	-0.62	[0,-1]	-1% (0.0)	-16% (-0.2)	22% (0.2)	-46% (-0.5)	-84% (-0.8)	-61% (-0.6)
560	proteasome subunit alpha type-5 [Sus scrofa]	NP_001138373	PSMA5	(+1)	26 kDa	< 0.0001	-0.62	[0,-1]	4% (0.0)	-4% (0.0)	0% (0.0)	-60% (-0.6)	-64% (-0.6)	-68% (-0.7)
561	emerin isoform X2 [Sus scrofa]	XP_020936417	EMD		29 kDa	< 0.0001	-0.62	[0,-1]	5% (0.0)	7% (0.1)	-21% (-0.2)	-69% (-0.7)	-41% (-0.4)	-67% (-0.7)
562	ATP-dependent RNA helicase DDX3X isoform X1 [Sus scrofa]	XP_005673618	DDX3X		73 kDa	< 0.0001	-0.62	[0,-1]	48% (0.5)	-0% (0.0)	-17% (-0.2)	-60% (-0.6)	-45% (-0.4)	-109% (-1.1)
563	coatomer subunit beta [Sus scrofa]	NP_001165837	COPB1		107 kDa	< 0.0001	-0.62	[0,-1]	4% (0.0)	-2% (0.0)	-2% (0.0)	-60% (-0.6)	-60% (-0.6)	-66% (-0.7)
564	nicotinate phosphoribosyltransferase isoform X1 [Sus scrofa]	XP_020946124	NAPRT	(+1)	58 kDa	< 0.0001	-0.62	[0,-1]	-14% (-0.1)	2% (0.0)	23% (0.2)	-65% (-0.6)	-84% (-0.8)	-48% (-0.5)
565	C-Jun-amino-terminal kinase-interacting protein 4 isoform X8 [Sus scrofa]	XP_020922860	SPAG9		146 kDa	0.00011	-0.62	[0,-1]	11% (0.1)	-13% (-0.1)	-4% (0.0)	-48% (-0.5)	-58% (-0.6)	-72% (-0.7)
566	EMILIN-1 isoform X2 [Sus scrofa]	XP_005662732	EMILIN1		91 kDa	0.00017	-0.62	[0,-1]	18% (0.2)	11% (0.1)	-43% (-0.4)	-72% (-0.7)	-19% (-0.2)	-81% (-0.8)
567	calreticulin precursor [Sus scrofa]	NP_001167604	CALR		48 kDa	0.00028	-0.62	[0,-1]	25% (0.3)	-14% (-0.1)	-11% (-0.1)	-47% (-0.5)	-50% (-0.5)	-87% (-0.9)
568	tubulin-specific chaperone D [Sus scrofa]	NP_001231034	TBCD		133 kDa	0.00036	-0.62	[0,-1]	-12% (-0.1)	-8% (-0.1)	53% (0.5)	-45% (-0.5)	-106% (-1.1)	-41% (-0.4)
569	alpha-actinin-4 isoform X1 [Sus scrofa]	XP_003127168	ACTN4	(+1)	107 kDa	< 0.0001	-0.61	[0,-1]	15% (0.1)	-9% (-0.1)	-11% (-0.1)	-54% (-0.5)	-52% (-0.5)	-78% (-0.8)
570	protein disulfide-isomerase A4 precursor [Sus scrofa]	NP_001254763	PDIA4		73 kDa	< 0.0001	-0.61	[0,-1]	23% (0.2)	-7% (-0.1)	-15% (-0.1)	-53% (-0.5)	-46% (-0.5)	-83% (-0.8)
571	protein TANC1 isoform X4 [Sus scrofa]	XP_020930425	TANC1		194 kDa	< 0.0001	-0.61	[0,-1]	-5% (0.0)	-4% (0.0)	6% (0.1)	-57% (-0.6)	-66% (-0.7)	-56% (-0.6)
572	E3 SUMO-protein ligase RanBP2 isoform X3 [Sus scrofa]	XP_005662394	LOC100511376		352 kDa	< 0.0001	-0.61	[0,-1]	8% (0.1)	38% (0.4)	-18% (-0.2)	-98% (-1.0)	-43% (-0.4)	-68% (-0.7)
573	elongation factor G, mitochondrial isoform X2 [Sus scrofa]	XP_013837621	GFM1		81 kDa	< 0.0001	-0.61	[0,-1]	8% (0.1)	-15% (-0.1)	8% (0.1)	-47% (-0.5)	-70% (-0.7)	-70% (-0.7)
574	synaptobrevin homolog YKT6 [Sus scrofa]	NP_001231843	YKT6		22 kDa	< 0.0001	-0.61	[0,-1]	-5% (0.0)	10% (0.1)	-2% (0.0)	-71% (-0.7)	-60% (-0.6)	-58% (-0.6)
575	AP-2 complex subunit alpha-2 isoform X1 [Sus scrofa]	XP_020938239	AP2A2	(+1)	103 kDa	< 0.0001	-0.61	[0,-1]	-6% (-0.1)	4% (0.0)	4% (0.0)	-66% (-0.7)	-65% (-0.7)	-56% (-0.6)
576	serine-threonine kinase receptor-associated protein [Sus scrofa]	XP_003355612	STRAP		39 kDa	0.00011	-0.61	[0,-1]	5% (0.1)	-10% (-0.1)	14% (0.1)	-51% (-0.5)	-76% (-0.8)	-65% (-0.7)
577	26S proteasome non-ATPase regulatory subunit 1 [Sus scrofa]	XP_001925937	PSMD1		106 kDa	0.00053	-0.61	[0,-1]	-2% (0.0)	-8% (-0.1)	13% (0.1)	-51% (-0.5)	-75% (-0.7)	-59% (-0.6)
578	alpha-centractin [Sus scrofa]	XP_001928912	ACTR1A		43 kDa	0.001	-0.61	[0,-1]	9% (0.1)	-12% (-0.1)	6% (0.1)	-49% (-0.5)	-67% (-0.7)	-70% (-0.7)
579	39S ribosomal protein L13, mitochondrial [Sus scrofa]	NP_001230344	MRPL13		21 kDa	0.001	-0.61	[0,-1]	11% (0.1)	-25% (-0.3)	16% (0.2)	-34% (-0.3)	-75% (-0.8)	-70% (-0.7)
580	LOW QUALITY PROTEIN: leucine--tRNA ligase, cytoplasmic [Sus scrofa]	XP_020940620	LARS		135 kDa	0.002	-0.61	[0,-1]	24% (0.2)	-22% (-0.2)	-9% (-0.1)	-40% (-0.4)	-53% (-0.5)	-85% (-0.8)
581	metastasis-associated protein MTA2 isoform X1 [Sus scrofa]	XP_003122670	MTA2		75 kDa	0.006	-0.61	[0,-1]	22% (0.2)	-13% (-0.1)	10% (0.1)	-48% (-0.5)	-70% (-0.7)	-84% (-0.8)
582	UV excision repair protein RAD23 homolog A isoform X1 [Sus scrofa]	XP_003123386	RAD23A	(+1)	40 kDa	0.008	-0.61	[0,-1]	-4% (0.0)	-6% (-0.1)	7% (0.1)	-55% (-0.5)	-68% (-0.7)	-57% (-0.6)
583	aldehyde dehydrogenase, mitochondrial precursor [Sus scrofa]	NP_001038076	ALDH2		57 kDa	0.011	-0.61	[0,-1]	42% (0.4)	0% (No data)	-15% (-0.1)	0% (No data)	-48% (-0.5)	-105% (-1.1)
584	protein disulfide-isomerase A6 precursor [Sus scrofa]	NP_001182048	PDIA6		48 kDa	< 0.0001	-0.6	[0,-1]	20% (0.2)	-12% (-0.1)	-12% (-0.1)	-50% (-0.5)	-48% (-0.5)	-81% (-0.8)
585	rho guanine nucleotide exchange factor 2 isoform X4 [Sus scrofa]	XP_020944128	ARHGEF2		118 kDa	< 0.0001	-0.6	[0,-1]	8% (0.1)	-5% (0.0)	-4% (0.0)	-55% (-0.6)	-57% (-0.6)	-69% (-0.7)
586	galactokinase [Sus scrofa]	XP_003131241	GALK1		42 kDa	< 0.0001	-0.6	[0,-1]	-13% (-0.1)	22% (0.2)	-2% (0.0)	-83% (-0.8)	-60% (-0.6)	-48% (-0.5)
587	ruvB-like 1 isoform X1 [Sus scrofa]	XP_020925101	RUVBL1		50 kDa	0.00011	-0.6	[0,-1]	-5% (-0.1)	47% (0.5)	-8% (-0.1)	-100% (-1.0)	-45% (-0.5)	-49% (-0.5)
588	40S ribosomal protein S13 [Sus scrofa]	NP_001231758	RPS13		17 kDa	0.00013	-0.6	[0,-1]	15% (0.1)	8% (0.1)	-13% (-0.1)	-68% (-0.7)	-47% (-0.5)	-74% (-0.7)
589	plasma membrane calcium-transporting ATPase 4 isoform X3 [Sus scrofa]	XP_020918856	ATP2B4	(+2)	129 kDa	0.00015	-0.6	[0,-1]	-1% (0.0)	29% (0.3)	-10% (-0.1)	-86% (-0.9)	-48% (-0.5)	-56% (-0.6)
590	phosphomannomutase 2 isoform X1 [Sus scrofa]	XP_020942313	PMM2		28 kDa	0.00064	-0.6	[0,-1]	18% (0.2)	-15% (-0.1)	2% (0.0)	-45% (-0.5)	-61% (-0.6)	-78% (-0.8)
591	ATP-dependent RNA helicase DDX19A [Sus scrofa]	XP_003126917	DDX19A		54 kDa	0.001	-0.6	[0,-1]	20% (0.2)	-4% (0.0)	-9% (-0.1)	-57% (-0.6)	-51% (-0.5)	-80% (-0.8)
592	twinfilin-1 [Sus scrofa]	XP_005664212	TWF1		40 kDa	0.001	-0.6	[0,-1]	21% (0.2)	-12% (-0.1)	-7% (-0.1)	-49% (-0.5)	-53% (-0.5)	-82% (-0.8)
593	lysosome-associated membrane glycoprotein 1 precursor [Sus scrofa]	NP_001011507	LAMP1		44 kDa	0.001	-0.6	[0,-1]	27% (0.3)	-5% (-0.1)	-7% (-0.1)	-56% (-0.6)	-54% (-0.5)	-88% (-0.9)
594	3'(2'),5'-bisphosphate nucleotidase 1 isoform X1 [Sus scrofa]	XP_020919975	BPNT1		38 kDa	0.001	-0.6	[0,-1]	-23% (-0.2)	-4% (0.0)	21% (0.2)	-56% (-0.6)	-82% (-0.8)	-38% (-0.4)
595	MAGUK p55 subfamily member 6 isoform X1 [Sus scrofa]	XP_020934906	MPP6	(+8)	63 kDa	0.006	-0.6	[0,-1]	23% (0.2)	-11% (-0.1)	-12% (-0.1)	-49% (-0.5)	-48% (-0.5)	-82% (-0.8)
596	mannosyl-oligosaccharide glucosidase [Sus scrofa]	XP_003125038	MOGS		93 kDa	0.008	-0.6	[0,-1]	8% (0.1)	-25% (-0.3)	2% (0.0)	-35% (-0.4)	-62% (-0.6)	-68% (-0.7)
597	SNW domain-containing protein 1 [Sus scrofa]	XP_020955214	SNW1		62 kDa	0.017	-0.6	[0,0]	18% (0.2)	-11% (-0.1)	0% (No data)	-52% (-0.5)	0% (No data)	-81% (-0.8)
598	cytochrome b-c1 complex subunit Rieske, mitochondrial [Sus scrofa]	XP_003127050	LOC100522678		29 kDa	< 0.0001	0.6	[0,1]	-10% (-0.1)	12% (0.1)	-4% (0.0)	47% (0.5)	64% (0.6)	69% (0.7)
599	malate dehydrogenase, mitochondrial [Sus scrofa]	NP_001231082	MDH2		36 kDa	< 0.0001	0.6	[0,1]	-13% (-0.1)	2% (0.0)	7% (0.1)	54% (0.5)	49% (0.5)	72% (0.7)
600	ribosome-releasing factor 2, mitochondrial isoform X1 [Sus scrofa]	XP_013850350	GFM2		86 kDa	0.002	0.6	[0,0]	-5% (0.0)	51% (0.5)	-7% (-0.1)	9% (0.1)	67% (0.7)	65% (0.6)
601	aconitate hydratase, mitochondrial precursor [Sus scrofa]	NP_999119	ACO2		86 kDa	< 0.0001	0.61	[0,1]	-9% (-0.1)	7% (0.1)	5% (0.0)	55% (0.5)	57% (0.6)	71% (0.7)
602	citrate synthase, mitochondrial precursor [Sus scrofa]	NP_999441	CS		52 kDa	< 0.0001	0.61	[0,1]	1% (0.0)	1% (0.0)	1% (0.0)	62% (0.6)	62% (0.6)	64% (0.6)
603	myosin regulatory light chain 2, ventricular/cardiac muscle isoform [Sus scrofa]	NP_998956	MYL2	(+1)	19 kDa	< 0.0001	0.61	[0,1]	-13% (-0.1)	15% (0.1)	-5% (-0.1)	47% (0.5)	67% (0.7)	74% (0.7)
604	O-acetyl-ADP-ribose deacetylase MACROD1 [Sus scrofa]	NP_001191699	MACROD1		35 kDa	< 0.0001	0.61	[0,1]	-24% (-0.2)	20% (0.2)	5% (0.1)	40% (0.4)	56% (0.6)	85% (0.8)
605	LOW QUALITY PROTEIN: keratin, type II cytoskeletal 75 [Sus scrofa]	XP_003126216	LOC100525745		60 kDa	0.011	0.61	[0,1]	-20% (-0.2)	-6% (-0.1)	32% (0.3)	67% (0.7)	28% (0.3)	80% (0.8)
606	3-hydroxyacyl-CoA dehydrogenase type-2 isoform X2 [Sus scrofa]	XP_003135174	HSD17B10	(+1)	27 kDa	< 0.0001	0.63	[0,1]	-11% (-0.1)	13% (0.1)	-3% (0.0)	51% (0.5)	66% (0.7)	74% (0.7)
607	NADH dehydrogenase [ubiquinone] 1 alpha subcomplex subunit 2 [Sus scrofa]	XP_003124094	NDUFA2		11 kDa	< 0.0001	0.63	[0,1]	2% (0.0)	7% (0.1)	-10% (-0.1)	57% (0.6)	74% (0.7)	62% (0.6)
608	NADH dehydrogenase [ubiquinone] 1 alpha subcomplex subunit 12 [Sus scrofa]	XP_003126763	NDUFA12		17 kDa	< 0.0001	0.63	[0,1]	-13% (-0.1)	2% (0.0)	6% (0.1)	62% (0.6)	56% (0.6)	75% (0.8)
609	branched-chain-amino-acid aminotransferase, mitochondrial isoform X1 [Sus scrofa]	XP_013854062	BCAT2		49 kDa	< 0.0001	0.63	[0,1]	-41% (-0.4)	10% (0.1)	22% (0.2)	52% (0.5)	39% (0.4)	102% (1.0)
610	NADH dehydrogenase [ubiquinone] 1 beta subcomplex subunit 11, mitochondrial isoform X1 [Sus scrofa]	XP_020936066	NDUFB11		19 kDa	0.002	0.63	[0,1]	-1% (0.0)	3% (0.0)	-2% (0.0)	58% (0.6)	63% (0.6)	62% (0.6)
611	NADH dehydrogenase [ubiquinone] 1 alpha subcomplex subunit 8 [Sus scrofa]	NP_001177126	NDUFA8		20 kDa	< 0.0001	0.64	[0,1]	-1% (0.0)	8% (0.1)	-5% (-0.1)	57% (0.6)	69% (0.7)	65% (0.6)
612	NADH dehydrogenase [ubiquinone] flavoprotein 1, mitochondrial [Sus scrofa]	XP_003122486	NDUFV1		51 kDa	< 0.0001	0.64	[0,1]	-6% (-0.1)	9% (0.1)	-2% (0.0)	54% (0.5)	65% (0.7)	69% (0.7)
613	pyruvate dehydrogenase E1 component subunit alpha, somatic form, mitochondrial [Sus scrofa]	XP_003360292	PDHA1		43 kDa	< 0.0001	0.64	[0,1]	-10% (-0.1)	1% (0.0)	8% (0.1)	63% (0.6)	56% (0.6)	74% (0.7)
614	NADH dehydrogenase [ubiquinone] 1 subunit C2 [Sus scrofa]	NP_001231672	NDUFC2		14 kDa	< 0.0001	0.64	[0,1]	-6% (-0.1)	13% (0.1)	-7% (-0.1)	52% (0.5)	73% (0.7)	71% (0.7)
615	enoyl-CoA delta isomerase 1, mitochondrial [Sus scrofa]	NP_001272902	ECI1		33 kDa	< 0.0001	0.64	[0,1]	-19% (-0.2)	19% (0.2)	-1% (0.0)	43% (0.4)	62% (0.6)	81% (0.8)
616	complement factor I [Sus scrofa]	XP_013844801	CFI		65 kDa	0.005	0.64	[0,1]	22% (0.2)	-30% (-0.3)	-9% (-0.1)	94% (0.9)	73% (0.7)	42% (0.4)
617	sarcalumenin isoform X2 [Sus scrofa]	XP_020942362	SRL		86 kDa	< 0.0001	0.65	[0,1]	-16% (-0.2)	-4% (0.0)	18% (0.2)	72% (0.7)	51% (0.5)	84% (0.8)
618	dihydrolipoyllysine-residue succinyltransferase component of 2-oxoglutarate dehydrogenase complex, mitochondrial precursor [Sus scrofa]	NP_999562	DLST		49 kDa	< 0.0001	0.65	[0,1]	-6% (-0.1)	4% (0.0)	1% (0.0)	59% (0.6)	63% (0.6)	71% (0.7)
619	sorbin and SH3 domain-containing protein 1 isoform X1 [Sus scrofa]	XP_020929785	SORBS1	(+2)	248 kDa	< 0.0001	0.65	[0,1]	-6% (-0.1)	1% (0.0)	2% (0.0)	63% (0.6)	62% (0.6)	70% (0.7)
620	succinate dehydrogenase [ubiquinone] iron-sulfur subunit, mitochondrial precursor [Sus scrofa]	NP_001098423	SDHB		32 kDa	< 0.0001	0.65	[0,1]	-24% (-0.2)	20% (0.2)	1% (0.0)	46% (0.5)	65% (0.7)	92% (0.9)
621	LOW QUALITY PROTEIN: collagen alpha-3(VI) chain [Sus scrofa]	XP_020931400	COL6A3		335 kDa	< 0.0001	0.66	[0,1]	39% (0.4)	-7% (-0.1)	-32% (-0.3)	73% (0.7)	97% (1.0)	27% (0.3)
622	ATP synthase subunit d, mitochondrial [Sus scrofa]	NP_001231613	ATP5PD	(+1)	19 kDa	< 0.0001	0.66	[0,1]	-11% (-0.1)	20% (0.2)	-7% (-0.1)	47% (0.5)	73% (0.7)	77% (0.8)
623	NADH dehydrogenase [ubiquinone] iron-sulfur protein 4, mitochondrial isoform X1 [Sus scrofa]	XP_005672502	NDUFS4		20 kDa	< 0.0001	0.66	[0,1]	-4% (0.0)	8% (0.1)	-3% (0.0)	57% (0.6)	69% (0.7)	70% (0.7)
624	thioredoxin reductase 2, mitochondrial [Sus scrofa]	NP_001162173	TXNRD2		56 kDa	< 0.0001	0.66	[0,1]	-10% (-0.1)	1% (0.0)	18% (0.2)	64% (0.6)	47% (0.5)	76% (0.8)
625	NADH dehydrogenase [ubiquinone] 1 alpha subcomplex subunit 10, mitochondrial [Sus scrofa]	XP_003133833	NDUFA10		40 kDa	< 0.0001	0.67	[0,1]	-7% (-0.1)	9% (0.1)	-1% (0.0)	59% (0.6)	69% (0.7)	75% (0.7)
626	atypical kinase COQ8A, mitochondrial [Sus scrofa]	XP_020920075	COQ8A	(+3)	72 kDa	< 0.0001	0.67	[0,1]	-16% (-0.2)	7% (0.1)	7% (0.1)	62% (0.6)	62% (0.6)	84% (0.8)
627	myosin-7 [Sus scrofa]	NP_999020	MYH7		223 kDa	< 0.0001	0.68	[0,1]	-24% (-0.2)	14% (0.1)	2% (0.0)	53% (0.5)	64% (0.6)	90% (0.9)
628	NADH dehydrogenase [ubiquinone] 1 beta subcomplex subunit 5, mitochondrial isoform X1 [Sus scrofa]	XP_003132594	NDUFB5		22 kDa	< 0.0001	0.68	[0,1]	-9% (-0.1)	4% (0.0)	4% (0.0)	64% (0.6)	64% (0.6)	78% (0.8)
629	hydroxyacyl-coenzyme A dehydrogenase, mitochondrial precursor [Sus scrofa]	NP_999496	HADH		34 kDa	< 0.0001	0.69	[0,1]	4% (0.0)	0% (0.0)	-2% (0.0)	69% (0.7)	71% (0.7)	65% (0.7)
630	omega-amidase NIT2 [Sus scrofa]	NP_001231271	NIT2		31 kDa	< 0.0001	0.69	[0,1]	-8% (-0.1)	31% (0.3)	-20% (-0.2)	37% (0.4)	89% (0.9)	76% (0.8)
631	ATP synthase subunit e, mitochondrial [Sus scrofa]	NP_999080	ATP5ME		8 kDa	< 0.0001	0.69	[0,1]	-11% (-0.1)	25% (0.2)	-2% (0.0)	43% (0.4)	70% (0.7)	78% (0.8)
632	succinate--CoA ligase [ADP-forming] subunit beta, mitochondrial isoform X2 [Sus scrofa]	XP_020921244	SUCLA2		44 kDa	< 0.0001	0.7	[0,1]	-3% (0.0)	-1% (0.0)	5% (0.0)	71% (0.7)	66% (0.7)	74% (0.7)
633	NADH dehydrogenase [ubiquinone] flavoprotein 2, mitochondrial [Sus scrofa]	NP_001090944	NDUFV2		27 kDa	< 0.0001	0.7	[0,1]	-11% (-0.1)	17% (0.2)	-16% (-0.2)	54% (0.5)	87% (0.9)	81% (0.8)
634	beta-sarcoglycan [Sus scrofa]	NP_001107759	SGCB		35 kDa	0.00042	0.7	[0,1]	-19% (-0.2)	-15% (-0.2)	14% (0.1)	86% (0.9)	56% (0.6)	89% (0.9)
635	NADH dehydrogenase [ubiquinone] iron-sulfur protein 6, mitochondrial [Sus scrofa]	XP_003134215	NDUFS6		13 kDa	0.00047	0.7	[0,1]	22% (0.2)	10% (0.1)	-34% (-0.3)	58% (0.6)	102% (1.0)	47% (0.5)
636	delta-sarcoglycan [Sus scrofa]	NP_001137595	SGCD	(+2)	32 kDa	< 0.0001	0.71	[0,1]	5% (0.0)	-12% (-0.1)	10% (0.1)	84% (0.8)	60% (0.6)	65% (0.7)
637	sterol 26-hydroxylase, mitochondrial [Sus scrofa]	NP_001230233	CYP27A1		61 kDa	< 0.0001	0.71	[0,1]	0% (0.0)	22% (0.2)	-18% (-0.2)	47% (0.5)	88% (0.9)	69% (0.7)
638	3-ketoacyl-CoA thiolase, mitochondrial [Sus scrofa]	NP_001161110	ACAA2		42 kDa	< 0.0001	0.72	[0,1]	-10% (-0.1)	13% (0.1)	-4% (0.0)	58% (0.6)	76% (0.8)	81% (0.8)
639	LOW QUALITY PROTEIN: collagen alpha-2(VI) chain [Sus scrofa]	XP_020938158	COL6A2		109 kDa	< 0.0001	0.74	[0,1]	37% (0.4)	-5% (-0.1)	-31% (-0.3)	78% (0.8)	104% (1.0)	36% (0.4)
640	carbonic anhydrase 2 [Sus scrofa]	XP_001927840	LOC100154873		29 kDa	< 0.0001	0.74	[0,1]	0% (0.0)	-36% (-0.4)	17% (0.2)	106% (1.1)	54% (0.5)	70% (0.7)
641	L-2-hydroxyglutarate dehydrogenase, mitochondrial isoform X1 [Sus scrofa]	XP_001926853	L2HGDH	(+1)	51 kDa	0.001	0.74	[0,1]	0% (0.0)	8% (0.1)	-3% (0.0)	66% (0.7)	77% (0.8)	74% (0.7)
642	superoxide dismutase [Mn], mitochondrial [Sus scrofa]	NP_999292	SOD2		25 kDa	< 0.0001	0.75	[0,1]	8% (0.1)	-16% (-0.2)	9% (0.1)	90% (0.9)	65% (0.6)	65% (0.7)
643	lumican precursor [Sus scrofa]	NP_001230268	LUM		39 kDa	< 0.0001	0.75	[0,1]	38% (0.4)	-8% (-0.1)	-23% (-0.2)	82% (0.8)	97% (1.0)	36% (0.4)
644	PDZ and LIM domain protein 4 isoform X1 [Sus scrofa]	XP_020934839	PDLIM4		46 kDa	< 0.0001	0.75	[0,1]	25% (0.2)	-15% (-0.1)	-7% (-0.1)	90% (0.9)	82% (0.8)	51% (0.5)
645	acyl-CoA synthetase family member 2, mitochondrial isoform X1 [Sus scrofa]	XP_003131621	ACSF2		68 kDa	< 0.0001	0.75	[0,1]	-7% (-0.1)	-2% (0.0)	9% (0.1)	81% (0.8)	66% (0.7)	82% (0.8)
646	60S ribosomal protein L3-like isoform X1 [Sus scrofa]	XP_020942449	RPL3L		48 kDa	0.001	0.75	[0,1]	-35% (-0.4)	-6% (-0.1)	26% (0.3)	78% (0.8)	47% (0.5)	109% (1.1)
647	cytochrome c oxidase subunit 5A, mitochondrial [Sus scrofa]	XP_005666204	LOC100156967		17 kDa	0.004	0.75	[0,1]	11% (0.1)	27% (0.3)	-26% (-0.3)	50% (0.5)	102% (1.0)	65% (0.7)
648	receptor expression-enhancing protein 5 [Sus scrofa]	XP_003480935	REEP5		21 kDa	< 0.0001	0.76	[0,1]	-2% (0.0)	-1% (0.0)	2% (0.0)	76% (0.8)	73% (0.7)	76% (0.8)
649	methylcrotonoyl-CoA carboxylase subunit alpha, mitochondrial isoform X1 [Sus scrofa]	XP_020925546	MCCC1		80 kDa	< 0.0001	0.76	[0,1]	22% (0.2)	2% (0.0)	-15% (-0.1)	74% (0.7)	90% (0.9)	54% (0.5)
650	NADH dehydrogenase [ubiquinone] iron-sulfur protein 5 [Sus scrofa]	NP_001231917	NDUFS5		12 kDa	0.001	0.76	[0,1]	6% (0.1)	13% (0.1)	-15% (-0.1)	63% (0.6)	90% (0.9)	70% (0.7)
651	alpha-2-macroglobulin isoform X1 [Sus scrofa]	XP_013843850	A2M	(+1)	164 kDa	< 0.0001	0.77	[0,1]	-11% (-0.1)	-42% (-0.4)	35% (0.3)	120% (1.2)	44% (0.4)	91% (0.9)
652	NADH dehydrogenase [ubiquinone] 1 beta subcomplex subunit 8, mitochondrial [Sus scrofa]	NP_001138314	NDUFB8		22 kDa	< 0.0001	0.77	[0,1]	-24% (-0.2)	26% (0.3)	-2% (0.0)	50% (0.5)	80% (0.8)	101% (1.0)
653	NADH dehydrogenase [ubiquinone] 1 alpha subcomplex subunit 7 [Sus scrofa]	XP_003123233	NDUFA7		13 kDa	0.001	0.77	[0,1]	27% (0.3)	4% (0.0)	-9% (-0.1)	73% (0.7)	85% (0.9)	50% (0.5)
654	cytochrome c oxidase subunit 6B1 [Sus scrofa]	NP_001090966	COX6B	(+2)	10 kDa	< 0.0001	0.78	[0,1]	9% (0.1)	15% (0.2)	-23% (-0.2)	67% (0.7)	104% (1.0)	72% (0.7)
655	cytochrome c oxidase subunit 5B, mitochondrial precursor [Sus scrofa]	NP_001007518	COX5B		14 kDa	< 0.0001	0.79	[0,1]	-5% (-0.1)	18% (0.2)	-14% (-0.1)	62% (0.6)	93% (0.9)	85% (0.8)
656	ceruloplasmin precursor [Sus scrofa]	NP_001254623	CP	(+2)	122 kDa	< 0.0001	0.79	[0,1]	3% (0.0)	-30% (-0.3)	17% (0.2)	109% (1.1)	62% (0.6)	76% (0.8)
657	enoyl-CoA hydratase, mitochondrial [Sus scrofa]	NP_001177104	ECHS1		31 kDa	< 0.0001	0.79	[0,1]	-21% (-0.2)	1% (0.0)	14% (0.1)	78% (0.8)	65% (0.7)	100% (1.0)
658	decorin precursor [Sus scrofa]	NP_999085	DCN		40 kDa	< 0.0001	0.79	[0,1]	40% (0.4)	-4% (0.0)	-38% (-0.4)	83% (0.8)	117% (1.2)	38% (0.4)
659	PDZ and LIM domain protein 1 [Sus scrofa]	NP_001302707	PDLIM1		36 kDa	< 0.0001	0.8	[0,1]	-9% (-0.1)	15% (0.1)	-8% (-0.1)	66% (0.7)	88% (0.9)	88% (0.9)
660	delta-1-pyrroline-5-carboxylate dehydrogenase, mitochondrial [Sus scrofa]	NP_001239142	ALDH4A1		62 kDa	< 0.0001	0.8	[0,1]	14% (0.1)	-13% (-0.1)	-3% (0.0)	92% (0.9)	82% (0.8)	64% (0.6)
661	NADH dehydrogenase [ubiquinone] 1 alpha subcomplex subunit 5 isoform X1 [Sus scrofa]	XP_003134775	NDUFA5		13 kDa	< 0.0001	0.8	[0,1]	2% (0.0)	6% (0.1)	-5% (0.0)	73% (0.7)	84% (0.8)	77% (0.8)
662	dystrobrevin alpha isoform X2 [Sus scrofa]	XP_013854742	DTNA	(+8)	81 kDa	< 0.0001	0.81	[0,1]	1% (0.0)	1% (0.0)	-3% (0.0)	79% (0.8)	84% (0.8)	79% (0.8)
663	thy-1 membrane glycoprotein precursor [Sus scrofa]	NP_001139601	THY1	(+2)	18 kDa	0.005	0.81	[0,1]	50% (0.5)	-10% (-0.1)	-37% (-0.4)	92% (0.9)	118% (1.2)	31% (0.3)
664	complement C3 isoform X1 [Sus scrofa]	XP_020936478	C3		192 kDa	< 0.0001	0.82	[0,1]	-6% (-0.1)	4% (0.0)	2% (0.0)	77% (0.8)	79% (0.8)	89% (0.9)
665	complement C4-A precursor [Sus scrofa]	NP_001116561	C4A		193 kDa	< 0.0001	0.82	[0,1]	5% (0.1)	-11% (-0.1)	3% (0.0)	93% (0.9)	79% (0.8)	76% (0.8)
666	myosin light chain 3 [Sus scrofa]	NP_001265702	MYL3		22 kDa	< 0.0001	0.83	[0,1]	-8% (-0.1)	20% (0.2)	-12% (-0.1)	63% (0.6)	95% (0.9)	90% (0.9)
667	troponin T, cardiac muscle isoform 6 [Sus scrofa]	NP_001244282	TNNT2	(+5)	34 kDa	< 0.0001	0.84	[0,1]	-8% (-0.1)	23% (0.2)	-20% (-0.2)	64% (0.6)	106% (1.1)	95% (0.9)
668	protein NipSnap homolog 3A-like isoform X1 [Sus scrofa]	XP_003480606	LOC100739365		29 kDa	< 0.0001	0.86	[0,1]	4% (0.0)	-3% (0.0)	-0% (0.0)	89% (0.9)	87% (0.9)	83% (0.8)
669	ubiquinol-cytochrome c reductase binding protein [Sus scrofa]	NP_001172101	UQCRB		14 kDa	< 0.0001	0.87	[0,1]	-13% (-0.1)	26% (0.3)	-9% (-0.1)	62% (0.6)	97% (1.0)	101% (1.0)
670	four and a half LIM domains protein 2 [Sus scrofa]	XP_013851352	FHL2	(+4)	32 kDa	< 0.0001	0.94	[0,1]	-15% (-0.1)	2% (0.0)	10% (0.1)	91% (0.9)	82% (0.8)	109% (1.1)
671	alpha-1-antichymotrypsin 2 precursor [Sus scrofa]	NP_998952	SERPINA3-2		47 kDa	0.012	0.95	[0,1]	1% (0.0)	-47% (-0.5)	63% (0.6)	149% (1.5)	40% (0.4)	101% (1.0)
672	2,4-dienoyl-CoA reductase, mitochondrial [Sus scrofa]	NP_001177161	DECR1		35 kDa	< 0.0001	0.97	[0,1]	-15% (-0.2)	19% (0.2)	-3% (0.0)	78% (0.8)	100% (1.0)	112% (1.1)
673	amine oxidase [flavin-containing] B [Sus scrofa]	NP_001001864	MAOB		58 kDa	< 0.0001	0.97	[0,1]	4% (0.0)	18% (0.2)	-16% (-0.2)	78% (0.8)	113% (1.1)	93% (0.9)
674	cytochrome b5 reductase 1 [Sus scrofa]	NP_001230847	CYB5R1	(+1)	34 kDa	< 0.0001	0.98	[0,1]	-0% (0.0)	18% (0.2)	-27% (-0.3)	79% (0.8)	124% (1.2)	97% (1.0)
675	NADH dehydrogenase [ubiquinone] 1 beta subcomplex subunit 7 [Sus scrofa]	XP_003480823	NDUFB7		16 kDa	0.008	0.98	[0,1]	0% (0.0)	26% (0.3)	-97% (-1.0)	52% (0.5)	174% (1.7)	78% (0.8)
676	NADH dehydrogenase [ubiquinone] iron-sulfur protein 8, mitochondrial isoform X2 [Sus scrofa]	XP_003122483	NDUFS8	(+2)	24 kDa	0.001	0.99	[0,1]	-31% (-0.3)	18% (0.2)	12% (0.1)	78% (0.8)	83% (0.8)	126% (1.3)
677	alpha-sarcoglycan precursor [Sus scrofa]	NP_001137594	SGCA	(+1)	42 kDa	< 0.0001	1	[0,1]	1% (0.0)	12% (0.1)	-10% (-0.1)	87% (0.9)	109% (1.1)	98% (1.0)
678	tubulin alpha-8 chain [Sus scrofa]	XP_003126645	TUBA8		50 kDa	0.002	1	[0,1]	-12% (-0.1)	-24% (-0.2)	53% (0.5)	124% (1.2)	48% (0.5)	112% (1.1)
679	perilipin-4 isoform X1 [Sus scrofa]	XP_020939713	PLIN4	(+2)	159 kDa	< 0.0001	1.01	[0,1]	12% (0.1)	-20% (-0.2)	6% (0.1)	119% (1.2)	95% (1.0)	87% (0.9)
680	coenzyme Q-binding protein COQ10 homolog A, mitochondrial isoform X1 [Sus scrofa]	XP_003126315	COQ10A		27 kDa	< 0.0001	1.02	[0,1]	2% (0.0)	5% (0.0)	-6% (-0.1)	101% (1.0)	111% (1.1)	103% (1.0)
681	ubiquinone biosynthesis protein COQ9, mitochondrial [Sus scrofa]	XP_003355850	COQ9		35 kDa	< 0.0001	1.04	[0,1]	-24% (-0.2)	16% (0.2)	6% (0.1)	90% (0.9)	99% (1.0)	129% (1.3)
682	clusterin precursor [Sus scrofa]	NP_999136	CLU	(+7)	52 kDa	0.00052	1.04	[0,1]	17% (0.2)	-40% (-0.4)	13% (0.1)	140% (1.4)	87% (0.9)	84% (0.8)
683	nicotinamide/nicotinic acid mononucleotide adenylyltransferase 3 isoform X3 [Sus scrofa]	XP_020925197	NMNAT3		31 kDa	0.015	1.05	[-1,1]	-164% (Value missing)	-50% (-0.5)	46% (0.5)	140% (1.4)	43% (0.4)	254% (2.5)
684	serum albumin precursor [Sus scrofa]	NP_001005208	ALB		70 kDa	< 0.0001	1.06	[0,1]	15% (0.1)	-25% (-0.3)	12% (0.1)	132% (1.3)	96% (1.0)	92% (0.9)
685	delta(3,5)-Delta(2,4)-dienoyl-CoA isomerase, mitochondrial isoform X1 [Sus scrofa]	XP_020949268	ECH1	(+1)	33 kDa	< 0.0001	1.06	[0,1]	-7% (-0.1)	-7% (-0.1)	10% (0.1)	113% (1.1)	94% (0.9)	111% (1.1)
686	galectin-1 [Sus scrofa]	NP_001001867	LGALS1		15 kDa	< 0.0001	1.06	[0,1]	59% (0.6)	-19% (-0.2)	-32% (-0.3)	125% (1.2)	138% (1.4)	47% (0.5)
687	creatine kinase S-type, mitochondrial [Sus scrofa]	NP_001038016	CKMT2	(+1)	47 kDa	< 0.0001	1.07	[0,1]	-21% (-0.2)	11% (0.1)	-0% (0.0)	96% (1.0)	107% (1.1)	128% (1.3)
688	ES1 protein homolog, mitochondrial [Sus scrofa]	XP_003359054	GATD3A		29 kDa	< 0.0001	1.09	[0,1]	-27% (-0.3)	1% (0.0)	24% (0.2)	109% (1.1)	85% (0.8)	136% (1.4)
689	NADP-dependent malic enzyme, mitochondrial [Sus scrofa]	NP_001231187	ME3		67 kDa	< 0.0001	1.09	[0,1]	5% (0.1)	-3% (0.0)	-3% (0.0)	110% (1.1)	109% (1.1)	101% (1.0)
690	actin, alpha skeletal muscle [Sus scrofa]	NP_001161267	ACTA1	(+1)	42 kDa	0.001	1.1	[0,1]	-18% (-0.2)	11% (0.1)	-1% (0.0)	99% (1.0)	111% (1.1)	129% (1.3)
691	ankyrin repeat domain-containing protein 1 [Sus scrofa]	NP_999087	ANKRD1		36 kDa	0.001	1.1	[0,1]	79% (0.8)	33% (0.3)	-65% (-0.6)	80% (0.8)	179% (1.8)	35% (0.3)
692	coagulation factor IX [Sus scrofa]	NP_001157475	F9	(+1)	52 kDa	< 0.0001	1.11	[0,1]	17% (0.2)	-39% (-0.4)	-1% (0.0)	139% (1.4)	106% (1.1)	84% (0.8)
693	myozenin-2 [Sus scrofa]	NP_001038058	MYOZ2		30 kDa	< 0.0001	1.12	[0,1]	-5% (0.0)	16% (0.2)	-14% (-0.1)	94% (0.9)	126% (1.3)	117% (1.2)
694	troponin I, cardiac muscle [Sus scrofa]	NP_001092069	TNNI3		24 kDa	< 0.0001	1.12	[0,1]	9% (0.1)	14% (0.1)	-28% (-0.3)	97% (1.0)	139% (1.4)	102% (1.0)
695	calcium/calmodulin-dependent protein kinase type II subunit beta isoform X2 [Sus scrofa]	XP_020934295	CAMK2B		71 kDa	< 0.0001	1.12	[0,1]	6% (0.1)	-38% (-0.4)	11% (0.1)	150% (1.5)	100% (1.0)	107% (1.1)
696	ubiquitin-like protein ISG15 [Sus scrofa]	NP_001121941	ISG15		19 kDa	0.015	1.12	[0,1]	71% (0.7)	25% (0.3)	-69% (-0.7)	83% (0.8)	177% (1.8)	38% (0.4)
697	fatty aldehyde dehydrogenase isoform X2 [Sus scrofa]	XP_003132080	ALDH3A2	(+1)	54 kDa	< 0.0001	1.13	[0,1]	-14% (-0.1)	21% (0.2)	-6% (-0.1)	91% (0.9)	118% (1.2)	126% (1.3)
698	bifunctional epoxide hydrolase 2 [Sus scrofa]	NP_001001641	EPHX2		63 kDa	< 0.0001	1.21	[0,1]	-4% (0.0)	2% (0.0)	-0% (0.0)	118% (1.2)	122% (1.2)	126% (1.3)
699	epoxide hydrolase 1 precursor [Sus scrofa]	NP_999520	EPHX1		52 kDa	< 0.0001	1.22	[0,1]	0% (0.0)	-0% (0.0)	-0% (0.0)	124% (1.2)	124% (1.2)	123% (1.2)
700	carbonic anhydrase 1 [Sus scrofa]	XP_001924218	LOC100153915		29 kDa	< 0.0001	1.24	[0,1]	7% (0.1)	-1% (0.0)	-119% (-1.2)	124% (1.2)	242% (2.4)	117% (1.2)
701	NADH dehydrogenase [ubiquinone] flavoprotein 3, mitochondrial isoform X1 [Sus scrofa]	XP_003359029	NDUFV3		48 kDa	0.008	1.24	[0,1]	40% (0.4)	-43% (-0.4)	-97% (-1.0)	149% (1.5)	205% (2.1)	67% (0.7)
702	hemopexin precursor [Sus scrofa]	NP_999118	HPX		51 kDa	< 0.0001	1.34	[0,1]	6% (0.1)	-20% (-0.2)	17% (0.2)	155% (1.6)	118% (1.2)	130% (1.3)
703	thiosulfate sulfurtransferase isoform X2 [Sus scrofa]	XP_005663867	TST		33 kDa	< 0.0001	1.36	[0,1]	-8% (-0.1)	-2% (0.0)	10% (0.1)	138% (1.4)	125% (1.3)	143% (1.4)
704	histidine-rich glycoprotein precursor [Sus scrofa]	NP_001231568	HRG		62 kDa	< 0.0001	1.38	[0,1]	13% (0.1)	-11% (-0.1)	-5% (-0.1)	150% (1.5)	144% (1.4)	125% (1.3)
705	NLR family member X1 isoform X1 [Sus scrofa]	XP_005667461	NLRX1	(+3)	108 kDa	< 0.0001	1.38	[0,1]	9% (0.1)	8% (0.1)	-5% (0.0)	132% (1.3)	144% (1.4)	130% (1.3)
706	creatine kinase M-type [Sus scrofa]	NP_001123421	CKM		43 kDa	< 0.0001	1.4	[0,1]	4% (0.0)	-8% (-0.1)	5% (0.0)	148% (1.5)	136% (1.4)	137% (1.4)
707	acetyl-coenzyme A synthetase 2-like, mitochondrial isoform X2 [Sus scrofa]	XP_001927148	ACSS1		74 kDa	< 0.0001	1.43	[0,1]	2% (0.0)	-12% (-0.1)	6% (0.1)	158% (1.6)	141% (1.4)	143% (1.4)
708	D-beta-hydroxybutyrate dehydrogenase, mitochondrial [Sus scrofa]	XP_020925747	BDH1	(+3)	39 kDa	< 0.0001	1.57	[0,1]	-13% (-0.1)	-1% (0.0)	7% (0.1)	153% (1.5)	145% (1.5)	166% (1.7)
709	glutaryl-CoA dehydrogenase, mitochondrial isoform X2 [Sus scrofa]	XP_020939374	GCDH		48 kDa	< 0.0001	1.58	[0,1]	-4% (0.0)	12% (0.1)	-6% (-0.1)	145% (1.4)	162% (1.6)	160% (1.6)
710	cytosolic 5'-nucleotidase 1A [Sus scrofa]	XP_020951648	NT5C1A		42 kDa	0.008	1.58	[0,1]	-6% (-0.1)	12% (0.1)	-9% (-0.1)	146% (1.5)	166% (1.7)	164% (1.6)
711	LOW QUALITY PROTEIN: myomesin-2 [Sus scrofa]	XP_020931561	MYOM2		166 kDa	< 0.0001	1.61	[0,1]	-38% (-0.4)	11% (0.1)	15% (0.2)	155% (1.5)	149% (1.5)	202% (2.0)
712	myomesin-3 isoform X1 [Sus scrofa]	XP_020951192	MYOM3	(+1)	162 kDa	< 0.0001	1.7	[0,1]	-11% (-0.1)	3% (0.0)	3% (0.0)	164% (1.6)	164% (1.6)	178% (1.8)
713	myotilin [Sus scrofa]	NP_001093411	MYOT		56 kDa	< 0.0001	1.7	[0,1]	36% (0.4)	-18% (-0.2)	-16% (-0.2)	191% (1.9)	189% (1.9)	138% (1.4)
714	dehydrogenase/reductase SDR family member 7C isoform X1 [Sus scrofa]	XP_003132036	DHRS7C	(+1)	35 kDa	< 0.0001	1.76	[-1,1]	11% (0.1)	-163% (Value missing)	2% (0.0)	339% (3.4)	173% (1.7)	165% (1.6)
715	dehydrogenase/reductase SDR family member 4 [Sus scrofa]	NP_999184	DHRS4		30 kDa	< 0.0001	1.81	[0,1]	8% (0.1)	-6% (-0.1)	-1% (0.0)	185% (1.8)	182% (1.8)	172% (1.7)
716	glycerol-3-phosphate dehydrogenase [NAD(+)], cytoplasmic [Sus scrofa]	NP_001177169	GPD1	(+1)	38 kDa	< 0.0001	1.93	[0,1]	54% (0.5)	-13% (-0.1)	-22% (-0.2)	204% (2.0)	212% (2.1)	136% (1.4)
717	interferon-induced guanylate-binding protein 1 isoform X1 [Sus scrofa]	XP_020944162	GBP1	(+1)	68 kDa	0.006	1.93	[0,1]	161% (1.6)	-22% (-0.2)	-27% (-0.3)	222% (2.2)	228% (2.3)	39% (0.4)
718	PDZ and LIM domain protein 5 isoform X11 [Sus scrofa]	XP_020957417	PDLIM5	(+1)	24 kDa	0.008	1.93	[0,1]	7% (0.1)	4% (0.0)	-8% (-0.1)	190% (1.9)	201% (2.0)	186% (1.9)
719	interferon-induced GTP-binding protein Mx1 [Sus scrofa]	NP_999226	MX1		76 kDa	0.005	2	[1,1]	159% (1.6)	148% (1.5)	-21% (-0.2)	52% (0.5)	221% (2.2)	41% (0.4)
720	alanine aminotransferase 1 isoform X1 [Sus scrofa]	XP_003125488	GPT		61 kDa	< 0.0001	2.18	[0,1]	-15% (-0.1)	7% (0.1)	14% (0.1)	209% (2.1)	203% (2.0)	233% (2.3)
721	C4b-binding protein alpha chain isoform X1 [Sus scrofa]	XP_005667607	C4BPA	(+3)	69 kDa	0.001	2.18	[0,1]	0% (No data)	-75% (-0.8)	15% (0.1)	280% (2.8)	189% (1.9)	0% (No data)
