# Supplementary material for: Progressive Proteome Changes in the Myocardium of a Pig Model for Duchenne Muscular Dystrophy
Source: iScience. 2020 Sep 1;23(9):101516. doi: 10.1016/j.isci.2020.101516 (PMC7495112; doi:10.1016/j.isci.2020.101516)
Supplement: Table S3. Lists of Proteins with Age-Dependent Abundance Changes in DMD Animals; Related to Figure 4 [file mmc4.xlsx]

## Sheet: DMD3m vs DMD2d
	Supplementary Table 3: DMD3m vs DMD2d
#	Protein	Accession	Gene Symbol	Alternate ID	MW	p-value	log2 fold change	Quantitative Clustering	DMD-2d 379-11	DMD-2d 1536	DMD-2d 1544	DMD-3m 211-12	DMD-3m 279-12	DMD-3m 1522
1	RNA-binding protein 3 [Sus scrofa]	NP_001230348	RBM3	(+3)	17 kDa	0.008	-3.23	[0,-1]	15% (0.1)	-28% (-0.3)	13% (0.1)	-332% (-3.3)	-333% (-3.3)	-291% (-2.9)
2	troponin I, slow skeletal muscle isoform X1 [Sus scrofa]	XP_020919722	TNNI1		22 kDa	< 0.0001	-2.98	[0,-1]	15% (0.1)	10% (0.1)	-5% (0.0)	-285% (-2.8)	-304% (-3.0)	-298% (-3.0)
3	alpha-fetoprotein precursor [Sus scrofa]	NP_999482	AFP		69 kDa	< 0.0001	-2.76	[0,-1]	4% (0.0)	21% (0.2)	1% (0.0)	-265% (-2.7)	-269% (-2.7)	-286% (-2.9)
4	myosin light chain 4 isoform X1 [Sus scrofa]	XP_003131354	MYL4	(+2)	22 kDa	< 0.0001	-2.59	[0,-1]	-1% (0.0)	33% (0.3)	-29% (-0.3)	-234% (-2.3)	-262% (-2.6)	-297% (-3.0)
5	alpha-2-HS-glycoprotein [Sus scrofa]	XP_005652426	AHSG		39 kDa	< 0.0001	-1.97	[0,-1]	-26% (-0.3)	1% (0.0)	23% (0.2)	-221% (-2.2)	-171% (-1.7)	-198% (-2.0)
6	probable global transcription activator SNF2L2 isoform X1 [Sus scrofa]	XP_020919950	SMARCA2	(+11)	179 kDa	0.001	-1.79	[0,-1]	-7% (-0.1)	31% (0.3)	9% (0.1)	-187% (-1.9)	-172% (-1.7)	-210% (-2.1)
7	LOW QUALITY PROTEIN: histone H2B type 1 [Sus scrofa]	XP_003356615	LOC100156932	(+1)	14 kDa	0.001	-1.76	[0,-1]	-2% (0.0)	-2% (0.0)	5% (0.0)	-181% (-1.8)	-174% (-1.7)	-174% (-1.7)
8	centromere protein V isoform X1 [Sus scrofa]	XP_020921945	CENPV		28 kDa	0.008	-1.75	[1,-1]	-48% (-0.5)	228% (2.3)	64% (0.6)	-251% (-2.5)	-138% (-1.4)	-414% (Value missing)
9	D-3-phosphoglycerate dehydrogenase [Sus scrofa]	NP_001116634	PHGDH		57 kDa	0.001	-1.66	[1,-1]	-37% (-0.4)	17% (0.2)	224% (2.2)	-379% (Value missing)	-118% (-1.2)	-172% (-1.7)
10	fascin [Sus scrofa]	NP_001139772	FSCN1		55 kDa	< 0.0001	-1.65	[0,-1]	-15% (-0.1)	7% (0.1)	9% (0.1)	-172% (-1.7)	-149% (-1.5)	-170% (-1.7)
11	myeloid-associated differentiation marker [Sus scrofa]	XP_003127452	MYADM	(+3)	35 kDa	0.001	-1.55	[0,-1]	30% (0.3)	30% (0.3)	-33% (-0.3)	-108% (-1.1)	-171% (-1.7)	-172% (-1.7)
12	phosphoenolpyruvate carboxykinase [GTP], mitochondrial [Sus scrofa]	NP_001155225	PCK2		71 kDa	0.008	-1.54	[0,-1]	30% (0.3)	-37% (-0.4)	-8% (-0.1)	-145% (-1.5)	-183% (-1.8)	-116% (-1.2)
13	alpha-1-acid glycoprotein isoform X2 [Sus scrofa]	XP_005660429	ORM1		23 kDa	< 0.0001	-1.53	[0,-1]	9% (0.1)	-9% (-0.1)	-5% (-0.1)	-150% (-1.5)	-164% (-1.6)	-146% (-1.5)
14	pyruvate kinase PKLR isoform X2 [Sus scrofa]	XP_020945381	PKLR		60 kDa	0.008	-1.53	[0,-1]	1% (0.0)	0% (No data)	2% (0.0)	-156% (-1.6)	-155% (-1.5)	0% (No data)
15	fetuin-B [Sus scrofa]	XP_003132625	FETUB		41 kDa	< 0.0001	-1.46	[0,-1]	2% (0.0)	65% (0.6)	-21% (-0.2)	-124% (-1.2)	-148% (-1.5)	-211% (-2.1)
16	high mobility group protein B1 [Sus scrofa]	NP_001004034	HMGB1	(+5)	25 kDa	< 0.0001	-1.45	[0,-1]	-23% (-0.2)	6% (0.1)	8% (0.1)	-154% (-1.5)	-122% (-1.2)	-151% (-1.5)
17	core histone macro-H2A.2 [Sus scrofa]	XP_020929524	LOC100738475		40 kDa	< 0.0001	-1.44	[0,-1]	-1% (0.0)	4% (0.0)	-1% (0.0)	-144% (-1.4)	-143% (-1.4)	-148% (-1.5)
18	DNA replication licensing factor MCM3 [Sus scrofa]	XP_001924848	MCM3		91 kDa	0.001	-1.43	[0,-1]	-36% (-0.4)	-5% (-0.1)	42% (0.4)	-183% (-1.8)	-104% (-1.0)	-134% (-1.3)
19	RNA cytidine acetyltransferase [Sus scrofa]	XP_003122923	NAT10	(+2)	116 kDa	0.008	-1.41	[0,-1]	45% (0.4)	-39% (-0.4)	3% (0.0)	-134% (-1.3)	-175% (-1.8)	-93% (-0.9)
20	histone H2B type 1-B [Sus scrofa]	XP_020954093	LOC110261486		14 kDa	0.001	-1.4	[0,-1]	-7% (-0.1)	6% (0.1)	2% (0.0)	-143% (-1.4)	-134% (-1.3)	-146% (-1.5)
21	peptidyl-prolyl cis-trans isomerase A [Sus scrofa]	NP_999518	PPIA		18 kDa	0.008	-1.4	[0,-1]	12% (0.1)	-6% (-0.1)	-6% (-0.1)	-136% (-1.4)	-153% (-1.5)	-134% (-1.3)
22	60S ribosomal protein L31 [Sus scrofa]	XP_005662419	RPL31		14 kDa	0.008	-1.4	[0,-1]	-11% (-0.1)	22% (0.2)	-39% (-0.4)	-116% (-1.2)	-144% (-1.4)	-177% (-1.8)
23	gap junction alpha-1 protein [Sus scrofa]	NP_001231141	GJA1		43 kDa	< 0.0001	-1.38	[0,-1]	-21% (-0.2)	11% (0.1)	9% (0.1)	-148% (-1.5)	-119% (-1.2)	-150% (-1.5)
24	protein DEK [Sus scrofa]	XP_001927944	DEK	(+2)	43 kDa	< 0.0001	-1.36	[0,-1]	-14% (-0.1)	40% (0.4)	-15% (-0.2)	-121% (-1.2)	-122% (-1.2)	-176% (-1.8)
25	nucleolar RNA helicase 2 [Sus scrofa]	XP_005657444	DDX21		87 kDa	0.00019	-1.36	[0,-1]	26% (0.3)	0% (0.0)	-14% (-0.1)	-120% (-1.2)	-160% (-1.6)	-134% (-1.3)
26	microtubule-associated tumor suppressor candidate 2 isoform X1 [Sus scrofa]	XP_020920827	MTUS2	(+6)	144 kDa	0.008	-1.33	[0,-1]	14% (0.1)	-35% (-0.3)	9% (0.1)	-142% (-1.4)	-147% (-1.5)	-99% (-1.0)
27	apolipoprotein E precursor [Sus scrofa]	NP_999473	APOE		37 kDa	0.015	-1.32	[0,-1]	-113% (-1.1)	-19% (-0.2)	35% (0.3)	-162% (-1.6)	-14% (-0.1)	-108% (-1.1)
28	plastin-2 [Sus scrofa]	XP_001929173	LCP1	(+1)	70 kDa	0.00079	-1.31	[0,-1]	34% (0.3)	-79% (-0.8)	-68% (-0.7)	-55% (-0.6)	-157% (-1.6)	-44% (-0.4)
29	insulin-like growth factor 2 mRNA-binding protein 2 isoform X1 [Sus scrofa]	XP_020925656	IGF2BP2	(+1)	66 kDa	0.001	-1.3	[0,-1]	-38% (-0.4)	-32% (-0.3)	21% (0.2)	-150% (-1.5)	-92% (-0.9)	-98% (-1.0)
30	neural cell adhesion molecule 1 isoform X6 [Sus scrofa]	XP_013834839	NCAM1		121 kDa	< 0.0001	-1.29	[0,-1]	19% (0.2)	-27% (-0.3)	10% (0.1)	-139% (-1.4)	-147% (-1.5)	-102% (-1.0)
31	acidic leucine-rich nuclear phosphoprotein 32 family member B [Sus scrofa]	XP_020922136	ANP32B		30 kDa	< 0.0001	-1.29	[0,-1]	6% (0.1)	42% (0.4)	-11% (-0.1)	-115% (-1.2)	-132% (-1.3)	-167% (-1.7)
32	exosome complex exonuclease RRP44 isoform X1 [Sus scrofa]	XP_003131067	DIS3		109 kDa	0.001	-1.28	[0,-1]	3% (0.0)	4% (0.0)	1% (0.0)	-129% (-1.3)	-131% (-1.3)	-132% (-1.3)
33	sister chromatid cohesion protein PDS5 homolog B isoform X1 [Sus scrofa]	XP_020921216	PDS5B	(+4)	165 kDa	0.001	-1.27	[0,-1]	-3% (0.0)	-7% (-0.1)	16% (0.2)	-143% (-1.4)	-124% (-1.2)	-120% (-1.2)
34	histone H1.5 [Sus scrofa]	XP_020955494	LOC110261661		23 kDa	0.001	-1.27	[0,-1]	5% (0.1)	0% (0.0)	-10% (-0.1)	-117% (-1.2)	-132% (-1.3)	-127% (-1.3)
35	N(G),N(G)-dimethylarginine dimethylaminohydrolase 1 isoform X1 [Sus scrofa]	XP_020946001	DDAH1		31 kDa	< 0.0001	-1.25	[0,-1]	-6% (-0.1)	-20% (-0.2)	26% (0.3)	-157% (-1.6)	-124% (-1.2)	-111% (-1.1)
36	pleiotropic regulator 1 [Sus scrofa]	NP_001231860	PLRG1		57 kDa	0.008	-1.25	[0,-1]	-7% (-0.1)	5% (0.1)	0% (No data)	0% (No data)	-124% (-1.2)	-136% (-1.4)
37	nuclear autoantigenic sperm protein isoform X1 [Sus scrofa]	XP_020952399	NASP		83 kDa	< 0.0001	-1.24	[0,-1]	-11% (-0.1)	8% (0.1)	3% (0.0)	-127% (-1.3)	-113% (-1.1)	-130% (-1.3)
38	myosin-6 isoform X1 [Sus scrofa]	XP_020954892	MYH6, LOC100736765	(+2)	226 kDa	< 0.0001	-1.24	[0,-1]	-34% (-0.3)	-28% (-0.3)	108% (1.1)	-177% (-1.8)	-35% (Value missing)	-40% (-0.4)
39	collagen alpha-1(XII) chain isoform X1 [Sus scrofa]	XP_013848273	COL12A1	(+2)	339 kDa	< 0.0001	-1.24	[0,-1]	-3% (0.0)	-14% (-0.1)	47% (0.5)	-168% (-1.7)	-116% (-1.2)	-106% (-1.1)
40	60S ribosomal protein L3 [Sus scrofa]	NP_001230992	RPL3		46 kDa	< 0.0001	-1.23	[0,-1]	7% (0.1)	-12% (-0.1)	-2% (0.0)	-121% (-1.2)	-130% (-1.3)	-110% (-1.1)
41	tenascin isoform X2 [Sus scrofa]	XP_020938766	TNC	(+5)	264 kDa	< 0.0001	-1.23	[0,0]	2% (0.0)	0% (No data)	0% (No data)	0% (No data)	-128% (-1.3)	0% (No data)
42	LOW QUALITY PROTEIN: uncharacterized protein LOC100525821 [Sus scrofa]	XP_020955511	LOC100525821		38 kDa	< 0.0001	-1.22	[0,-1]	-5% (-0.1)	15% (0.2)	-8% (-0.1)	-114% (-1.1)	-118% (-1.2)	-138% (-1.4)
43	heterogeneous nuclear ribonucleoprotein R isoform X2 [Sus scrofa]	XP_020951171	HNRNPR	(+2)	71 kDa	< 0.0001	-1.22	[0,-1]	-18% (-0.2)	5% (0.0)	13% (0.1)	-137% (-1.4)	-106% (-1.1)	-128% (-1.3)
44	elongation factor 1-alpha 1 [Sus scrofa]	NP_001090887	EEF1A1	(+1)	50 kDa	0.001	-1.22	[0,-1]	13% (0.1)	1% (0.0)	-17% (-0.2)	-105% (-1.1)	-136% (-1.4)	-124% (-1.2)
45	ADP/ATP translocase 3 [Sus scrofa]	NP_999583	SLC25A6		33 kDa	< 0.0001	-1.21	[0,-1]	3% (0.0)	-1% (0.0)	-4% (0.0)	-118% (-1.2)	-125% (-1.3)	-120% (-1.2)
46	heterogeneous nuclear ribonucleoprotein A3 isoform X1 [Sus scrofa]	XP_003133549	HNRNPA3	(+4)	40 kDa	< 0.0001	-1.19	[0,-1]	-1% (0.0)	2% (0.0)	-2% (0.0)	-121% (-1.2)	-120% (-1.2)	-124% (-1.2)
47	lamin-B1 [Sus scrofa]	XP_003123930	LMNB1		66 kDa	< 0.0001	-1.18	[0,-1]	-1% (0.0)	-2% (0.0)	5% (0.1)	-125% (-1.3)	-118% (-1.2)	-118% (-1.2)
48	interleukin enhancer-binding factor 2 [Sus scrofa]	XP_005663466	ILF2		43 kDa	< 0.0001	-1.18	[0,-1]	10% (0.1)	-1% (0.0)	-0% (0.0)	-117% (-1.2)	-126% (-1.3)	-115% (-1.2)
49	probable ATP-dependent RNA helicase DDX5 isoform X1 [Sus scrofa]	XP_020922417	DDX5	(+2)	74 kDa	< 0.0001	-1.18	[0,-1]	60% (0.6)	-12% (-0.1)	-23% (-0.2)	-77% (-0.8)	-158% (-1.6)	-88% (-0.9)
50	heterogeneous nuclear ribonucleoprotein D0 isoform X1 [Sus scrofa]	XP_020957539	HNRNPD	(+5)	38 kDa	0.001	-1.17	[0,-1]	-11% (-0.1)	40% (0.4)	-8% (-0.1)	-109% (-1.1)	-107% (-1.1)	-157% (-1.6)
51	procollagen-lysine,2-oxoglutarate 5-dioxygenase 3 isoform X2 [Sus scrofa]	XP_020941920	PLOD3		85 kDa	0.013	-1.17	[0,-1]	152% (1.5)	-57% (-0.6)	50% (0.5)	-175% (-1.8)	-277% (Value missing)	-68% (-0.7)
52	C-1-tetrahydrofolate synthase, cytoplasmic isoform X1 [Sus scrofa]	XP_001924364	MTHFD1	(+1)	101 kDa	< 0.0001	-1.16	[0,-1]	-8% (-0.1)	-16% (-0.2)	19% (0.2)	-136% (-1.4)	-110% (-1.1)	-100% (-1.0)
53	integrin alpha-9 isoform X1 [Sus scrofa]	XP_020927317	ITGA9		114 kDa	0.001	-1.16	[0,-1]	-41% (-0.4)	11% (0.1)	12% (0.1)	-127% (-1.3)	-74% (-0.7)	-128% (-1.3)
54	polyadenylate-binding protein 1 [Sus scrofa]	XP_001927782	PABPC1		71 kDa	< 0.0001	-1.15	[0,-1]	11% (0.1)	-12% (-0.1)	5% (0.1)	-124% (-1.2)	-130% (-1.3)	-107% (-1.1)
55	obscurin-like protein 1 isoform X4 [Sus scrofa]	XP_005672301	OBSL1	(+3)	207 kDa	< 0.0001	-1.15	[0,-1]	11% (0.1)	-11% (-0.1)	2% (0.0)	-119% (-1.2)	-129% (-1.3)	-106% (-1.1)
56	ubiquitin carboxyl-terminal hydrolase 28 isoform X1 [Sus scrofa]	XP_020918500	USP28	(+6)	132 kDa	< 0.0001	-1.15	[0,-1]	25% (0.2)	-0% (0.0)	-27% (-0.3)	-89% (-0.9)	-142% (-1.4)	-117% (-1.2)
57	chromodomain-helicase-DNA-binding protein 4 isoform X1 [Sus scrofa]	XP_020948084	CHD4	(+3)	218 kDa	< 0.0001	-1.15	[0,-1]	7% (0.1)	4% (0.0)	-16% (-0.2)	-100% (-1.0)	-122% (-1.2)	-119% (-1.2)
58	SURP and G-patch domain-containing protein 2 isoform X1 [Sus scrofa]	XP_005652975	SUGP2	(+4)	123 kDa	0.008	-1.13	[0,-1]	-19% (-0.2)	-7% (-0.1)	59% (0.6)	-139% (-1.4)	-62% (-0.6)	-75% (-0.7)
59	RNA-binding protein FUS [Sus scrofa]	NP_001274349	FUS	(+1)	53 kDa	0.0001	-1.12	[0,-1]	-5% (0.0)	19% (0.2)	7% (0.1)	-121% (-1.2)	-109% (-1.1)	-132% (-1.3)
60	transcription intermediary factor 1-beta isoform X1 [Sus scrofa]	XP_020953003	TRIM28	(+2)	91 kDa	< 0.0001	-1.11	[0,-1]	6% (0.1)	14% (0.1)	-5% (-0.1)	-104% (-1.0)	-113% (-1.1)	-122% (-1.2)
61	LOW QUALITY PROTEIN: BAG family molecular chaperone regulator 3 [Sus scrofa]	XP_020929117	BAG3		68 kDa	0.007	-1.11	[0,-1]	-5% (-0.1)	-120% (-1.2)	34% (0.3)	-145% (-1.4)	-106% (-1.1)	9% (0.1)
62	heterogeneous nuclear ribonucleoprotein A1 [Sus scrofa]	NP_001070686	HNRNPA1	(+2)	34 kDa	< 0.0001	-1.1	[0,-1]	3% (0.0)	-1% (0.0)	-4% (0.0)	-107% (-1.1)	-113% (-1.1)	-108% (-1.1)
63	N(G),N(G)-dimethylarginine dimethylaminohydrolase 2 [Sus scrofa]	XP_020954117	DDAH2	(+2)	30 kDa	< 0.0001	-1.1	[0,-1]	4% (0.0)	-8% (-0.1)	1% (0.0)	-111% (-1.1)	-113% (-1.1)	-102% (-1.0)
64	DNA topoisomerase 2-beta [Sus scrofa]	NP_001245315	TOP2B		182 kDa	< 0.0001	-1.1	[0,-1]	5% (0.1)	-3% (0.0)	-5% (0.0)	-105% (-1.1)	-116% (-1.2)	-107% (-1.1)
65	tubulin alpha-1B chain [Sus scrofa]	NP_001038009	TUBA1B	(+3)	50 kDa	< 0.0001	-1.1	[0,-1]	8% (0.1)	8% (0.1)	-16% (-0.2)	-94% (-0.9)	-118% (-1.2)	-117% (-1.2)
66	60S ribosomal protein L19 [Sus scrofa]	XP_003131557	RPL19		23 kDa	0.001	-1.1	[0,-1]	77% (0.8)	-20% (-0.2)	-10% (-0.1)	-89% (-0.9)	-177% (-1.8)	-80% (-0.8)
67	ubiquitin-protein ligase E3A isoform X2 [Sus scrofa]	XP_020931759	UBE3A		98 kDa	0.001	-1.1	[0,-1]	-18% (-0.2)	35% (0.4)	14% (0.1)	-124% (-1.2)	-92% (-0.9)	-145% (-1.4)
68	splicing factor, proline- and glutamine-rich isoform X1 [Sus scrofa]	XP_020951556	SFPQ		76 kDa	< 0.0001	-1.09	[0,-1]	4% (0.0)	-2% (0.0)	-1% (0.0)	-109% (-1.1)	-113% (-1.1)	-107% (-1.1)
69	ribosomal L1 domain-containing protein 1 [Sus scrofa]	XP_020942251	RSL1D1		54 kDa	< 0.0001	-1.09	[0,-1]	-2% (0.0)	9% (0.1)	-7% (-0.1)	-104% (-1.0)	-110% (-1.1)	-121% (-1.2)
70	splicing factor 3B subunit 5 [Sus scrofa]	XP_003121200	SF3B5		10 kDa	0.013	-1.09	[0,-1]	23% (0.2)	-3% (0.0)	-97% (-1.0)	-12% (-0.1)	-132% (-1.3)	-106% (-1.1)
71	LOW QUALITY PROTEIN: mitochondrial 10-formyltetrahydrofolate dehydrogenase [Sus scrofa]	XP_001926622	ALDH1L2		102 kDa	< 0.0001	-1.08	[0,-1]	3% (0.0)	3% (0.0)	-12% (-0.1)	-98% (-1.0)	-112% (-1.1)	-112% (-1.1)
72	60S ribosomal protein L14 [Sus scrofa]	NP_001090947	RPL14	(+1)	23 kDa	< 0.0001	-1.07	[0,-1]	6% (0.1)	-2% (0.0)	-7% (-0.1)	-102% (-1.0)	-116% (-1.2)	-107% (-1.1)
73	tubulin beta chain [Sus scrofa]	NP_001038077	TUBB		50 kDa	0.001	-1.07	[0,-1]	11% (0.1)	-7% (-0.1)	-3% (0.0)	-103% (-1.0)	-118% (-1.2)	-99% (-1.0)
74	catenin alpha-1 [Sus scrofa]	XP_003124036	CTNNA1		100 kDa	< 0.0001	-1.06	[0,-1]	15% (0.1)	3% (0.0)	-15% (-0.1)	-92% (-0.9)	-120% (-1.2)	-109% (-1.1)
75	A-kinase anchor protein 13 isoform X2 [Sus scrofa]	XP_020955571	AKAP13		304 kDa	0.008	-1.06	[0,-1]	-14% (-0.1)	-8% (-0.1)	156% (1.6)	-262% (Value missing)	-93% (-0.9)	-98% (-1.0)
76	bifunctional purine biosynthesis protein PURH [Sus scrofa]	NP_001124208	ATIC		64 kDa	< 0.0001	-1.05	[0,-1]	8% (0.1)	-13% (-0.1)	24% (0.2)	-129% (-1.3)	-112% (-1.1)	-90% (-0.9)
77	latexin [Sus scrofa]	XP_003358692	LXN		26 kDa	0.00019	-1.05	[0,-1]	31% (0.3)	-2% (0.0)	-12% (-0.1)	-86% (-0.9)	-129% (-1.3)	-95% (-1.0)
78	protein arginine N-methyltransferase 1 isoform X2 [Sus scrofa]	XP_003356047	PRMT1	(+3)	41 kDa	0.00033	-1.05	[0,-1]	17% (0.2)	23% (0.2)	-19% (-0.2)	-77% (-0.8)	-114% (-1.1)	-120% (-1.2)
79	L-lactate dehydrogenase A chain isoform X1 [Sus scrofa]	XP_013849955	LDHA		46 kDa	< 0.0001	-1.04	[0,-1]	-1% (0.0)	-12% (-0.1)	10% (0.1)	-115% (-1.2)	-104% (-1.0)	-93% (-0.9)
80	60S ribosomal protein L13 [Sus scrofa]	NP_001230274	RPL13		24 kDa	< 0.0001	-1.04	[0,-1]	6% (0.1)	17% (0.2)	-13% (-0.1)	-98% (-1.0)	-116% (-1.2)	-128% (-1.3)
81	caveolin-3 [Sus scrofa]	NP_001032226	CAV3		17 kDa	0.001	-1.04	[0,-1]	-4% (0.0)	-8% (-0.1)	13% (0.1)	-118% (-1.2)	-100% (-1.0)	-96% (-1.0)
82	pyrroline-5-carboxylate reductase 2 isoform X2 [Sus scrofa]	XP_005653842	PYCR2	(+1)	30 kDa	0.001	-1.04	[0,-1]	5% (0.1)	-1% (0.0)	-5% (0.0)	-101% (-1.0)	-110% (-1.1)	-104% (-1.0)
83	cyclin-dependent kinase 11B isoform X3 [Sus scrofa]	XP_020953131	CDK11B		91 kDa	0.008	-1.04	[0,-1]	48% (0.5)	-12% (-0.1)	-8% (-0.1)	-96% (-1.0)	-152% (-1.5)	-92% (-0.9)
84	60S ribosomal protein L21 [Sus scrofa]	XP_003482912	RPL21	(+4)	19 kDa	0.001	-1.03	[0,-1]	-6% (-0.1)	-17% (-0.2)	22% (0.2)	-125% (-1.3)	-97% (-1.0)	-85% (-0.9)
85	peroxidasin homolog isoform X2 [Sus scrofa]	XP_003125453	PXDN	(+2)	169 kDa	< 0.0001	-1.01	[0,-1]	13% (0.1)	-28% (-0.3)	0% (0.0)	-101% (-1.0)	-115% (-1.1)	-73% (-0.7)
86	small nuclear ribonucleoprotein Sm D2 isoform X1 [Sus scrofa]	XP_020949067	SNRPD2		16 kDa	< 0.0001	-1.01	[0,-1]	13% (0.1)	-3% (0.0)	-41% (-0.4)	-60% (-0.6)	-113% (-1.1)	-99% (-1.0)
87	heterogeneous nuclear ribonucleoprotein F [Sus scrofa]	XP_001929089	HNRNPF	(+10)	46 kDa	< 0.0001	-1	[0,-1]	-9% (-0.1)	9% (0.1)	8% (0.1)	-108% (-1.1)	-91% (-0.9)	-108% (-1.1)
88	pre-mRNA-processing factor 19 [Sus scrofa]	NP_001121929	PRPF19		55 kDa	0.001	-1	[0,-1]	-10% (-0.1)	13% (0.1)	-1% (0.0)	-99% (-1.0)	-90% (-0.9)	-113% (-1.1)
89	redox-regulatory protein FAM213A isoform 1 [Sus scrofa]	NP_001231302	FAM213A	(+7)	26 kDa	0.008	-1	[0,-1]	92% (0.9)	-35% (-0.3)	74% (0.7)	-172% (-1.7)	-190% (-1.9)	-65% (-0.7)
90	exportin-5 [Sus scrofa]	XP_005666094	XPO5		136 kDa	0.015	-1	[0,-1]	-5% (0.0)	-89% (-0.9)	156% (1.6)	-287% (Value missing)	-126% (-1.3)	-41% (-0.4)
91	60S ribosomal protein L6 [Sus scrofa]	NP_001038007	RPL6		32 kDa	< 0.0001	-0.99	[0,-1]	15% (0.1)	-11% (-0.1)	-4% (0.0)	-96% (-1.0)	-115% (-1.1)	-88% (-0.9)
92	rRNA 2'-O-methyltransferase fibrillarin [Sus scrofa]	XP_003355972	FBL		34 kDa	< 0.0001	-0.99	[0,-1]	2% (0.0)	-6% (-0.1)	8% (0.1)	-107% (-1.1)	-101% (-1.0)	-94% (-0.9)
93	nuclear factor 1 C-type isoform X7 [Sus scrofa]	XP_020939790	NFIC		62 kDa	0.001	-0.99	[0,-1]	-2% (0.0)	-9% (-0.1)	10% (0.1)	-110% (-1.1)	-98% (-1.0)	-90% (-0.9)
94	proliferation-associated protein 2G4 isoform X1 [Sus scrofa]	XP_013843758	PA2G4		44 kDa	< 0.0001	-0.98	[0,-1]	2% (0.0)	-2% (0.0)	-0% (0.0)	-98% (-1.0)	-101% (-1.0)	-97% (-1.0)
95	60S ribosomal protein L18 [Sus scrofa]	XP_020950359	RPL18		22 kDa	< 0.0001	-0.97	[0,-1]	-3% (0.0)	10% (0.1)	-4% (0.0)	-95% (-1.0)	-96% (-1.0)	-109% (-1.1)
96	40S ribosomal protein S25 [Sus scrofa]	XP_003129967	RPS25	(+1)	14 kDa	0.00041	-0.97	[0,-1]	24% (0.2)	-33% (-0.3)	11% (0.1)	-109% (-1.1)	-121% (-1.2)	-64% (-0.6)
97	LOW QUALITY PROTEIN: fibronectin [Sus scrofa]	XP_003133690	FN1		289 kDa	< 0.0001	-0.96	[0,-1]	-14% (-0.1)	-11% (-0.1)	24% (0.2)	-122% (-1.2)	-85% (-0.8)	-86% (-0.9)
98	DNA-(apurinic or apyrimidinic site) lyase isoform X1 [Sus scrofa]	XP_020953697	APEX1	(+1)	35 kDa	< 0.0001	-0.96	[0,-1]	-4% (0.0)	21% (0.2)	-19% (-0.2)	-77% (-0.8)	-92% (-0.9)	-115% (-1.2)
99	nardilysin isoform X1 [Sus scrofa]	XP_003128026	NRDC	(+1)	133 kDa	0.00071	-0.96	[0,-1]	-6% (-0.1)	78% (0.8)	-13% (-0.1)	-81% (-0.8)	-87% (-0.9)	-171% (-1.7)
100	LOW QUALITY PROTEIN: tubulin beta-6 chain [Sus scrofa]	XP_020951690	TUBB6		50 kDa	0.00091	-0.96	[0,-1]	51% (0.5)	-11% (-0.1)	-1% (0.0)	-93% (-0.9)	-145% (-1.4)	-82% (-0.8)
101	heterogeneous nuclear ribonucleoprotein D-like isoform X2 [Sus scrofa]	XP_020957536	HNRNPDL	(+2)	40 kDa	0.00094	-0.96	[0,-1]	4% (0.0)	1% (0.0)	-11% (-0.1)	-88% (-0.9)	-104% (-1.0)	-100% (-1.0)
102	alcohol dehydrogenase [NADP(+)] [Sus scrofa]	NP_999055	AKR1A1	(+4)	37 kDa	< 0.0001	-0.95	[0,-1]	2% (0.0)	-4% (0.0)	-1% (0.0)	-96% (-1.0)	-98% (-1.0)	-93% (-0.9)
103	LOW QUALITY PROTEIN: alanine--tRNA ligase, cytoplasmic [Sus scrofa]	XP_020949450	AARS		107 kDa	< 0.0001	-0.95	[0,-1]	30% (0.3)	-8% (-0.1)	-15% (-0.2)	-81% (-0.8)	-127% (-1.3)	-89% (-0.9)
104	scaffold attachment factor B1 isoform X1 [Sus scrofa]	XP_020939682	SAFB	(+1)	109 kDa	0.001	-0.95	[0,-1]	-36% (-0.4)	10% (0.1)	2% (0.0)	-97% (-1.0)	-59% (-0.6)	-105% (-1.0)
105	histone H1.2-like protein [Sus scrofa]	NP_001020387	LOC574051		21 kDa	< 0.0001	-0.94	[0,-1]	-7% (-0.1)	15% (0.2)	-13% (-0.1)	-81% (-0.8)	-87% (-0.9)	-109% (-1.1)
106	spliceosome RNA helicase DDX39B isoform X1 [Sus scrofa]	XP_020954000	DDX39B		58 kDa	< 0.0001	-0.94	[0,-1]	6% (0.1)	-0% (0.0)	-5% (0.0)	-89% (-0.9)	-99% (-1.0)	-93% (-0.9)
107	ELAV-like protein 1 [Sus scrofa]	NP_001182263	ELAVL1		36 kDa	< 0.0001	-0.94	[0,-1]	8% (0.1)	-7% (-0.1)	-3% (0.0)	-92% (-0.9)	-102% (-1.0)	-88% (-0.9)
108	angiotensinogen [Sus scrofa]	XP_020929649	AGT		51 kDa	0.00036	-0.94	[0,-1]	-45% (-0.4)	-21% (-0.2)	45% (0.5)	-138% (-1.4)	-48% (-0.5)	-71% (-0.7)
109	sorting nexin-18 isoform X2 [Sus scrofa]	XP_003134014	SNX18		60 kDa	0.001	-0.94	[0,-1]	39% (0.4)	-14% (-0.1)	-2% (0.0)	-91% (-0.9)	-132% (-1.3)	-79% (-0.8)
110	60S ribosomal protein L24 [Sus scrofa]	XP_003132745	RPL24		18 kDa	0.00028	-0.93	[0,-1]	-23% (-0.2)	-0% (0.0)	27% (0.3)	-123% (-1.2)	-73% (-0.7)	-96% (-1.0)
111	nucleosome assembly protein 1-like 1 [Sus scrofa]	NP_001231245	NAP1L1	(+3)	45 kDa	< 0.0001	-0.92	[0,-1]	3% (0.0)	-13% (-0.1)	3% (0.0)	-95% (-0.9)	-95% (-0.9)	-79% (-0.8)
112	probable ATP-dependent RNA helicase DDX17, partial [Sus scrofa]	XP_020947146	DDX17		80 kDa	< 0.0001	-0.92	[0,-1]	-2% (0.0)	8% (0.1)	-5% (-0.1)	-88% (-0.9)	-91% (-0.9)	-101% (-1.0)
113	60S ribosomal protein L4 [Sus scrofa]	XP_005659919	RPL4		48 kDa	< 0.0001	-0.92	[0,-1]	8% (0.1)	4% (0.0)	-6% (-0.1)	-87% (-0.9)	-101% (-1.0)	-97% (-1.0)
114	neurolysin, mitochondrial isoform X1 [Sus scrofa]	XP_005672545	NLN	(+1)	85 kDa	< 0.0001	-0.92	[0,-1]	-7% (-0.1)	4% (0.0)	10% (0.1)	-100% (-1.0)	-82% (-0.8)	-95% (-1.0)
115	60S ribosomal protein L28 isoform X2 [Sus scrofa]	XP_020950669	RPL28		19 kDa	0.009	-0.92	[0,-1]	1% (0.0)	25% (0.2)	-23% (-0.2)	-70% (-0.7)	-95% (-0.9)	-119% (-1.2)
116	EH domain-containing protein 4 [Sus scrofa]	XP_020953010	EHD4		61 kDa	< 0.0001	-0.91	[0,-1]	9% (0.1)	-7% (-0.1)	-4% (0.0)	-90% (-0.9)	-102% (-1.0)	-86% (-0.9)
117	nucleolin isoform X1 [Sus scrofa]	XP_020930618	NCL		78 kDa	< 0.0001	-0.91	[0,-1]	10% (0.1)	1% (0.0)	-11% (-0.1)	-81% (-0.8)	-102% (-1.0)	-93% (-0.9)
118	histone H2A.Z [Sus scrofa]	NP_001116594	H2AFZ	(+1)	14 kDa	0.001	-0.91	[0,-1]	-10% (-0.1)	22% (0.2)	-15% (-0.1)	-76% (-0.8)	-81% (-0.8)	-113% (-1.1)
119	UPF0160 protein MYG1, mitochondrial [Sus scrofa]	XP_013841780	C5H12orf10		43 kDa	0.002	-0.91	[0,-1]	17% (0.2)	-2% (0.0)	-18% (-0.2)	-73% (-0.7)	-108% (-1.1)	-90% (-0.9)
120	alpha-enolase isoform X1 [Sus scrofa]	XP_020950937	ENO1	(+1)	47 kDa	< 0.0001	-0.9	[0,-1]	-1% (0.0)	-8% (-0.1)	8% (0.1)	-98% (-1.0)	-89% (-0.9)	-82% (-0.8)
121	heterogeneous nuclear ribonucleoproteins A2/B1 isoform X1 [Sus scrofa]	XP_005673365	HNRNPA2B1	(+1)	37 kDa	< 0.0001	-0.9	[0,-1]	2% (0.0)	5% (0.0)	-5% (0.0)	-85% (-0.9)	-91% (-0.9)	-93% (-0.9)
122	ATP-dependent RNA helicase A isoform X1 [Sus scrofa]	XP_020919437	DHX9	(+1)	150 kDa	< 0.0001	-0.9	[0,-1]	-1% (0.0)	-4% (0.0)	2% (0.0)	-90% (-0.9)	-88% (-0.9)	-85% (-0.9)
123	DNA topoisomerase 1 [Sus scrofa]	XP_020934054	TOP1		91 kDa	0.001	-0.9	[0,-1]	-15% (-0.1)	31% (0.3)	6% (0.1)	-96% (-1.0)	-76% (-0.8)	-122% (-1.2)
124	eukaryotic translation initiation factor 3 subunit D [Sus scrofa]	NP_001231652	EIF3D		64 kDa	0.001	-0.9	[0,-1]	33% (0.3)	1% (0.0)	-22% (-0.2)	-74% (-0.7)	-129% (-1.3)	-97% (-1.0)
125	gamma-tubulin complex component 2 [Sus scrofa]	XP_020929586	TUBGCP2	(+3)	102 kDa	0.008	-0.9	[0,-1]	-3% (0.0)	-29% (-0.3)	17% (0.2)	-107% (-1.1)	-86% (-0.9)	-61% (-0.6)
126	glycogenin-1 isoform X1 [Sus scrofa]	XP_020925254	GYG1	(+1)	39 kDa	< 0.0001	-0.89	[0,-1]	-8% (-0.1)	25% (0.2)	-11% (-0.1)	-78% (-0.8)	-83% (-0.8)	-115% (-1.2)
127	histone-binding protein RBBP4 [Sus scrofa]	XP_013854580	RBBP4		48 kDa	0.00031	-0.89	[0,-1]	6% (0.1)	26% (0.3)	-12% (-0.1)	-78% (-0.8)	-96% (-1.0)	-116% (-1.2)
128	RNA-binding protein 14 [Sus scrofa]	NP_001231150	RBM14		70 kDa	< 0.0001	-0.88	[0,-1]	8% (0.1)	-4% (0.0)	1% (0.0)	-91% (-0.9)	-96% (-1.0)	-86% (-0.9)
129	septin-11 isoform X6 [Sus scrofa]	XP_003129144	SEPT11	(+9)	49 kDa	< 0.0001	-0.88	[0,-1]	3% (0.0)	3% (0.0)	-7% (-0.1)	-80% (-0.8)	-91% (-0.9)	-91% (-0.9)
130	apolipoprotein B-100 isoform X1 [Sus scrofa]	XP_020941351	APOB		517 kDa	< 0.0001	-0.88	[0,-1]	-84% (-0.8)	-61% (-0.6)	45% (0.4)	-129% (-1.3)	0% (0.0)	-23% (-0.2)
131	nucleolar protein 58 isoform X1 [Sus scrofa]	XP_020931579	NOP58	(+1)	60 kDa	0.001	-0.88	[0,-1]	-17% (-0.2)	-4% (0.0)	27% (0.3)	-114% (-1.1)	-70% (-0.7)	-83% (-0.8)
132	LOW QUALITY PROTEIN: 5'-3' exoribonuclease 2 [Sus scrofa]	XP_005672806	XRN2		108 kDa	0.008	-0.88	[0,-1]	-10% (-0.1)	19% (0.2)	-24% (-0.2)	-63% (-0.6)	-78% (-0.8)	-106% (-1.1)
133	LOW QUALITY PROTEIN: myosin-10 [Sus scrofa]	XP_020923522	MYH10		236 kDa	< 0.0001	-0.87	[0,-1]	19% (0.2)	-29% (-0.3)	9% (0.1)	-97% (-1.0)	-106% (-1.1)	-59% (-0.6)
134	pre-mRNA-splicing factor ATP-dependent RNA helicase DHX15 [Sus scrofa]	NP_001239141	DHX15		91 kDa	< 0.0001	-0.87	[0,-1]	-24% (-0.2)	13% (0.1)	15% (0.2)	-104% (-1.0)	-65% (-0.6)	-101% (-1.0)
135	serine/arginine-rich splicing factor 7 isoform X1 [Sus scrofa]	XP_003125258	SRSF7	(+1)	27 kDa	0.001	-0.87	[0,-1]	11% (0.1)	-3% (0.0)	-2% (0.0)	-86% (-0.9)	-100% (-1.0)	-86% (-0.9)
136	serine/arginine-rich splicing factor 1 [Sus scrofa]	NP_001033096	SRSF1		28 kDa	< 0.0001	-0.86	[0,-1]	16% (0.2)	5% (0.1)	-28% (-0.3)	-57% (-0.6)	-101% (-1.0)	-90% (-0.9)
137	interleukin enhancer-binding factor 3 isoform X1 [Sus scrofa]	XP_020939452	ILF3	(+5)	101 kDa	< 0.0001	-0.86	[0,-1]	5% (0.0)	6% (0.1)	-10% (-0.1)	-75% (-0.7)	-91% (-0.9)	-92% (-0.9)
138	versican core protein precursor [Sus scrofa]	NP_001193358	VCAN		369 kDa	< 0.0001	-0.86	[0,-1]	-13% (-0.1)	25% (0.3)	-7% (-0.1)	-79% (-0.8)	-73% (-0.7)	-111% (-1.1)
139	40S ribosomal protein S4, X isoform [Sus scrofa]	NP_001191212	RPS4X		30 kDa	< 0.0001	-0.86	[0,-1]	10% (0.1)	9% (0.1)	-14% (-0.1)	-71% (-0.7)	-96% (-1.0)	-95% (-0.9)
140	spectrin alpha chain, erythrocytic 1 [Sus scrofa]	XP_005663276	SPTA1		280 kDa	< 0.0001	-0.86	[0,0]	-91% (-0.9)	-100% (-1.0)	51% (0.5)	-139% (-1.4)	3% (0.0)	12% (0.1)
141	LOW QUALITY PROTEIN: heterogeneous nuclear ribonucleoprotein U-like protein 1 [Sus scrofa]	XP_020950075	HNRNPUL1		96 kDa	0.01	-0.86	[0,-1]	-8% (-0.1)	34% (0.3)	-1% (0.0)	-77% (-0.8)	-72% (-0.7)	-113% (-1.1)
142	60S ribosomal protein L23 [Sus scrofa]	NP_001123427	RPL23		15 kDa	< 0.0001	-0.85	[0,-1]	20% (0.2)	4% (0.0)	-20% (-0.2)	-63% (-0.6)	-103% (-1.0)	-88% (-0.9)
143	MAGUK p55 subfamily member 6 isoform X1 [Sus scrofa]	XP_020934906	MPP6	(+8)	63 kDa	< 0.0001	-0.85	[0,-1]	-8% (-0.1)	3% (0.0)	6% (0.1)	-91% (-0.9)	-77% (-0.8)	-89% (-0.9)
144	vacuolar protein sorting-associated protein 4B [Sus scrofa]	XP_003121747	VPS4B		49 kDa	0.001	-0.85	[0,-1]	-2% (0.0)	-3% (0.0)	4% (0.0)	-89% (-0.9)	-83% (-0.8)	-82% (-0.8)
145	60S ribosomal protein L5 [Sus scrofa]	NP_001107756	RPL5		34 kDa	< 0.0001	-0.84	[0,-1]	3% (0.0)	-4% (0.0)	1% (0.0)	-86% (-0.9)	-87% (-0.9)	-80% (-0.8)
146	far upstream element-binding protein 2 isoform X1 [Sus scrofa]	XP_020939644	KHSRP	(+1)	77 kDa	< 0.0001	-0.84	[0,-1]	7% (0.1)	-2% (0.0)	-0% (0.0)	-84% (-0.8)	-91% (-0.9)	-82% (-0.8)
147	CD166 antigen isoform X1 [Sus scrofa]	XP_003358875	ALCAM	(+3)	65 kDa	< 0.0001	-0.84	[0,-1]	22% (0.2)	7% (0.1)	-50% (-0.5)	-33% (-0.3)	-105% (-1.0)	-90% (-0.9)
148	actin, alpha cardiac muscle 1 [Sus scrofa]	NP_001163988	ACTC1		42 kDa	0.001	-0.84	[0,-1]	-4% (0.0)	10% (0.1)	0% (0.0)	-86% (-0.9)	-80% (-0.8)	-96% (-1.0)
149	cytochrome c oxidase subunit 4 isoform 2, mitochondrial isoform X2 [Sus scrofa]	XP_020933501	LOC110257420		19 kDa	0.001	-0.84	[0,-1]	54% (0.5)	-27% (-0.3)	10% (0.1)	-81% (-0.8)	-124% (-1.2)	-43% (-0.4)
150	ras-related protein Rap-2c isoform X1 [Sus scrofa]	XP_005673976	RAP2C	(+1)	21 kDa	0.008	-0.84	[0,-1]	-3% (0.0)	-6% (-0.1)	10% (0.1)	-93% (-0.9)	-80% (-0.8)	-77% (-0.8)
151	integrin alpha-5 [Sus scrofa]	XP_001925287	ITGA5		115 kDa	< 0.0001	-0.83	[0,-1]	10% (0.1)	7% (0.1)	-18% (-0.2)	-65% (-0.7)	-93% (-0.9)	-90% (-0.9)
152	histone deacetylase 1 [Sus scrofa]	XP_013854570	HDAC1		55 kDa	0.008	-0.83	[0,-1]	31% (0.3)	-9% (-0.1)	-3% (0.0)	-79% (-0.8)	-115% (-1.1)	-75% (-0.8)
153	platelet-activating factor acetylhydrolase IB subunit gamma isoform X2 [Sus scrofa]	XP_005655941	PAFAH1B3		23 kDa	0.008	-0.83	[0,-1]	13% (0.1)	3% (0.0)	-32% (-0.3)	-50% (-0.5)	-95% (-0.9)	-86% (-0.9)
154	erythrocyte band 7 integral membrane protein [Sus scrofa]	XP_020923940	STOM		31 kDa	< 0.0001	-0.82	[0,-1]	-11% (-0.1)	-13% (-0.1)	18% (0.2)	-100% (-1.0)	-72% (-0.7)	-69% (-0.7)
155	peptidyl-prolyl cis-trans isomerase FKBP5 isoform X2 [Sus scrofa]	XP_013833281	FKBP5	(+2)	52 kDa	< 0.0001	-0.82	[0,-1]	1% (0.0)	0% (No data)	-2% (0.0)	-81% (-0.8)	-84% (-0.8)	0% (No data)
156	solute carrier family 12 member 4 [Sus scrofa]	NP_999114	SLC12A4		121 kDa	< 0.0001	-0.82	[0,-1]	28% (0.3)	-15% (-0.2)	-23% (-0.2)	-59% (-0.6)	-109% (-1.1)	-67% (-0.7)
157	protein SEC13 homolog [Sus scrofa]	XP_020924979	SEC13		36 kDa	0.00064	-0.82	[0,-1]	15% (0.1)	21% (0.2)	-17% (-0.2)	-60% (-0.6)	-93% (-0.9)	-99% (-1.0)
158	LOW QUALITY PROTEIN: host cell factor 1 [Sus scrofa]	XP_003135533	HCFC1		207 kDa	0.008	-0.82	[0,-1]	-10% (-0.1)	27% (0.3)	-29% (-0.3)	-53% (-0.5)	-72% (-0.7)	-109% (-1.1)
159	60S ribosomal protein L32 [Sus scrofa]	NP_001001636	RPL32	(+1)	16 kDa	0.008	-0.82	[0,-1]	3% (0.0)	-26% (-0.3)	6% (0.1)	-89% (-0.9)	-87% (-0.9)	-57% (-0.6)
160	FACT complex subunit SSRP1 isoform X2 [Sus scrofa]	XP_003353912	SSRP1	(+1)	81 kDa	< 0.0001	-0.81	[0,-1]	14% (0.1)	-0% (0.0)	-13% (-0.1)	-68% (-0.7)	-94% (-0.9)	-81% (-0.8)
161	heterochromatin protein 1-binding protein 3 isoform X1 [Sus scrofa]	XP_013854502	HP1BP3	(+3)	61 kDa	< 0.0001	-0.81	[0,-1]	-30% (-0.3)	8% (0.1)	27% (0.3)	-111% (-1.1)	-53% (-0.5)	-91% (-0.9)
162	nucleolysin TIA-1 isoform X2 [Sus scrofa]	XP_013851524	TIA1	(+2)	43 kDa	0.00024	-0.81	[0,-1]	-1% (0.0)	44% (0.4)	-10% (-0.1)	-71% (-0.7)	-80% (-0.8)	-124% (-1.2)
163	metastasis-associated protein MTA2 isoform X1 [Sus scrofa]	XP_003122670	MTA2		75 kDa	0.001	-0.81	[0,-1]	46% (0.5)	-28% (-0.3)	29% (0.3)	-111% (-1.1)	-129% (-1.3)	-54% (-0.5)
164	mitotic checkpoint protein BUB3 isoform X2 [Sus scrofa]	XP_001928080	BUB3	(+1)	37 kDa	0.001	-0.81	[0,-1]	20% (0.2)	-11% (-0.1)	-3% (0.0)	-78% (-0.8)	-101% (-1.0)	-70% (-0.7)
165	60S acidic ribosomal protein P0 [Sus scrofa]	NP_001092068	RPLP0		34 kDa	< 0.0001	-0.8	[0,-1]	19% (0.2)	-10% (-0.1)	-8% (-0.1)	-72% (-0.7)	-99% (-1.0)	-70% (-0.7)
166	60S ribosomal protein L10 [Sus scrofa]	NP_001038008	RPL10		25 kDa	< 0.0001	-0.8	[0,-1]	17% (0.2)	-2% (0.0)	-22% (-0.2)	-60% (-0.6)	-98% (-1.0)	-80% (-0.8)
167	ATP-dependent 6-phosphofructokinase, platelet type [Sus scrofa]	XP_020920725	PFKP		86 kDa	< 0.0001	-0.8	[0,-1]	-6% (-0.1)	-3% (0.0)	6% (0.1)	-87% (-0.9)	-74% (-0.7)	-78% (-0.8)
168	40S ribosomal protein S13 [Sus scrofa]	NP_001231758	RPS13		17 kDa	0.00035	-0.8	[0,-1]	-1% (0.0)	45% (0.5)	-9% (-0.1)	-66% (-0.7)	-74% (-0.7)	-121% (-1.2)
169	DNA replication licensing factor MCM6 [Sus scrofa]	XP_020931503	MCM6		93 kDa	0.001	-0.8	[0,-1]	-5% (0.0)	3% (0.0)	1% (0.0)	-82% (-0.8)	-76% (-0.8)	-83% (-0.8)
170	protein-glutamine gamma-glutamyltransferase 2 [Sus scrofa]	XP_003360037	TGM2		77 kDa	< 0.0001	-0.79	[0,-1]	-6% (-0.1)	5% (0.1)	3% (0.0)	-83% (-0.8)	-74% (-0.7)	-85% (-0.9)
171	alpha-1-antitrypsin precursor [Sus scrofa]	NP_001335871	SERPINA1	(+1)	47 kDa	< 0.0001	-0.79	[0,-1]	-32% (-0.3)	16% (0.2)	12% (0.1)	-92% (-0.9)	-47% (-0.5)	-95% (-1.0)
172	nucleolar protein 56 isoform X1 [Sus scrofa]	XP_020932924	NOP56		59 kDa	< 0.0001	-0.79	[0,-1]	10% (0.1)	-14% (-0.1)	1% (0.0)	-79% (-0.8)	-88% (-0.9)	-64% (-0.6)
173	serine--tRNA ligase, cytoplasmic [Sus scrofa]	XP_001925705	SARS		59 kDa	< 0.0001	-0.79	[0,-1]	29% (0.3)	-7% (-0.1)	-33% (-0.3)	-46% (-0.5)	-108% (-1.1)	-71% (-0.7)
174	myosin light chain kinase 3 isoform X1 [Sus scrofa]	XP_020949901	MYLK3		87 kDa	< 0.0001	-0.79	[0,-1]	-11% (-0.1)	8% (0.1)	15% (0.2)	-93% (-0.9)	-66% (-0.7)	-87% (-0.9)
175	LOW QUALITY PROTEIN: transcription elongation regulator 1 [Sus scrofa]	XP_003354387	TCERG1		121 kDa	0.001	-0.79	[0,-1]	-28% (-0.3)	0% (0.0)	11% (0.1)	-89% (-0.9)	-50% (-0.5)	-78% (-0.8)
176	voltage-dependent L-type calcium channel subunit beta-2 isoform X3 [Sus scrofa]	XP_020920476	CACNB2		70 kDa	0.001	-0.79	[0,-1]	48% (0.5)	32% (0.3)	-12% (-0.1)	-56% (-0.6)	-115% (-1.2)	-101% (-1.0)
177	heterogeneous nuclear ribonucleoprotein K isoform X3 [Sus scrofa]	XP_020919683	HNRNPK	(+7)	49 kDa	< 0.0001	-0.78	[0,-1]	7% (0.1)	15% (0.1)	-22% (-0.2)	-55% (-0.6)	-85% (-0.8)	-93% (-0.9)
178	heat shock protein beta-2 [Sus scrofa]	XP_003129916	HSPB2		20 kDa	< 0.0001	-0.78	[0,-1]	15% (0.2)	-6% (-0.1)	-7% (-0.1)	-71% (-0.7)	-93% (-0.9)	-72% (-0.7)
179	cleavage and polyadenylation specificity factor subunit 5 [Sus scrofa]	NP_001231176	NUDT21		26 kDa	< 0.0001	-0.78	[0,-1]	6% (0.1)	-3% (0.0)	-2% (0.0)	-75% (-0.8)	-83% (-0.8)	-74% (-0.7)
180	splicing factor 3B subunit 3 [Sus scrofa]	XP_020949462	SF3B3	(+2)	136 kDa	< 0.0001	-0.78	[0,-1]	2% (0.0)	3% (0.0)	-5% (0.0)	-73% (-0.7)	-81% (-0.8)	-81% (-0.8)
181	116 kDa U5 small nuclear ribonucleoprotein component [Sus scrofa]	XP_003131380	EFTUD2		109 kDa	< 0.0001	-0.78	[0,-1]	-12% (-0.1)	10% (0.1)	8% (0.1)	-85% (-0.9)	-65% (-0.6)	-88% (-0.9)
182	sodium/calcium exchanger 1 isoform X1 [Sus scrofa]	XP_020943964	SLC8A1	(+12)	114 kDa	< 0.0001	-0.78	[0,-1]	-23% (-0.2)	14% (0.1)	8% (0.1)	-86% (-0.9)	-56% (-0.6)	-93% (-0.9)
183	LOW QUALITY PROTEIN: serrate RNA effector molecule homolog [Sus scrofa]	XP_003354527	SRRT		100 kDa	< 0.0001	-0.78	[0,-1]	-4% (0.0)	12% (0.1)	-1% (0.0)	-77% (-0.8)	-74% (-0.7)	-90% (-0.9)
184	monocarboxylate transporter 1 [Sus scrofa]	NP_001121917	SLC16A1	(+2)	54 kDa	< 0.0001	-0.78	[0,-1]	3% (0.0)	-0% (0.0)	-0% (0.0)	-79% (-0.8)	-81% (-0.8)	-79% (-0.8)
185	heterogeneous nuclear ribonucleoprotein H3 [Sus scrofa]	NP_001230484	HNRNPH3	(+5)	37 kDa	< 0.0001	-0.78	[0,-1]	3% (0.0)	6% (0.1)	-7% (-0.1)	-71% (-0.7)	-82% (-0.8)	-84% (-0.8)
186	catenin delta-1 isoform X7 [Sus scrofa]	XP_005660949	CTNND1	(+4)	105 kDa	< 0.0001	-0.78	[0,-1]	20% (0.2)	-3% (0.0)	-18% (-0.2)	-62% (-0.6)	-100% (-1.0)	-77% (-0.8)
187	RNA-binding protein Raly isoform X1 [Sus scrofa]	XP_020933458	RALY	(+8)	39 kDa	< 0.0001	-0.78	[0,-1]	-6% (-0.1)	10% (0.1)	-1% (0.0)	-76% (-0.8)	-71% (-0.7)	-88% (-0.9)
188	destrin [Sus scrofa]	NP_001004031	DSTN		19 kDa	< 0.0001	-0.78	[0,-1]	5% (0.0)	43% (0.4)	-40% (-0.4)	-37% (-0.4)	-83% (-0.8)	-120% (-1.2)
189	junction plakoglobin [Sus scrofa]	NP_999488	JUP		82 kDa	< 0.0001	-0.77	[0,-1]	2% (0.0)	-1% (0.0)	0% (0.0)	-78% (-0.8)	-78% (-0.8)	-75% (-0.8)
190	TAR DNA-binding protein 43 [Sus scrofa]	XP_020950991	TARDBP		45 kDa	< 0.0001	-0.77	[0,-1]	12% (0.1)	-0% (0.0)	-8% (-0.1)	-71% (-0.7)	-90% (-0.9)	-77% (-0.8)
191	cytoskeleton-associated protein 4 [Sus scrofa]	NP_001231560	CKAP4		65 kDa	< 0.0001	-0.77	[0,-1]	5% (0.0)	9% (0.1)	-11% (-0.1)	-67% (-0.7)	-81% (-0.8)	-85% (-0.8)
192	lupus La protein [Sus scrofa]	XP_001925033	SSB	(+1)	47 kDa	< 0.0001	-0.77	[0,-1]	20% (0.2)	9% (0.1)	-19% (-0.2)	-66% (-0.7)	-106% (-1.1)	-95% (-1.0)
193	septin-7 isoform X6 [Sus scrofa]	XP_013846295	SEPT7	(+1)	45 kDa	< 0.0001	-0.77	[0,-1]	15% (0.1)	-7% (-0.1)	0% (0.0)	-82% (-0.8)	-97% (-1.0)	-75% (-0.8)
194	RNA-binding protein 8A isoform X2 [Sus scrofa]	XP_005663582	RBM8A		20 kDa	0.003	-0.77	[0,-1]	8% (0.1)	36% (0.4)	-31% (-0.3)	-47% (-0.5)	-86% (-0.9)	-114% (-1.1)
195	cell division cycle and apoptosis regulator protein 1 isoform X1 [Sus scrofa]	XP_020928155	CCAR1	(+7)	133 kDa	0.008	-0.77	[0,-1]	-6% (-0.1)	0% (No data)	8% (0.1)	-84% (-0.8)	-71% (-0.7)	0% (No data)
196	protein S100-A10 [Sus scrofa]	NP_001278853	S100A10	(+3)	11 kDa	0.015	-0.77	[0,-1]	-7% (-0.1)	25% (0.3)	-12% (-0.1)	-68% (-0.7)	-72% (-0.7)	-105% (-1.1)
197	periostin isoform X2 [Sus scrofa]	XP_005668408	POSTN		90 kDa	< 0.0001	-0.76	[0,-1]	2% (0.0)	-7% (-0.1)	17% (0.2)	-94% (-0.9)	-78% (-0.8)	-69% (-0.7)
198	40S ribosomal protein S15a isoform X1 [Sus scrofa]	XP_020942212	RPS15A		17 kDa	< 0.0001	-0.76	[0,-1]	17% (0.2)	-8% (-0.1)	-7% (-0.1)	-69% (-0.7)	-92% (-0.9)	-68% (-0.7)
199	E3 ubiquitin-protein ligase HECTD1 isoform X1 [Sus scrofa]	XP_013833590	HECTD1	(+3)	236 kDa	0.00061	-0.76	[0,-1]	64% (0.6)	6% (0.1)	-23% (-0.2)	-38% (-0.4)	-125% (-1.2)	-67% (-0.7)
200	peptidyl-prolyl cis-trans isomerase A isoform X1 [Sus scrofa]	XP_013841254	PPIA		11 kDa	0.008	-0.76	[0,-1]	26% (0.3)	21% (0.2)	-30% (-0.3)	-45% (-0.5)	-102% (-1.0)	-97% (-1.0)
201	alpha-actinin-1 [Sus scrofa]	NP_001229990	ACTN1		103 kDa	< 0.0001	-0.75	[0,-1]	-2% (0.0)	-2% (0.0)	7% (0.1)	-84% (-0.8)	-73% (-0.7)	-75% (-0.7)
202	endoglin precursor [Sus scrofa]	NP_999196	ENG	(+1)	70 kDa	< 0.0001	-0.75	[0,-1]	17% (0.2)	-10% (-0.1)	-6% (-0.1)	-71% (-0.7)	-94% (-0.9)	-68% (-0.7)
203	cell cycle and apoptosis regulator protein 2 [Sus scrofa]	NP_001193269	CCAR2		102 kDa	< 0.0001	-0.75	[0,-1]	-10% (-0.1)	-13% (-0.1)	13% (0.1)	-89% (-0.9)	-65% (-0.7)	-63% (-0.6)
204	U5 small nuclear ribonucleoprotein 200 kDa helicase isoform X1 [Sus scrofa]	XP_020942757	SNRNP200		245 kDa	< 0.0001	-0.75	[0,-1]	-4% (0.0)	2% (0.0)	3% (0.0)	-78% (-0.8)	-71% (-0.7)	-77% (-0.8)
205	60S ribosomal protein L27a [Sus scrofa]	XP_003482544	RPL27A		17 kDa	< 0.0001	-0.75	[0,-1]	20% (0.2)	2% (0.0)	-14% (-0.1)	-61% (-0.6)	-96% (-1.0)	-77% (-0.8)
206	aldehyde dehydrogenase, mitochondrial precursor [Sus scrofa]	NP_001038076	ALDH2		57 kDa	0.003	-0.75	[0,-1]	8% (0.1)	0% (No data)	-6% (-0.1)	-70% (-0.7)	-84% (-0.8)	0% (No data)
207	dolichyl-diphosphooligosaccharide--protein glycosyltransferase subunit DAD1 [Sus scrofa]	NP_999109	DAD1		13 kDa	0.004	-0.75	[0,-1]	-3% (0.0)	-9% (-0.1)	6% (0.1)	-84% (-0.8)	-75% (-0.7)	-69% (-0.7)
208	glia-derived nexin precursor [Sus scrofa]	NP_999452	SERPINE2		44 kDa	0.014	-0.75	[0,-1]	28% (0.3)	-38% (-0.4)	-30% (-0.3)	-45% (-0.4)	-103% (-1.0)	-36% (-0.4)
209	heterogeneous nuclear ribonucleoprotein M isoform X1 [Sus scrofa]	XP_005654810	HNRNPM	(+2)	77 kDa	< 0.0001	-0.74	[0,-1]	8% (0.1)	-6% (-0.1)	1% (0.0)	-76% (-0.8)	-83% (-0.8)	-69% (-0.7)
210	H/ACA ribonucleoprotein complex subunit 4 [Sus scrofa]	NP_001136140	DKC1		58 kDa	< 0.0001	-0.74	[0,-1]	18% (0.2)	-1% (0.0)	-13% (-0.1)	-62% (-0.6)	-92% (-0.9)	-73% (-0.7)
211	S-adenosylmethionine synthase [Sus scrofa]	NP_001161122	MAT2A		44 kDa	< 0.0001	-0.74	[0,-1]	-4% (0.0)	7% (0.1)	-4% (0.0)	-71% (-0.7)	-71% (-0.7)	-82% (-0.8)
212	60S ribosomal protein L15 [Sus scrofa]	NP_001230994	RPL15	(+1)	24 kDa	< 0.0001	-0.74	[0,-1]	2% (0.0)	-13% (-0.1)	12% (0.1)	-86% (-0.9)	-76% (-0.8)	-61% (-0.6)
213	DNA-directed RNA polymerase II subunit RPB2 [Sus scrofa]	XP_003129085	POLR2B		134 kDa	< 0.0001	-0.74	[0,-1]	-18% (-0.2)	12% (0.1)	0% (0.0)	-74% (-0.7)	-55% (-0.6)	-86% (-0.9)
214	serine/arginine-rich splicing factor 4 [Sus scrofa]	NP_001070684	SRSF4		56 kDa	< 0.0001	-0.74	[0,-1]	10% (0.1)	-7% (-0.1)	-0% (0.0)	-81% (-0.8)	-91% (-0.9)	-73% (-0.7)
215	protein LYRIC [Sus scrofa]	NP_001231552	MTDH		64 kDa	< 0.0001	-0.74	[0,-1]	-18% (-0.2)	-2% (0.0)	15% (0.2)	-90% (-0.9)	-57% (-0.6)	-73% (-0.7)
216	ruvB-like 1 isoform X1 [Sus scrofa]	XP_020925101	RUVBL1		50 kDa	0.0002	-0.74	[0,-1]	-2% (0.0)	-16% (-0.2)	22% (0.2)	-93% (-0.9)	-68% (-0.7)	-54% (-0.5)
217	LOW QUALITY PROTEIN: WW domain-binding protein 2 [Sus scrofa]	XP_003131239	WBP2		28 kDa	0.001	-0.74	[1,-1]	-21% (-0.2)	-13% (-0.1)	185% (1.8)	-264% (Value missing)	-58% (-0.6)	-66% (-0.7)
218	60S ribosomal protein L27 [Sus scrofa]	NP_001090948	RPL27		16 kDa	0.002	-0.74	[0,-1]	-13% (-0.1)	26% (0.3)	-2% (0.0)	-68% (-0.7)	-55% (-0.6)	-96% (-1.0)
219	WD repeat-containing protein 5 [Sus scrofa]	XP_003353752	WDR5		37 kDa	0.008	-0.74	[0,-1]	-2% (0.0)	7% (0.1)	-3% (0.0)	-70% (-0.7)	-73% (-0.7)	-81% (-0.8)
220	F-box-like/WD repeat-containing protein TBL1XR1 isoform X1 [Sus scrofa]	XP_003132590	TBL1XR1	(+16)	56 kDa	0.013	-0.74	[0,-1]	1% (0.0)	-22% (-0.2)	35% (0.3)	-108% (-1.1)	-76% (-0.8)	-51% (-0.5)
221	integrin-linked kinase-associated serine/threonine phosphatase 2C isoform X1 [Sus scrofa]	XP_003133820	ILKAP		43 kDa	< 0.0001	-0.73	[0,-1]	8% (0.1)	-14% (-0.1)	1% (0.0)	-73% (-0.7)	-81% (-0.8)	-59% (-0.6)
222	pre-mRNA-processing-splicing factor 8 [Sus scrofa]	XP_020923227	PRPF8	(+1)	274 kDa	< 0.0001	-0.73	[0,-1]	1% (0.0)	-1% (0.0)	1% (0.0)	-73% (-0.7)	-74% (-0.7)	-71% (-0.7)
223	glypican-1 isoform X1 [Sus scrofa]	XP_020931603	GPC1		61 kDa	< 0.0001	-0.73	[0,-1]	-0% (0.0)	-11% (-0.1)	11% (0.1)	-84% (-0.8)	-73% (-0.7)	-62% (-0.6)
224	cadherin-2 [Sus scrofa]	XP_020951864	CDH2		100 kDa	0.001	-0.73	[0,-1]	4% (0.0)	3% (0.0)	-6% (-0.1)	-73% (-0.7)	-82% (-0.8)	-81% (-0.8)
225	U1 small nuclear ribonucleoprotein A [Sus scrofa]	NP_001070690	SNRPA		31 kDa	0.001	-0.73	[0,-1]	6% (0.1)	1% (0.0)	-9% (-0.1)	-65% (-0.7)	-80% (-0.8)	-74% (-0.7)
226	LOW QUALITY PROTEIN: poly [ADP-ribose] polymerase 1 [Sus scrofa]	XP_003357689	PARP1		113 kDa	< 0.0001	-0.72	[0,-1]	0% (0.0)	7% (0.1)	-5% (-0.1)	-68% (-0.7)	-74% (-0.7)	-81% (-0.8)
227	nestin [Sus scrofa]	XP_005663322	NES		179 kDa	< 0.0001	-0.72	[0,-1]	28% (0.3)	-14% (-0.1)	-10% (-0.1)	-59% (-0.6)	-99% (-1.0)	-57% (-0.6)
228	galactokinase [Sus scrofa]	XP_003131241	GALK1		42 kDa	< 0.0001	-0.72	[0,-1]	-1% (0.0)	7% (0.1)	-3% (0.0)	-70% (-0.7)	-70% (-0.7)	-79% (-0.8)
229	splicing factor 3B subunit 1 isoform X1 [Sus scrofa]	XP_001928829	SF3B1		146 kDa	< 0.0001	-0.72	[0,-1]	1% (0.0)	-11% (-0.1)	10% (0.1)	-83% (-0.8)	-75% (-0.7)	-62% (-0.6)
230	afadin isoform X13 [Sus scrofa]	XP_020941490	AFDN		201 kDa	< 0.0001	-0.72	[0,-1]	-1% (0.0)	2% (0.0)	2% (0.0)	-73% (-0.7)	-71% (-0.7)	-73% (-0.7)
231	guanine nucleotide-binding protein subunit alpha-13 [Sus scrofa]	XP_003358046	GNA13		44 kDa	< 0.0001	-0.72	[0,-1]	1% (0.0)	-9% (-0.1)	8% (0.1)	-81% (-0.8)	-73% (-0.7)	-63% (-0.6)
232	eukaryotic initiation factor 4A-I [Sus scrofa]	NP_001093666	EIF4A1		46 kDa	< 0.0001	-0.72	[0,-1]	8% (0.1)	-7% (-0.1)	3% (0.0)	-74% (-0.7)	-79% (-0.8)	-63% (-0.6)
233	thyroid hormone receptor-associated protein 3 [Sus scrofa]	XP_020951588	THRAP3		109 kDa	0.00078	-0.72	[0,-1]	7% (0.1)	-18% (-0.2)	-4% (0.0)	-68% (-0.7)	-80% (-0.8)	-54% (-0.5)
234	translationally-controlled tumor protein [Sus scrofa]	NP_999538	TPT1		20 kDa	0.001	-0.72	[0,-1]	23% (0.2)	-18% (-0.2)	-6% (-0.1)	-66% (-0.7)	-97% (-1.0)	-55% (-0.5)
235	acidic leucine-rich nuclear phosphoprotein 32 family member A [Sus scrofa]	XP_003121807	ANP32A		29 kDa	0.013	-0.72	[0,-1]	-4% (0.0)	-44% (-0.4)	35% (0.3)	-103% (-1.0)	-65% (-0.6)	-25% (-0.2)
236	mitochondrial carrier homolog 1 isoform X1 [Sus scrofa]	XP_020953648	MTCH1	(+1)	43 kDa	0.015	-0.72	[0,-1]	2% (0.0)	-17% (-0.2)	20% (0.2)	-92% (-0.9)	-73% (-0.7)	-54% (-0.5)
237	40S ribosomal protein S2 [Sus scrofa]	XP_020942455	RPS2		31 kDa	< 0.0001	-0.71	[0,-1]	17% (0.2)	-6% (-0.1)	-4% (0.0)	-69% (-0.7)	-90% (-0.9)	-68% (-0.7)
238	40S ribosomal protein S9 [Sus scrofa]	XP_020950537	RPS9	(+1)	23 kDa	< 0.0001	-0.71	[0,-1]	12% (0.1)	-13% (-0.1)	1% (0.0)	-73% (-0.7)	-84% (-0.8)	-58% (-0.6)
239	heterogeneous nuclear ribonucleoproteins C1/C2 isoform 1 [Sus scrofa]	NP_001230622	HNRNPC	(+36)	34 kDa	< 0.0001	-0.71	[0,-1]	7% (0.1)	5% (0.0)	-11% (-0.1)	-65% (-0.6)	-83% (-0.8)	-80% (-0.8)
240	LOW QUALITY PROTEIN: adenylate cyclase type 6 [Sus scrofa]	XP_020947245	ADCY6		130 kDa	< 0.0001	-0.71	[0,0]	-1% (0.0)	0% (No data)	0% (0.0)	-72% (-0.7)	-70% (-0.7)	0% (No data)
241	eukaryotic initiation factor 4A-III [Sus scrofa]	NP_001093663	EIF4A3		47 kDa	< 0.0001	-0.71	[0,-1]	7% (0.1)	-6% (-0.1)	6% (0.1)	-75% (-0.7)	-77% (-0.8)	-63% (-0.6)
242	EMILIN-2 isoform X1 [Sus scrofa]	XP_020951794	EMILIN2		118 kDa	< 0.0001	-0.71	[0,-1]	3% (0.0)	-21% (-0.2)	21% (0.2)	-93% (-0.9)	-75% (-0.7)	-51% (-0.5)
243	AP-1 complex subunit mu-1 isoform X1 [Sus scrofa]	XP_005661254	AP1M1		50 kDa	0.001	-0.71	[0,-1]	-2% (0.0)	-4% (0.0)	3% (0.0)	-73% (-0.7)	-69% (-0.7)	-68% (-0.7)
244	dolichyl-diphosphooligosaccharide--protein glycosyltransferase subunit 2 isoform X1 [Sus scrofa]	XP_020932875	RPN2	(+1)	72 kDa	< 0.0001	-0.7	[0,-1]	-4% (0.0)	12% (0.1)	-7% (-0.1)	-63% (-0.6)	-65% (-0.7)	-82% (-0.8)
245	cathepsin B precursor [Sus scrofa]	NP_001090927	CTSB	(+6)	37 kDa	< 0.0001	-0.7	[0,-1]	13% (0.1)	2% (0.0)	-21% (-0.2)	-49% (-0.5)	-84% (-0.8)	-72% (-0.7)
246	isoleucine--tRNA ligase, cytoplasmic isoform X1 [Sus scrofa]	XP_020942643	IARS	(+1)	145 kDa	< 0.0001	-0.7	[0,-1]	4% (0.0)	6% (0.1)	-10% (-0.1)	-61% (-0.6)	-74% (-0.7)	-76% (-0.8)
247	structural maintenance of chromosomes protein 1A isoform X2 [Sus scrofa]	XP_003135172	SMC1A		143 kDa	< 0.0001	-0.7	[0,-1]	-0% (0.0)	-15% (-0.2)	6% (0.1)	-79% (-0.8)	-72% (-0.7)	-56% (-0.6)
248	splicing factor U2AF 65 kDa subunit [Sus scrofa]	NP_001302733	U2AF2	(+1)	53 kDa	< 0.0001	-0.7	[0,-1]	4% (0.0)	27% (0.3)	-12% (-0.1)	-59% (-0.6)	-75% (-0.7)	-98% (-1.0)
249	60S ribosomal protein L7 [Sus scrofa]	NP_001106688	RPL7		29 kDa	< 0.0001	-0.7	[0,-1]	15% (0.2)	-1% (0.0)	-13% (-0.1)	-56% (-0.6)	-84% (-0.8)	-68% (-0.7)
250	apoptosis inhibitor 5 isoform X2 [Sus scrofa]	XP_005661041	API5		57 kDa	< 0.0001	-0.7	[0,-1]	2% (0.0)	-0% (0.0)	1% (0.0)	-76% (-0.8)	-77% (-0.8)	-73% (-0.7)
251	sodium-dependent phosphate transporter 2 [Sus scrofa]	XP_020933726	SLC20A2		70 kDa	0.00049	-0.7	[0,-1]	21% (0.2)	4% (0.0)	-24% (-0.2)	-47% (-0.5)	-92% (-0.9)	-75% (-0.7)
252	large proline-rich protein BAG6 [Sus scrofa]	NP_001138854	BAG6		119 kDa	0.014	-0.7	[0,-1]	-47% (-0.5)	37% (0.4)	11% (0.1)	-67% (-0.7)	-10% (-0.1)	-93% (-0.9)
253	40S ribosomal protein S6 isoform X1 [Sus scrofa]	XP_003121938	RPS6		29 kDa	< 0.0001	-0.69	[0,-1]	9% (0.1)	-8% (-0.1)	7% (0.1)	-77% (-0.8)	-79% (-0.8)	-61% (-0.6)
254	60S ribosomal protein L13a isoform X1 [Sus scrofa]	XP_013854094	RPL13A		56 kDa	< 0.0001	-0.69	[0,-1]	6% (0.1)	6% (0.1)	-10% (-0.1)	-59% (-0.6)	-76% (-0.8)	-75% (-0.7)
255	nexilin isoform X3 [Sus scrofa]	XP_020952101	NEXN		79 kDa	< 0.0001	-0.69	[0,-1]	30% (0.3)	-5% (-0.1)	-20% (-0.2)	-49% (-0.5)	-99% (-1.0)	-64% (-0.6)
256	dnaJ homolog subfamily C member 13 isoform X2 [Sus scrofa]	XP_003132466	DNAJC13	(+1)	255 kDa	0.001	-0.69	[0,-1]	3% (0.0)	-35% (-0.3)	7% (0.1)	-76% (-0.8)	-73% (-0.7)	-35% (-0.3)
257	triokinase/FMN cyclase [Sus scrofa]	XP_003122689	TKFC	(+1)	59 kDa	0.001	-0.69	[0,-1]	6% (0.1)	-33% (-0.3)	2% (0.0)	-71% (-0.7)	-75% (-0.8)	-36% (-0.4)
258	endonuclease domain-containing 1 protein [Sus scrofa]	XP_005667307	ENDOD1		55 kDa	0.001	-0.69	[0,-1]	-18% (-0.2)	-15% (-0.1)	30% (0.3)	-99% (-1.0)	-52% (-0.5)	-55% (-0.5)
259	ras-related protein Ral-B [Sus scrofa]	XP_003359495	RALB	(+8)	23 kDa	0.003	-0.69	[0,-1]	-30% (-0.3)	3% (0.0)	23% (0.2)	-92% (-0.9)	-39% (-0.4)	-71% (-0.7)
260	plakophilin-2 [Sus scrofa]	XP_003126444	PKP2		92 kDa	< 0.0001	-0.68	[0,-1]	-5% (0.0)	-4% (0.0)	7% (0.1)	-77% (-0.8)	-65% (-0.6)	-66% (-0.7)
261	phosphoglycerate mutase 1 [Sus scrofa]	XP_003483583	PGAM1		29 kDa	< 0.0001	-0.68	[0,-1]	-0% (0.0)	-1% (0.0)	4% (0.0)	-67% (-0.7)	-62% (-0.6)	-60% (-0.6)
262	valine--tRNA ligase [Sus scrofa]	NP_001182307	VARS		140 kDa	< 0.0001	-0.68	[0,-1]	7% (0.1)	-15% (-0.2)	4% (0.0)	-72% (-0.7)	-76% (-0.8)	-54% (-0.5)
263	hexokinase-2 [Sus scrofa]	NP_001116459	HK2		102 kDa	0.001	-0.68	[0,-1]	0% (0.0)	43% (0.4)	-10% (-0.1)	-60% (-0.6)	-70% (-0.7)	-112% (-1.1)
264	small nuclear ribonucleoprotein-associated protein N [Sus scrofa]	NP_001230628	SNRPN	(+18)	25 kDa	0.001	-0.68	[0,-1]	-0% (0.0)	2% (0.0)	-2% (0.0)	-67% (-0.7)	-68% (-0.7)	-70% (-0.7)
265	RNA-binding protein 4 isoform X1 [Sus scrofa]	XP_020932472	RBM4	(+1)	40 kDa	< 0.0001	-0.67	[0,-1]	0% (0.0)	-3% (0.0)	4% (0.0)	-71% (-0.7)	-67% (-0.7)	-64% (-0.6)
266	eukaryotic peptide chain release factor subunit 1 isoform X2 [Sus scrofa]	XP_005661751	ETF1		45 kDa	< 0.0001	-0.67	[0,-1]	1% (0.0)	-1% (0.0)	-1% (0.0)	-67% (-0.7)	-69% (-0.7)	-66% (-0.7)
267	myb-binding protein 1A isoform X1 [Sus scrofa]	XP_020923361	MYBBP1A		171 kDa	< 0.0001	-0.67	[0,-1]	-4% (0.0)	-9% (-0.1)	7% (0.1)	-75% (-0.7)	-65% (-0.6)	-59% (-0.6)
268	poly(rC)-binding protein 1 [Sus scrofa]	XP_003125105	PCBP1		38 kDa	< 0.0001	-0.67	[0,-1]	22% (0.2)	-18% (-0.2)	-14% (-0.1)	-54% (-0.5)	-90% (-0.9)	-49% (-0.5)
269	60S ribosomal protein L10a [Sus scrofa]	NP_001090946	RPL10A	(+1)	25 kDa	< 0.0001	-0.67	[0,-1]	12% (0.1)	4% (0.0)	-14% (-0.1)	-53% (-0.5)	-79% (-0.8)	-71% (-0.7)
270	U1 small nuclear ribonucleoprotein 70 kDa [Sus scrofa]	XP_020950368	SNRNP70		51 kDa	0.0004	-0.67	[0,-1]	0% (0.0)	-1% (0.0)	0% (0.0)	-67% (-0.7)	-67% (-0.7)	-66% (-0.7)
271	exportin-7 isoform X3 [Sus scrofa]	XP_020929231	XPO7		124 kDa	0.001	-0.67	[0,-1]	-13% (-0.1)	10% (0.1)	12% (0.1)	-78% (-0.8)	-52% (-0.5)	-76% (-0.8)
272	40S ribosomal protein S27-like [Sus scrofa]	XP_003480386	RPS27L		9 kDa	0.001	-0.67	[0,-1]	-3% (0.0)	-3% (0.0)	4% (0.0)	-72% (-0.7)	-64% (-0.6)	-64% (-0.6)
273	ATP-dependent RNA helicase DHX36 isoform X1 [Sus scrofa]	XP_020925346	DHX36		115 kDa	0.008	-0.67	[0,-1]	-2% (0.0)	33% (0.3)	-12% (-0.1)	-55% (-0.6)	-65% (-0.7)	-99% (-1.0)
274	protein SON isoform X2 [Sus scrofa]	XP_003358980	SON	(+1)	262 kDa	0.008	-0.67	[1,-1]	193% (1.9)	-13% (-0.1)	-9% (-0.1)	-58% (-0.6)	-260% (Value missing)	-55% (-0.5)
275	GTP-binding nuclear protein Ran [Sus scrofa]	XP_020928360	RAN		24 kDa	< 0.0001	-0.66	[0,-1]	1% (0.0)	-1% (0.0)	0% (0.0)	-67% (-0.7)	-66% (-0.7)	-65% (-0.7)
276	staphylococcal nuclease domain-containing protein 1 [Sus scrofa]	XP_020934292	SND1		102 kDa	< 0.0001	-0.66	[0,-1]	12% (0.1)	-13% (-0.1)	-2% (0.0)	-62% (-0.6)	-76% (-0.8)	-52% (-0.5)
277	tripartite motif-containing protein 55 isoform 1 [Sus scrofa]	NP_001231619	TRIM55		59 kDa	0.0001	-0.66	[0,-1]	19% (0.2)	9% (0.1)	-18% (-0.2)	-49% (-0.5)	-86% (-0.9)	-77% (-0.8)
278	keratin, type II cytoskeletal 8 [Sus scrofa]	NP_001153087	KRT8		54 kDa	0.002	-0.66	[0,-1]	-69% (-0.7)	75% (0.7)	27% (0.3)	-90% (-0.9)	6% (0.1)	-139% (-1.4)
279	poly(rC)-binding protein 2 isoform X26 [Sus scrofa]	XP_005652592	PCBP2	(+6)	38 kDa	0.002	-0.66	[0,-1]	10% (0.1)	26% (0.3)	-14% (-0.1)	-53% (-0.5)	-77% (-0.8)	-93% (-0.9)
280	NHP2-like protein 1 [Sus scrofa]	NP_001177155	SNU13	(+1)	14 kDa	0.002	-0.66	[0,-1]	18% (0.2)	14% (0.1)	-32% (-0.3)	-34% (-0.3)	-84% (-0.8)	-80% (-0.8)
281	receptor-type tyrosine-protein phosphatase mu isoform X1 [Sus scrofa]	XP_020953366	PTPRM	(+12)	174 kDa	0.008	-0.66	[0,-1]	-8% (-0.1)	31% (0.3)	-5% (-0.1)	-60% (-0.6)	-58% (-0.6)	-96% (-1.0)
282	beta-1-syntrophin [Sus scrofa]	XP_020944640	SNTB1		58 kDa	0.008	-0.66	[0,-1]	30% (0.3)	-26% (-0.3)	-1% (0.0)	-65% (-0.7)	-96% (-1.0)	-40% (-0.4)
283	annexin A2 [Sus scrofa]	NP_001005726	ANXA2		39 kDa	< 0.0001	-0.65	[0,-1]	3% (0.0)	-5% (-0.1)	3% (0.0)	-68% (-0.7)	-67% (-0.7)	-60% (-0.6)
284	LOW QUALITY PROTEIN: cullin-associated NEDD8-dissociated protein 1 [Sus scrofa]	XP_003126410	CAND1		136 kDa	< 0.0001	-0.65	[0,-1]	-8% (-0.1)	-3% (0.0)	10% (0.1)	-75% (-0.7)	-58% (-0.6)	-62% (-0.6)
285	splicing factor 3A subunit 1 [Sus scrofa]	XP_003483500	SF3A1		89 kDa	< 0.0001	-0.65	[0,-1]	6% (0.1)	3% (0.0)	-9% (-0.1)	-54% (-0.5)	-70% (-0.7)	-66% (-0.7)
286	prolyl endopeptidase isoform X1 [Sus scrofa]	XP_020939260	PREP		83 kDa	< 0.0001	-0.65	[0,-1]	1% (0.0)	-13% (-0.1)	5% (0.0)	-70% (-0.7)	-67% (-0.7)	-52% (-0.5)
287	polyubiquitin-B [Sus scrofa]	NP_001098779	UBB	(+9)	26 kDa	< 0.0001	-0.65	[0,-1]	1% (0.0)	18% (0.2)	-16% (-0.2)	-48% (-0.5)	-65% (-0.7)	-83% (-0.8)
288	apolipoprotein A-IV precursor [Sus scrofa]	NP_999553	APOA4		43 kDa	< 0.0001	-0.65	[0,-1]	-47% (-0.5)	-4% (0.0)	56% (0.6)	-119% (-1.2)	-17% (-0.2)	-61% (-0.6)
289	A-kinase anchor protein 2 isoform X2 [Sus scrofa]	XP_020943345	AKAP2		102 kDa	< 0.0001	-0.65	[0,-1]	28% (0.3)	-26% (-0.3)	-22% (-0.2)	-42% (-0.4)	-93% (-0.9)	-38% (-0.4)
290	40S ribosomal protein S14 [Sus scrofa]	XP_020940685	RPS14	(+2)	16 kDa	0.00011	-0.65	[0,-1]	1% (0.0)	14% (0.1)	-13% (-0.1)	-48% (-0.5)	-62% (-0.6)	-76% (-0.8)
291	heat shock protein beta-3 [Sus scrofa]	XP_003134015	HSPB3		17 kDa	0.00029	-0.65	[0,-1]	18% (0.2)	-23% (-0.2)	1% (0.0)	-69% (-0.7)	-85% (-0.9)	-45% (-0.4)
292	cell division control protein 42 homolog isoform X1 [Sus scrofa]	XP_005656096	CDC42		21 kDa	0.003	-0.65	[0,-1]	18% (0.2)	-13% (-0.1)	-22% (-0.2)	-44% (-0.4)	-83% (-0.8)	-52% (-0.5)
293	UPF0553 protein C9orf64 homolog isoform X2 [Sus scrofa]	XP_003357755	C10H9orf64		39 kDa	0.017	-0.65	[0,-1]	6% (0.1)	-13% (-0.1)	1% (0.0)	-67% (-0.7)	-71% (-0.7)	-53% (-0.5)
294	LOW QUALITY PROTEIN: coronin-6 [Sus scrofa]	XP_020923176	CORO6		58 kDa	< 0.0001	-0.64	[0,-1]	-6% (-0.1)	-8% (-0.1)	9% (0.1)	-74% (-0.7)	-59% (-0.6)	-57% (-0.6)
295	cell surface glycoprotein MUC18 isoform X1 [Sus scrofa]	XP_005667488	MCAM		79 kDa	< 0.0001	-0.64	[0,-1]	10% (0.1)	-13% (-0.1)	-3% (0.0)	-61% (-0.6)	-74% (-0.7)	-52% (-0.5)
296	ras-related protein Rap-1A isoform X1 [Sus scrofa]	XP_001928684	RAP1A	(+7)	21 kDa	< 0.0001	-0.64	[0,-1]	-6% (-0.1)	-5% (-0.1)	13% (0.1)	-76% (-0.8)	-58% (-0.6)	-59% (-0.6)
297	proteasome activator complex subunit 1 [Sus scrofa]	NP_999469	PSME1		29 kDa	< 0.0001	-0.64	[0,-1]	2% (0.0)	-9% (-0.1)	6% (0.1)	-70% (-0.7)	-67% (-0.7)	-56% (-0.6)
298	microtubule-associated protein RP/EB family member 1 [Sus scrofa]	NP_001038078	MAPRE1	(+3)	30 kDa	< 0.0001	-0.64	[0,-1]	5% (0.1)	-4% (0.0)	5% (0.0)	-69% (-0.7)	-70% (-0.7)	-60% (-0.6)
299	echinoderm microtubule-associated protein-like 1 isoform X1 [Sus scrofa]	XP_020955351	EML1	(+3)	99 kDa	< 0.0001	-0.64	[0,-1]	-16% (-0.2)	12% (0.1)	9% (0.1)	-72% (-0.7)	-47% (-0.5)	-76% (-0.8)
300	heterogeneous nuclear ribonucleoprotein A/B [Sus scrofa]	NP_001106165	HNRNPAB		32 kDa	0.00018	-0.64	[0,-1]	5% (0.1)	8% (0.1)	-22% (-0.2)	-44% (-0.4)	-70% (-0.7)	-74% (-0.7)
301	alpha-2-antiplasmin [Sus scrofa]	XP_020923238	SERPINF2		55 kDa	0.001	-0.64	[0,-1]	-4% (0.0)	-8% (-0.1)	9% (0.1)	-73% (-0.7)	-60% (-0.6)	-55% (-0.6)
302	glucosamine-6-phosphate isomerase 1 isoform X1 [Sus scrofa]	XP_013850710	GNPDA1		35 kDa	0.001	-0.64	[0,-1]	-2% (0.0)	2% (0.0)	0% (0.0)	-65% (-0.7)	-62% (-0.6)	-66% (-0.7)
303	SAFB-like transcription modulator isoform X1 [Sus scrofa]	XP_020929237	SLTM	(+12)	124 kDa	0.001	-0.64	[0,-1]	-9% (-0.1)	16% (0.2)	-0% (0.0)	-63% (-0.6)	-54% (-0.5)	-79% (-0.8)
304	ras-related protein Ral-A isoform X2 [Sus scrofa]	XP_013841295	RALA	(+2)	21 kDa	0.001	-0.64	[0,-1]	-16% (-0.2)	41% (0.4)	5% (0.0)	-69% (-0.7)	-49% (-0.5)	-105% (-1.1)
305	40S ribosomal protein S17 [Sus scrofa]	NP_001001634	RPS17		16 kDa	0.001	-0.64	[0,-1]	14% (0.1)	10% (0.1)	-25% (-0.2)	-38% (-0.4)	-77% (-0.8)	-74% (-0.7)
306	cullin-3 isoform X1 [Sus scrofa]	XP_020931395	CUL3		89 kDa	0.008	-0.64	[0,-1]	-5% (-0.1)	-1% (0.0)	9% (0.1)	-74% (-0.7)	-60% (-0.6)	-65% (-0.6)
307	sphingomyelin phosphodiesterase 4 isoform X2 [Sus scrofa]	XP_001929623	SMPD4	(+3)	98 kDa	0.008	-0.64	[0,-1]	32% (0.3)	1% (0.0)	-10% (-0.1)	-54% (-0.5)	-96% (-1.0)	-65% (-0.6)
308	biliverdin reductase A [Sus scrofa]	XP_003134937	BLVRA	(+1)	34 kDa	0.008	-0.64	[0,-1]	9% (0.1)	-13% (-0.1)	51% (0.5)	-105% (-1.0)	-63% (-0.6)	-40% (-0.4)
309	nuclear pore complex protein Nup155 [Sus scrofa]	XP_003133941	NUP155		154 kDa	0.02	-0.64	[0,-1]	-18% (-0.2)	9% (0.1)	68% (0.7)	-127% (-1.3)	-41% (-0.4)	-68% (-0.7)
310	receptor of activated protein C kinase 1 [Sus scrofa]	NP_999497	RACK1		35 kDa	< 0.0001	-0.63	[0,-1]	6% (0.1)	-9% (-0.1)	4% (0.0)	-67% (-0.7)	-69% (-0.7)	-54% (-0.5)
311	40S ribosomal protein S3 [Sus scrofa]	NP_001038066	RPS3	(+3)	27 kDa	< 0.0001	-0.63	[0,-1]	4% (0.0)	-3% (0.0)	0% (0.0)	-64% (-0.6)	-68% (-0.7)	-60% (-0.6)
312	LOW QUALITY PROTEIN: 6-phosphogluconate dehydrogenase, decarboxylating [Sus scrofa]	XP_003127605	PGD		53 kDa	< 0.0001	-0.63	[0,-1]	-14% (-0.1)	-1% (0.0)	18% (0.2)	-84% (-0.8)	-52% (-0.5)	-65% (-0.6)
313	chloride intracellular channel protein 4 [Sus scrofa]	XP_020951248	CLIC4		29 kDa	< 0.0001	-0.63	[0,-1]	14% (0.1)	-8% (-0.1)	-8% (-0.1)	-55% (-0.6)	-76% (-0.8)	-54% (-0.5)
314	tyrosine--tRNA ligase, cytoplasmic isoform X1 [Sus scrofa]	XP_003356343	YARS		59 kDa	< 0.0001	-0.63	[0,-1]	11% (0.1)	-6% (-0.1)	-8% (-0.1)	-54% (-0.5)	-72% (-0.7)	-57% (-0.6)
315	ras GTPase-activating protein-binding protein 1 [Sus scrofa]	NP_001192334	G3BP1	(+1)	52 kDa	0.00011	-0.63	[0,-1]	14% (0.1)	1% (0.0)	-14% (-0.1)	-50% (-0.5)	-78% (-0.8)	-65% (-0.6)
316	transforming protein RhoA [Sus scrofa]	NP_001231366	RHOA	(+2)	22 kDa	0.00097	-0.63	[0,-1]	36% (0.4)	-1% (0.0)	-21% (-0.2)	-40% (-0.4)	-97% (-1.0)	-60% (-0.6)
317	40S ribosomal protein S20 [Sus scrofa]	NP_001123426	RPS20		13 kDa	0.001	-0.63	[0,-1]	23% (0.2)	-15% (-0.1)	-8% (-0.1)	-56% (-0.6)	-86% (-0.9)	-49% (-0.5)
318	probable ATP-dependent RNA helicase DDX46 isoform X1 [Sus scrofa]	XP_005655064	DDX46		117 kDa	0.008	-0.63	[0,-1]	7% (0.1)	18% (0.2)	-9% (-0.1)	-54% (-0.5)	-70% (-0.7)	-81% (-0.8)
319	RAC-alpha serine/threonine-protein kinase [Sus scrofa]	NP_001153248	AKT1	(+2)	56 kDa	0.008	-0.63	[0,0]	-14% (-0.1)	0% (No data)	10% (0.1)	-74% (-0.7)	-51% (-0.5)	0% (No data)
320	sterol-4-alpha-carboxylate 3-dehydrogenase, decarboxylating [Sus scrofa]	NP_001161108	NSDHL	(+2)	41 kDa	0.008	-0.63	[0,-1]	3% (0.0)	-7% (-0.1)	-8% (-0.1)	-57% (-0.6)	-69% (-0.7)	-58% (-0.6)
321	aminoacyl tRNA synthase complex-interacting multifunctional protein 2 isoform 1 [Sus scrofa]	NP_001231485	AIMP2		35 kDa	0.008	-0.63	[0,-1]	0% (0.0)	0% (0.0)	-1% (0.0)	-61% (-0.6)	-63% (-0.6)	-63% (-0.6)
322	talin-1 isoform X1 [Sus scrofa]	XP_020921311	TLN1		274 kDa	< 0.0001	-0.62	[0,-1]	5% (0.0)	-9% (-0.1)	4% (0.0)	-67% (-0.7)	-68% (-0.7)	-54% (-0.5)
323	septin-2 isoform X1 [Sus scrofa]	XP_020930254	SEPT2	(+1)	46 kDa	< 0.0001	-0.62	[0,-1]	13% (0.1)	-12% (-0.1)	5% (0.0)	-71% (-0.7)	-78% (-0.8)	-53% (-0.5)
324	ribonuclease UK114 [Sus scrofa]	XP_001928988	RIDA		14 kDa	< 0.0001	-0.62	[0,-1]	5% (0.1)	-10% (-0.1)	3% (0.0)	-63% (-0.6)	-66% (-0.7)	-50% (-0.5)
325	peroxiredoxin-5, mitochondrial [Sus scrofa]	NP_999309	PRDX5		17 kDa	< 0.0001	-0.62	[0,-1]	-6% (-0.1)	20% (0.2)	-1% (0.0)	-61% (-0.6)	-56% (-0.6)	-81% (-0.8)
326	40S ribosomal protein S11 [Sus scrofa]	NP_001230999	RPS11	(+1)	18 kDa	< 0.0001	-0.62	[0,-1]	11% (0.1)	9% (0.1)	-26% (-0.3)	-37% (-0.4)	-73% (-0.7)	-72% (-0.7)
327	60S ribosomal protein L8 [Sus scrofa]	XP_005655354	RPL8		28 kDa	< 0.0001	-0.62	[0,-1]	6% (0.1)	-8% (-0.1)	4% (0.0)	-70% (-0.7)	-72% (-0.7)	-58% (-0.6)
328	stomatin-like protein 2, mitochondrial [Sus scrofa]	XP_013841770	STOML2		39 kDa	< 0.0001	-0.62	[0,-1]	-4% (0.0)	-7% (-0.1)	22% (0.2)	-81% (-0.8)	-56% (-0.6)	-52% (-0.5)
329	LOW QUALITY PROTEIN: eukaryotic translation initiation factor 3 subunit F [Sus scrofa]	XP_020917931	EIF3F		39 kDa	0.001	-0.62	[0,-1]	14% (0.1)	-14% (-0.1)	-12% (-0.1)	-50% (-0.5)	-76% (-0.8)	-48% (-0.5)
330	U5 small nuclear ribonucleoprotein 40 kDa protein [Sus scrofa]	XP_003356314	SNRNP40		39 kDa	0.001	-0.62	[0,-1]	-8% (-0.1)	12% (0.1)	-6% (-0.1)	-57% (-0.6)	-54% (-0.5)	-74% (-0.7)
331	60S ribosomal protein L17 [Sus scrofa]	NP_001231487	RPL17	(+1)	21 kDa	0.003	-0.62	[0,-1]	17% (0.2)	-27% (-0.3)	10% (0.1)	-72% (-0.7)	-79% (-0.8)	-35% (-0.4)
332	smoothelin-like protein 2 isoform X3 [Sus scrofa]	XP_003131937	SMTNL2	(+2)	49 kDa	0.0053	-0.62	[0,-1]	81% (0.8)	-32% (-0.3)	1% (0.0)	-57% (-0.6)	-135% (-1.4)	-24% (-0.2)
333	lysosome-associated membrane glycoprotein 1 precursor [Sus scrofa]	NP_001011507	LAMP1		44 kDa	0.0066	-0.62	[0,-1]	119% (1.2)	-14% (-0.1)	-12% (-0.1)	-38% (-0.4)	-169% (-1.7)	-36% (-0.4)
334	lysosomal Pro-X carboxypeptidase [Sus scrofa]	XP_013834643	PRCP	(+5)	56 kDa	0.008	-0.62	[0,-1]	18% (0.2)	-20% (-0.2)	11% (0.1)	-73% (-0.7)	-81% (-0.8)	-42% (-0.4)
335	sorbin and SH3 domain-containing protein 2 isoform X3 [Sus scrofa]	XP_020931225	SORBS2		155 kDa	< 0.0001	-0.61	[0,-1]	16% (0.2)	-6% (-0.1)	-6% (-0.1)	-54% (-0.5)	-76% (-0.8)	-52% (-0.5)
336	lamin-B2 [Sus scrofa]	XP_003354039	LMNB2		70 kDa	< 0.0001	-0.61	[0,-1]	-19% (-0.2)	-2% (0.0)	14% (0.1)	-76% (-0.8)	-43% (-0.4)	-60% (-0.6)
337	40S ribosomal protein SA [Sus scrofa]	NP_001032223	RPSA		33 kDa	< 0.0001	-0.61	[0,-1]	14% (0.1)	-1% (0.0)	-14% (-0.1)	-46% (-0.5)	-75% (-0.7)	-59% (-0.6)
338	LOW QUALITY PROTEIN: coiled-coil domain-containing protein 141 [Sus scrofa]	XP_020930976	CCDC141		175 kDa	< 0.0001	-0.61	[0,-1]	-4% (0.0)	8% (0.1)	-1% (0.0)	-61% (-0.6)	-59% (-0.6)	-71% (-0.7)
339	FH1/FH2 domain-containing protein 3 isoform X2 [Sus scrofa]	XP_020951933	FHOD3		179 kDa	< 0.0001	-0.61	[0,-1]	-1% (0.0)	-9% (-0.1)	17% (0.2)	-81% (-0.8)	-58% (-0.6)	-55% (-0.6)
340	dolichyl-diphosphooligosaccharide--protein glycosyltransferase 48 kDa subunit precursor [Sus scrofa]	NP_999353	DDOST		49 kDa	0.001	-0.61	[0,-1]	7% (0.1)	-7% (-0.1)	-2% (0.0)	-60% (-0.6)	-68% (-0.7)	-54% (-0.5)
341	bisphosphoglycerate mutase [Sus scrofa]	XP_020934835	BPGM		30 kDa	0.002	-0.61	[0,-1]	-19% (-0.2)	-44% (-0.4)	51% (0.5)	-113% (-1.1)	-43% (-0.4)	-17% (-0.2)
342	septin-10 isoform X1 [Sus scrofa]	XP_020942748	SEPT10		53 kDa	0.008	-0.61	[0,-1]	2% (0.0)	-0% (0.0)	-1% (0.0)	-60% (-0.6)	-63% (-0.6)	-61% (-0.6)
343	importin subunit alpha-7 isoform X1 [Sus scrofa]	XP_020951465	KPNA6		60 kDa	0.008	-0.61	[0,-1]	-1% (0.0)	-0% (0.0)	1% (0.0)	-62% (-0.6)	-59% (-0.6)	-61% (-0.6)
344	hexokinase-1 [Sus scrofa]	NP_001230113	HK1		102 kDa	< 0.0001	-0.6	[0,-1]	7% (0.1)	-12% (-0.1)	4% (0.0)	-65% (-0.7)	-68% (-0.7)	-49% (-0.5)
345	PDZ and LIM domain protein 5 isoform X3 [Sus scrofa]	XP_020957407	PDLIM5		78 kDa	< 0.0001	-0.6	[0,-1]	1% (0.0)	-5% (0.0)	5% (0.1)	-66% (-0.7)	-61% (-0.6)	-55% (-0.5)
346	catenin beta-1 [Sus scrofa]	NP_999532	CTNNB1	(+5)	86 kDa	< 0.0001	-0.6	[0,-1]	-5% (0.0)	5% (0.0)	1% (0.0)	-65% (-0.7)	-59% (-0.6)	-68% (-0.7)
347	ras-related C3 botulinum toxin substrate 1 [Sus scrofa]	NP_001230514	RAC1	(+1)	21 kDa	< 0.0001	-0.6	[0,-1]	10% (0.1)	-6% (-0.1)	-6% (-0.1)	-56% (-0.6)	-73% (-0.7)	-56% (-0.6)
348	eukaryotic translation initiation factor 3 subunit I [Sus scrofa]	NP_001231553	EIF3I		36 kDa	< 0.0001	-0.6	[0,-1]	14% (0.1)	-6% (-0.1)	-7% (-0.1)	-53% (-0.5)	-74% (-0.7)	-54% (-0.5)
349	synaptobrevin homolog YKT6 [Sus scrofa]	NP_001231843	YKT6		22 kDa	< 0.0001	-0.6	[0,-1]	12% (0.1)	-10% (-0.1)	-3% (0.0)	-56% (-0.6)	-71% (-0.7)	-49% (-0.5)
350	ruvB-like 2 [Sus scrofa]	NP_001230796	RUVBL2		51 kDa	< 0.0001	-0.6	[0,-1]	-3% (0.0)	0% (0.0)	5% (0.0)	-64% (-0.6)	-55% (-0.6)	-59% (-0.6)
351	dynein assembly factor 5, axonemal isoform X1 [Sus scrofa]	XP_003481014	DNAAF5		94 kDa	0.00015	-0.6	[0,-1]	-5% (0.0)	10% (0.1)	-3% (0.0)	-57% (-0.6)	-55% (-0.6)	-70% (-0.7)
352	cell division cycle 5-like protein [Sus scrofa]	XP_001929632	CDC5L		92 kDa	0.011	-0.6	[0,-1]	-10% (-0.1)	27% (0.3)	-9% (-0.1)	-51% (-0.5)	-51% (-0.5)	-88% (-0.9)
353	LOW QUALITY PROTEIN: ATP-dependent RNA helicase DDX42 [Sus scrofa]	XP_020922429	DDX42		103 kDa	0.014	-0.6	[0,-1]	4% (0.0)	-28% (-0.3)	10% (0.1)	-76% (-0.8)	-68% (-0.7)	-37% (-0.4)
354	medium-chain specific acyl-CoA dehydrogenase, mitochondrial precursor [Sus scrofa]	NP_999204	ACADM		46 kDa	< 0.0001	0.6	[0,1]	11% (0.1)	-5% (-0.1)	-7% (-0.1)	66% (0.7)	48% (0.5)	65% (0.7)
355	LOW QUALITY PROTEIN: mitochondrial fission process protein 1 [Sus scrofa]	XP_001929297	MTFP1		18 kDa	0.002	0.6	[0,1]	9% (0.1)	-23% (-0.2)	18% (0.2)	41% (0.4)	50% (0.5)	82% (0.8)
356	3-ketoacyl-CoA thiolase, mitochondrial [Sus scrofa]	NP_001161110	ACAA2		42 kDa	< 0.0001	0.61	[0,1]	-6% (-0.1)	2% (0.0)	3% (0.0)	57% (0.6)	66% (0.7)	57% (0.6)
357	complement C4-A precursor [Sus scrofa]	NP_001116561	C4A		193 kDa	< 0.0001	0.61	[0,1]	0% (0.0)	-37% (-0.4)	13% (0.1)	50% (0.5)	62% (0.6)	99% (1.0)
358	xanthine dehydrogenase/oxidase isoform X1 [Sus scrofa]	XP_020941334	XDH		147 kDa	0.015	0.61	[0,1]	-12% (-0.1)	-6% (-0.1)	44% (0.4)	17% (0.2)	73% (0.7)	68% (0.7)
359	NADH dehydrogenase [ubiquinone] iron-sulfur protein 7, mitochondrial isoform X3 [Sus scrofa]	XP_003354019	NDUFS7	(+1)	28 kDa	< 0.0001	0.62	[0,1]	-6% (-0.1)	1% (0.0)	3% (0.0)	59% (0.6)	68% (0.7)	60% (0.6)
360	cysteine desulfurase, mitochondrial [Sus scrofa]	NP_001129982	NFS1		50 kDa	0.001	0.62	[0,1]	4% (0.0)	-1% (0.0)	-2% (0.0)	63% (0.6)	57% (0.6)	63% (0.6)
361	regulator of microtubule dynamics protein 1 isoform X5 [Sus scrofa]	XP_013852092	RMDN1		31 kDa	0.01	0.62	[0,1]	12% (0.1)	23% (0.2)	-40% (-0.4)	102% (1.0)	49% (0.5)	39% (0.4)
362	LOW QUALITY PROTEIN: synemin [Sus scrofa]	XP_020954007	SYNM		147 kDa	< 0.0001	0.63	[0,1]	-5% (0.0)	4% (0.0)	2% (0.0)	60% (0.6)	67% (0.7)	58% (0.6)
363	four and a half LIM domains protein 2 [Sus scrofa]	XP_013851352	FHL2	(+4)	32 kDa	< 0.0001	0.63	[0,1]	13% (0.1)	37% (0.4)	-69% (-0.7)	133% (1.3)	49% (0.5)	26% (0.3)
364	perilipin-4 isoform X1 [Sus scrofa]	XP_020939713	PLIN4	(+2)	159 kDa	< 0.0001	0.63	[0,1]	-4% (0.0)	-2% (0.0)	7% (0.1)	62% (0.6)	72% (0.7)	70% (0.7)
365	gamma-synuclein [Sus scrofa]	NP_001096681	SNCG	(+2)	13 kDa	0.004	0.63	[0,1]	-34% (-0.3)	-25% (-0.3)	57% (0.6)	3% (0.0)	93% (0.9)	84% (0.8)
366	cytochrome c oxidase subunit 5A, mitochondrial [Sus scrofa]	XP_005666204	LOC100156967		17 kDa	< 0.0001	0.64	[0,1]	-11% (-0.1)	13% (0.1)	-2% (0.0)	65% (0.7)	74% (0.7)	50% (0.5)
367	ubiquinol-cytochrome c reductase binding protein [Sus scrofa]	NP_001172101	UQCRB		14 kDa	< 0.0001	0.64	[0,1]	8% (0.1)	14% (0.1)	-21% (-0.2)	86% (0.9)	58% (0.6)	50% (0.5)
368	ES1 protein homolog, mitochondrial [Sus scrofa]	XP_003359054	GATD3A		29 kDa	< 0.0001	0.64	[0,1]	-7% (-0.1)	6% (0.1)	3% (0.0)	62% (0.6)	71% (0.7)	58% (0.6)
369	galectin-1 [Sus scrofa]	NP_001001867	LGALS1		15 kDa	< 0.0001	0.64	[0,1]	22% (0.2)	-1% (0.0)	-28% (-0.3)	85% (0.9)	36% (0.4)	59% (0.6)
370	acyl-coenzyme A thioesterase 13 [Sus scrofa]	NP_001231908	ACOT13		15 kDa	0.001	0.64	[0,1]	-8% (-0.1)	15% (0.1)	-6% (-0.1)	70% (0.7)	74% (0.7)	50% (0.5)
371	aspartate aminotransferase, mitochondrial precursor [Sus scrofa]	NP_999093	GOT2		47 kDa	< 0.0001	0.65	[0,1]	-5% (0.0)	3% (0.0)	1% (0.0)	64% (0.6)	72% (0.7)	62% (0.6)
372	sarcalumenin isoform X2 [Sus scrofa]	XP_020942362	SRL		86 kDa	< 0.0001	0.65	[0,1]	-6% (-0.1)	18% (0.2)	-5% (0.0)	68% (0.7)	70% (0.7)	46% (0.5)
373	ATP synthase subunit d, mitochondrial [Sus scrofa]	NP_001231613	ATP5PD	(+1)	19 kDa	< 0.0001	0.65	[0,1]	8% (0.1)	8% (0.1)	-15% (-0.1)	81% (0.8)	57% (0.6)	57% (0.6)
374	inter-alpha-trypsin inhibitor heavy chain H1 precursor [Sus scrofa]	NP_999089	ITIH1		100 kDa	< 0.0001	0.65	[0,1]	3% (0.0)	-25% (-0.2)	17% (0.2)	46% (0.5)	61% (0.6)	88% (0.9)
375	succinate--CoA ligase [ADP-forming] subunit beta, mitochondrial isoform X2 [Sus scrofa]	XP_020921244	SUCLA2		44 kDa	< 0.0001	0.66	[0,1]	5% (0.1)	-4% (0.0)	-5% (0.0)	69% (0.7)	59% (0.6)	68% (0.7)
376	PDZ and LIM domain protein 1 [Sus scrofa]	NP_001302707	PDLIM1		36 kDa	< 0.0001	0.66	[0,1]	11% (0.1)	-11% (-0.1)	-3% (0.0)	70% (0.7)	56% (0.6)	77% (0.8)
377	hydroxyacid-oxoacid transhydrogenase, mitochondrial [Sus scrofa]	XP_003125651	ADHFE1		50 kDa	< 0.0001	0.66	[0,1]	-21% (-0.2)	27% (0.3)	-1% (0.0)	65% (0.7)	85% (0.9)	38% (0.4)
378	ATP synthase subunit e, mitochondrial [Sus scrofa]	NP_999080	ATP5ME		8 kDa	0.00065	0.66	[0,1]	-4% (0.0)	9% (0.1)	-2% (0.0)	68% (0.7)	71% (0.7)	57% (0.6)
379	NADH dehydrogenase [ubiquinone] iron-sulfur protein 5 [Sus scrofa]	NP_001231917	NDUFS5		12 kDa	0.001	0.67	[0,1]	-2% (0.0)	21% (0.2)	-11% (-0.1)	80% (0.8)	70% (0.7)	48% (0.5)
380	very long-chain specific acyl-CoA dehydrogenase, mitochondrial isoform X2 [Sus scrofa]	XP_003131991	ACADVL		70 kDa	< 0.0001	0.68	[0,1]	5% (0.0)	-19% (-0.2)	14% (0.1)	52% (0.5)	62% (0.6)	85% (0.9)
381	branched-chain-amino-acid aminotransferase, mitochondrial isoform X1 [Sus scrofa]	XP_013854062	BCAT2		49 kDa	< 0.0001	0.68	[0,1]	-11% (-0.1)	17% (0.2)	-2% (0.0)	71% (0.7)	79% (0.8)	50% (0.5)
382	glutaryl-CoA dehydrogenase, mitochondrial isoform X2 [Sus scrofa]	XP_020939374	GCDH		48 kDa	< 0.0001	0.68	[0,1]	3% (0.0)	4% (0.0)	-5% (0.0)	74% (0.7)	66% (0.7)	64% (0.6)
383	glycogen phosphorylase, muscle form [Sus scrofa]	XP_003122636	PYGM		97 kDa	< 0.0001	0.7	[0,1]	0% (0.0)	9% (0.1)	-9% (-0.1)	78% (0.8)	69% (0.7)	59% (0.6)
384	glycerol-3-phosphate dehydrogenase 1-like protein [Sus scrofa]	XP_003483187	GPD1L		38 kDa	< 0.0001	0.7	[0,1]	-2% (0.0)	8% (0.1)	-5% (0.0)	76% (0.8)	71% (0.7)	62% (0.6)
385	NADH dehydrogenase [ubiquinone] 1 beta subcomplex subunit 4 [Sus scrofa]	XP_003361930	NDUFB4		15 kDa	< 0.0001	0.7	[0,1]	-9% (-0.1)	1% (0.0)	3% (0.0)	66% (0.7)	78% (0.8)	68% (0.7)
386	tropomyosin beta chain isoform X1 [Sus scrofa]	XP_020936634	TPM2		33 kDa	< 0.0001	0.71	[0,1]	2% (0.0)	-3% (0.0)	1% (0.0)	70% (0.7)	68% (0.7)	74% (0.7)
387	hydroxyacyl-coenzyme A dehydrogenase, mitochondrial precursor [Sus scrofa]	NP_999496	HADH		34 kDa	< 0.0001	0.71	[0,1]	-8% (-0.1)	5% (0.0)	5% (0.0)	67% (0.7)	79% (0.8)	67% (0.7)
388	cytochrome c1, heme protein, mitochondrial [Sus scrofa]	XP_003125491	LOC100525869		35 kDa	< 0.0001	0.71	[0,1]	9% (0.1)	7% (0.1)	-20% (-0.2)	91% (0.9)	62% (0.6)	64% (0.6)
389	cytochrome c oxidase subunit 5B, mitochondrial precursor [Sus scrofa]	NP_001007518	COX5B		14 kDa	< 0.0001	0.71	[0,1]	13% (0.1)	23% (0.2)	-42% (-0.4)	114% (1.1)	59% (0.6)	49% (0.5)
390	NAD(P)H-hydrate epimerase precursor [Sus scrofa]	NP_001072132	NAXE		32 kDa	0.001	0.71	[0,1]	3% (0.0)	16% (0.2)	-19% (-0.2)	90% (0.9)	68% (0.7)	55% (0.5)
391	collagen alpha-1(VI) chain [Sus scrofa]	XP_020926753	LOC100623720	(+2)	109 kDa	< 0.0001	0.73	[0,1]	15% (0.2)	-8% (-0.1)	-10% (-0.1)	82% (0.8)	57% (0.6)	80% (0.8)
392	epoxide hydrolase 1 precursor [Sus scrofa]	NP_999520	EPHX1		52 kDa	< 0.0001	0.73	[0,1]	-6% (-0.1)	-17% (-0.2)	20% (0.2)	55% (0.5)	81% (0.8)	93% (0.9)
393	LOW QUALITY PROTEIN: serpin A3-5 [Sus scrofa]	XP_013833856	LOC396684		47 kDa	0.001	0.73	[0,1]	-17% (-0.2)	-24% (-0.2)	35% (0.3)	36% (0.4)	88% (0.9)	95% (0.9)
394	keratin, type I cytoskeletal 10 isoform X1 [Sus scrofa]	XP_003131508	KRT10		63 kDa	0.002	0.73	[0,1]	54% (0.5)	42% (0.4)	-87% (-0.9)	159% (1.6)	19% (0.2)	31% (0.3)
395	fatty aldehyde dehydrogenase isoform X2 [Sus scrofa]	XP_003132080	ALDH3A2	(+1)	54 kDa	< 0.0001	0.75	[0,1]	-6% (-0.1)	0% (0.0)	5% (0.0)	71% (0.7)	81% (0.8)	75% (0.7)
396	thiosulfate sulfurtransferase isoform X2 [Sus scrofa]	XP_005663867	TST		33 kDa	< 0.0001	0.75	[0,1]	5% (0.0)	-2% (0.0)	-7% (-0.1)	81% (0.8)	69% (0.7)	77% (0.8)
397	mimecan precursor [Sus scrofa]	NP_001302657	OGN	(+2)	34 kDa	< 0.0001	0.76	[0,1]	-4% (0.0)	26% (0.3)	-25% (-0.2)	104% (1.0)	84% (0.8)	53% (0.5)
398	NADH dehydrogenase [ubiquinone] 1 beta subcomplex subunit 9 [Sus scrofa]	XP_013851951	NDUFB9		22 kDa	< 0.0001	0.76	[0,1]	10% (0.1)	10% (0.1)	-31% (-0.3)	107% (1.1)	66% (0.7)	66% (0.7)
399	NADH dehydrogenase [ubiquinone] 1 alpha subcomplex subunit 5 isoform X1 [Sus scrofa]	XP_003134775	NDUFA5		13 kDa	< 0.0001	0.77	[0,1]	2% (0.0)	4% (0.0)	-4% (0.0)	80% (0.8)	74% (0.7)	73% (0.7)
400	succinate dehydrogenase [ubiquinone] iron-sulfur subunit, mitochondrial precursor [Sus scrofa]	NP_001098423	SDHB		32 kDa	< 0.0001	0.77	[0,1]	20% (0.2)	25% (0.3)	-39% (-0.4)	117% (1.2)	59% (0.6)	53% (0.5)
401	beta-2-glycoprotein 1 isoform X2 [Sus scrofa]	XP_005668719	APOH		32 kDa	0.00048	0.77	[0,1]	14% (0.1)	-1% (0.0)	-57% (-0.6)	118% (1.2)	47% (0.5)	61% (0.6)
402	NADH dehydrogenase [ubiquinone] iron-sulfur protein 8, mitochondrial isoform X2 [Sus scrofa]	XP_003122483	NDUFS8	(+2)	24 kDa	0.001	0.77	[0,1]	9% (0.1)	25% (0.2)	-24% (-0.2)	101% (1.0)	70% (0.7)	53% (0.5)
403	NADH dehydrogenase [ubiquinone] 1 beta subcomplex subunit 7 [Sus scrofa]	XP_003480823	NDUFB7		16 kDa	0.008	0.77	[0,1]	13% (0.1)	19% (0.2)	-56% (-0.6)	133% (1.3)	65% (0.6)	59% (0.6)
404	plasma protease C1 inhibitor precursor [Sus scrofa]	NP_001116666	SERPING1	(+1)	55 kDa	< 0.0001	0.78	[0,1]	-18% (-0.2)	-14% (-0.1)	36% (0.4)	42% (0.4)	95% (1.0)	91% (0.9)
405	LOW QUALITY PROTEIN: collagen alpha-3(VI) chain [Sus scrofa]	XP_020931400	COL6A3		335 kDa	< 0.0001	0.8	[0,1]	20% (0.2)	-11% (-0.1)	-11% (-0.1)	90% (0.9)	59% (0.6)	92% (0.9)
406	LOW QUALITY PROTEIN: collagen alpha-2(VI) chain [Sus scrofa]	XP_020938158	COL6A2		109 kDa	< 0.0001	0.8	[0,1]	16% (0.2)	-12% (-0.1)	-7% (-0.1)	86% (0.9)	64% (0.6)	92% (0.9)
407	60S ribosomal protein L3-like isoform X1 [Sus scrofa]	XP_020942449	RPL3L		48 kDa	0.0001	0.8	[0,1]	-1% (0.0)	12% (0.1)	-10% (-0.1)	91% (0.9)	82% (0.8)	68% (0.7)
408	delta(3,5)-Delta(2,4)-dienoyl-CoA isomerase, mitochondrial isoform X1 [Sus scrofa]	XP_020949268	ECH1	(+1)	33 kDa	< 0.0001	0.81	[0,1]	-5% (0.0)	6% (0.1)	-1% (0.0)	81% (0.8)	85% (0.8)	75% (0.8)
409	NADH dehydrogenase [ubiquinone] 1 alpha subcomplex subunit 8 [Sus scrofa]	NP_001177126	NDUFA8		20 kDa	< 0.0001	0.82	[0,1]	16% (0.2)	27% (0.3)	-58% (-0.6)	141% (1.4)	67% (0.7)	57% (0.6)
410	lumican precursor [Sus scrofa]	NP_001230268	LUM		39 kDa	< 0.0001	0.83	[0,1]	-16% (-0.2)	44% (0.4)	-13% (-0.1)	97% (1.0)	100% (1.0)	40% (0.4)
411	complement factor H isoform X1 [Sus scrofa]	XP_020937501	CFH		139 kDa	< 0.0001	0.83	[0,1]	-21% (-0.2)	-1% (0.0)	11% (0.1)	71% (0.7)	104% (1.0)	83% (0.8)
412	extracellular superoxide dismutase [Cu-Zn] isoform X1 [Sus scrofa]	XP_020956182	SOD3		32 kDa	0.008	0.83	[0,1]	-7% (-0.1)	-48% (-0.5)	23% (0.2)	60% (0.6)	90% (0.9)	131% (1.3)
413	D-beta-hydroxybutyrate dehydrogenase, mitochondrial [Sus scrofa]	XP_020925747	BDH1	(+3)	39 kDa	< 0.0001	0.85	[0,1]	-15% (-0.1)	10% (0.1)	3% (0.0)	82% (0.8)	99% (1.0)	74% (0.7)
414	inhibitor of carbonic anhydrase isoform X1 [Sus scrofa]	XP_020924179	ICA		78 kDa	< 0.0001	0.85	[0,1]	1% (0.0)	-25% (-0.2)	20% (0.2)	65% (0.6)	84% (0.8)	110% (1.1)
415	histidine-rich glycoprotein precursor [Sus scrofa]	NP_001231568	HRG		62 kDa	< 0.0001	0.85	[0,1]	-29% (-0.3)	18% (0.2)	10% (0.1)	73% (0.7)	113% (1.1)	65% (0.7)
416	NLR family member X1 isoform X1 [Sus scrofa]	XP_005667461	NLRX1	(+3)	108 kDa	< 0.0001	0.85	[0,1]	-7% (-0.1)	14% (0.1)	-2% (0.0)	86% (0.9)	92% (0.9)	70% (0.7)
417	cytochrome b5 reductase 1 [Sus scrofa]	NP_001230847	CYB5R1	(+1)	34 kDa	< 0.0001	0.85	[0,1]	-11% (-0.1)	2% (0.0)	7% (0.1)	77% (0.8)	95% (1.0)	83% (0.8)
418	aspartate aminotransferase, cytoplasmic [Sus scrofa]	NP_999092	GOT1		46 kDa	< 0.0001	0.86	[0,1]	-7% (-0.1)	7% (0.1)	0% (0.0)	86% (0.9)	94% (0.9)	81% (0.8)
419	fatty acid-binding protein, adipocyte [Sus scrofa]	NP_001002817	FABP4		15 kDa	< 0.0001	0.86	[0,1]	26% (0.3)	-41% (-0.4)	7% (0.1)	79% (0.8)	61% (0.6)	127% (1.3)
420	myosin regulatory light chain 2, atrial isoform [Sus scrofa]	XP_003134933	MYL7		19 kDa	< 0.0001	0.86	[-1,1]	-186% (Value missing)	73% (0.7)	-49% (-0.5)	162% (1.6)	300% (3.0)	41% (0.4)
421	coagulation factor IX [Sus scrofa]	NP_001157475	F9	(+1)	52 kDa	0.006	0.87	[0,1]	-17% (-0.2)	12% (0.1)	19% (0.2)	66% (0.7)	102% (1.0)	73% (0.7)
422	complement C3 isoform X1 [Sus scrofa]	XP_020936478	C3		192 kDa	< 0.0001	0.88	[0,1]	5% (0.0)	-28% (-0.3)	15% (0.1)	73% (0.7)	83% (0.8)	116% (1.2)
423	ubiquinone biosynthesis protein COQ9, mitochondrial [Sus scrofa]	XP_003355850	COQ9		35 kDa	< 0.0001	0.88	[0,1]	-2% (0.0)	9% (0.1)	-8% (-0.1)	95% (1.0)	90% (0.9)	78% (0.8)
424	receptor expression-enhancing protein 5 [Sus scrofa]	XP_003480935	REEP5		21 kDa	< 0.0001	0.88	[0,1]	-7% (-0.1)	-3% (0.0)	8% (0.1)	80% (0.8)	94% (0.9)	90% (0.9)
425	NADP-dependent malic enzyme, mitochondrial [Sus scrofa]	NP_001231187	ME3		67 kDa	< 0.0001	0.88	[0,1]	-5% (-0.1)	11% (0.1)	-6% (-0.1)	94% (0.9)	94% (0.9)	77% (0.8)
426	NADH dehydrogenase [ubiquinone] 1 beta subcomplex subunit 10 [Sus scrofa]	XP_020942457	NDUFB10		21 kDa	< 0.0001	0.89	[0,1]	20% (0.2)	29% (0.3)	-32% (-0.3)	120% (1.2)	68% (0.7)	59% (0.6)
427	heat shock protein beta-6 [Sus scrofa]	XP_003127107	HSPB6		17 kDa	< 0.0001	0.91	[0,1]	46% (0.5)	-26% (-0.3)	-10% (-0.1)	102% (1.0)	46% (0.5)	117% (1.2)
428	transthyretin precursor [Sus scrofa]	NP_999377	TTR		16 kDa	< 0.0001	0.95	[0,1]	-20% (-0.2)	-7% (-0.1)	20% (0.2)	74% (0.7)	114% (1.1)	101% (1.0)
429	NADH dehydrogenase [ubiquinone] iron-sulfur protein 6, mitochondrial [Sus scrofa]	XP_003134215	NDUFS6		13 kDa	< 0.0001	0.95	[0,1]	10% (0.1)	17% (0.2)	-22% (-0.2)	116% (1.2)	85% (0.8)	77% (0.8)
430	actin, alpha skeletal muscle [Sus scrofa]	NP_001161267	ACTA1	(+1)	42 kDa	0.001	0.98	[0,1]	10% (0.1)	-15% (-0.2)	-8% (-0.1)	105% (1.0)	87% (0.9)	112% (1.1)
431	glycerol-3-phosphate dehydrogenase [NAD(+)], cytoplasmic [Sus scrofa]	NP_001177169	GPD1	(+1)	38 kDa	0.003	0.98	[0,1]	47% (0.5)	2% (0.0)	-29% (-0.3)	125% (1.2)	47% (0.5)	93% (0.9)
432	vitamin D-binding protein [Sus scrofa]	XP_003357019	GC		53 kDa	< 0.0001	0.99	[0,1]	13% (0.1)	-13% (-0.1)	-2% (0.0)	103% (1.0)	89% (0.9)	114% (1.1)
433	L-xylulose reductase [Sus scrofa]	XP_020922060	LOC110255927		26 kDa	< 0.0001	0.99	[0,1]	-10% (-0.1)	4% (0.0)	7% (0.1)	95% (0.9)	112% (1.1)	99% (1.0)
434	creatine kinase S-type, mitochondrial [Sus scrofa]	NP_001038016	CKMT2	(+1)	47 kDa	< 0.0001	1	[0,1]	0% (0.0)	3% (0.0)	-1% (0.0)	101% (1.0)	101% (1.0)	97% (1.0)
435	myosin light chain 3 [Sus scrofa]	NP_001265702	MYL3		22 kDa	< 0.0001	1	[0,1]	2% (0.0)	29% (0.3)	-31% (-0.3)	130% (1.3)	97% (1.0)	71% (0.7)
436	troponin T, cardiac muscle isoform 6 [Sus scrofa]	NP_001244282	TNNT2	(+5)	34 kDa	< 0.0001	1.03	[0,1]	20% (0.2)	14% (0.1)	-59% (-0.6)	163% (1.6)	84% (0.8)	90% (0.9)
437	cytosolic 5'-nucleotidase 1A [Sus scrofa]	XP_020951648	NT5C1A		42 kDa	0.008	1.04	[0,1]	-8% (-0.1)	-11% (-0.1)	11% (0.1)	91% (0.9)	110% (1.1)	114% (1.1)
438	cytochrome c oxidase subunit 6B1 [Sus scrofa]	NP_001090966	COX6B	(+2)	10 kDa	< 0.0001	1.06	[0,1]	12% (0.1)	18% (0.2)	-58% (-0.6)	160% (1.6)	90% (0.9)	83% (0.8)
439	ankyrin repeat domain-containing protein 1 [Sus scrofa]	NP_999087	ANKRD1		36 kDa	0.00058	1.08	[0,1]	46% (0.5)	-87% (-0.9)	2% (0.0)	112% (1.1)	68% (0.7)	202% (2.0)
440	tubulin alpha-8 chain [Sus scrofa]	XP_003126645	TUBA8		50 kDa	0.001	1.09	[0,1]	-6% (-0.1)	4% (0.0)	6% (0.1)	103% (1.0)	114% (1.1)	106% (1.1)
441	myozenin-2 [Sus scrofa]	NP_001038058	MYOZ2		30 kDa	< 0.0001	1.1	[0,1]	19% (0.2)	-17% (-0.2)	-8% (-0.1)	117% (1.2)	91% (0.9)	127% (1.3)
442	nicotinamide/nicotinic acid mononucleotide adenylyltransferase 3 isoform X3 [Sus scrofa]	XP_020925197	NMNAT3		31 kDa	0.008	1.11	[0,1]	12% (0.1)	-12% (-0.1)	-16% (-0.2)	126% (1.3)	98% (1.0)	121% (1.2)
443	carbonic anhydrase 2 [Sus scrofa]	XP_001927840	LOC100154873		29 kDa	0.00011	1.14	[0,1]	-18% (-0.2)	-35% (-0.3)	76% (0.8)	40% (0.4)	134% (1.3)	151% (1.5)
444	decorin precursor [Sus scrofa]	NP_999085	DCN		40 kDa	< 0.0001	1.15	[0,1]	-7% (-0.1)	9% (0.1)	-3% (0.0)	118% (1.2)	122% (1.2)	107% (1.1)
445	alpha-1-antichymotrypsin 2 precursor [Sus scrofa]	NP_998952	SERPINA3-2		47 kDa	< 0.0001	1.23	[0,1]	-33% (-0.3)	-1% (0.0)	26% (0.3)	96% (1.0)	155% (1.6)	123% (1.2)
446	platelet-activating factor acetylhydrolase isoform X2 [Sus scrofa]	XP_020953937	PLA2G7		48 kDa	0.001	1.23	[0,1]	-13% (-0.1)	12% (0.1)	1% (0.0)	120% (1.2)	134% (1.3)	109% (1.1)
447	telethonin [Sus scrofa]	NP_001139226	TCAP		19 kDa	< 0.0001	1.24	[0,1]	10% (0.1)	11% (0.1)	-62% (-0.6)	189% (1.9)	117% (1.2)	117% (1.2)
448	coenzyme Q-binding protein COQ10 homolog A, mitochondrial isoform X1 [Sus scrofa]	XP_003126315	COQ10A		27 kDa	< 0.0001	1.25	[0,1]	3% (0.0)	-13% (-0.1)	6% (0.1)	118% (1.2)	121% (1.2)	137% (1.4)
449	calcium/calmodulin-dependent protein kinase type II subunit beta isoform X2 [Sus scrofa]	XP_020934295	CAMK2B		71 kDa	< 0.0001	1.28	[0,1]	17% (0.2)	2% (0.0)	-26% (-0.3)	154% (1.5)	112% (1.1)	126% (1.3)
450	dehydrogenase/reductase SDR family member 7C isoform X1 [Sus scrofa]	XP_003132036	DHRS7C	(+1)	35 kDa	0.003	1.44	[1,1]	6% (0.1)	234% (2.3)	-24% (-0.2)	166% (1.7)	136% (1.4)	-91% (Value missing)
451	myotilin [Sus scrofa]	NP_001093411	MYOT		56 kDa	< 0.0001	1.47	[0,1]	37% (0.4)	-28% (-0.3)	-14% (-0.1)	165% (1.7)	115% (1.1)	179% (1.8)
452	troponin I, cardiac muscle [Sus scrofa]	NP_001092069	TNNI3		24 kDa	< 0.0001	1.47	[0,1]	20% (0.2)	7% (0.1)	-26% (-0.3)	172% (1.7)	127% (1.3)	142% (1.4)
453	alpha-2-macroglobulin isoform X1 [Sus scrofa]	XP_013843850	A2M	(+1)	164 kDa	< 0.0001	1.48	[0,1]	-16% (-0.2)	-51% (-0.5)	42% (0.4)	108% (1.1)	167% (1.7)	201% (2.0)
454	ceruloplasmin precursor [Sus scrofa]	NP_001254623	CP	(+2)	122 kDa	< 0.0001	1.54	[0,1]	-33% (-0.3)	-16% (-0.2)	21% (0.2)	131% (1.3)	185% (1.8)	168% (1.7)
455	LOW QUALITY PROTEIN: myomesin-2 [Sus scrofa]	XP_020931561	MYOM2		166 kDa	< 0.0001	1.55	[0,1]	-7% (-0.1)	8% (0.1)	-0% (0.0)	154% (1.5)	161% (1.6)	146% (1.5)
456	myomesin-3 isoform X1 [Sus scrofa]	XP_020951192	MYOM3	(+1)	162 kDa	< 0.0001	1.55	[0,1]	-12% (-0.1)	5% (0.0)	5% (0.0)	148% (1.5)	164% (1.6)	148% (1.5)
457	LOW QUALITY PROTEIN: pregnancy zone protein [Sus scrofa]	XP_020948034	PZP		167 kDa	< 0.0001	1.63	[0,1]	-11% (-0.1)	-23% (-0.2)	26% (0.3)	137% (1.4)	173% (1.7)	186% (1.9)
458	complement factor I [Sus scrofa]	XP_013844801	CFI		65 kDa	0.001	1.65	[0,1]	5% (0.1)	-1% (0.0)	-10% (-0.1)	175% (1.8)	161% (1.6)	166% (1.7)
459	serotransferrin precursor [Sus scrofa]	NP_001231582	TF		79 kDa	< 0.0001	1.68	[0,1]	-15% (-0.1)	21% (0.2)	-6% (-0.1)	175% (1.7)	185% (1.9)	147% (1.5)
460	PDZ and LIM domain protein 5 isoform X11 [Sus scrofa]	XP_020957417	PDLIM5	(+1)	24 kDa	0.008	1.74	[0,1]	-1% (0.0)	-37% (-0.4)	21% (0.2)	153% (1.5)	174% (1.7)	211% (2.1)
461	creatine kinase M-type [Sus scrofa]	NP_001123421	CKM		43 kDa	< 0.0001	1.77	[0,1]	-11% (-0.1)	8% (0.1)	3% (0.0)	171% (1.7)	185% (1.9)	166% (1.7)
462	alanine aminotransferase 1 isoform X1 [Sus scrofa]	XP_003125488	GPT		61 kDa	< 0.0001	1.79	[0,1]	-4% (0.0)	-14% (-0.1)	23% (0.2)	158% (1.6)	183% (1.8)	194% (1.9)
463	acetyl-coenzyme A synthetase 2-like, mitochondrial isoform X2 [Sus scrofa]	XP_001927148	ACSS1		74 kDa	< 0.0001	1.84	[0,1]	4% (0.0)	-12% (-0.1)	7% (0.1)	178% (1.8)	179% (1.8)	195% (1.9)
464	immunoglobulin J chain [Sus scrofa]	XP_003357009	JCHAIN		18 kDa	0.008	1.87	[-1,1]	28% (0.3)	-238% (Value missing)	27% (0.3)	154% (1.5)	152% (1.5)	418% (4.2)
465	dehydrogenase/reductase SDR family member 4 [Sus scrofa]	NP_999184	DHRS4		30 kDa	< 0.0001	1.95	[0,1]	11% (0.1)	-18% (-0.2)	7% (0.1)	185% (1.9)	182% (1.8)	211% (2.1)
466	IgG heavy chain precursor [Sus scrofa]	NP_998993	LOC396781		52 kDa	< 0.0001	1.97	[0,1]	-3% (0.0)	-118% (Value missing)	33% (0.3)	169% (1.7)	204% (2.0)	320% (3.2)
467	hemopexin precursor [Sus scrofa]	NP_999118	HPX		51 kDa	< 0.0001	2.19	[0,1]	-27% (-0.3)	-11% (-0.1)	26% (0.3)	195% (1.9)	246% (2.5)	233% (2.3)
468	haptoglobin precursor [Sus scrofa]	NP_999165	HP	(+1)	38 kDa	< 0.0001	2.25	[0,1]	-38% (-0.4)	-67% (-0.7)	79% (0.8)	141% (1.4)	258% (2.6)	287% (2.9)
469	C4b-binding protein alpha chain isoform X1 [Sus scrofa]	XP_005667607	C4BPA	(+3)	69 kDa	0.001	2.31	[0,1]	0% (No data)	-55% (-0.5)	11% (0.1)	211% (2.1)	0% (No data)	276% (2.8)
470	carbonic anhydrase 1 [Sus scrofa]	XP_001924218	LOC100153915		29 kDa	< 0.0001	2.6	[0,1]	-17% (-0.2)	-30% (-0.3)	58% (0.6)	205% (2.1)	281% (2.8)	294% (2.9)
471	serum albumin precursor [Sus scrofa]	NP_001005208	ALB		70 kDa	< 0.0001	3.02	[0,1]	-13% (-0.1)	-10% (-0.1)	7% (0.1)	298% (3.0)	318% (3.2)	315% (3.1)
