# Supplementary material for: Progressive Proteome Changes in the Myocardium of a Pig Model for Duchenne Muscular Dystrophy
Source: iScience. 2020 Sep 1;23(9):101516. doi: 10.1016/j.isci.2020.101516 (PMC7495112; doi:10.1016/j.isci.2020.101516)
Supplement: Table S4. Lists of Proteins with Abundance Changes in 2-Day-Old DMD versus WT Animals; Related to Figure 4 [file mmc5.xlsx]

## Sheet: DMD2d vs WT2d
	Supplementary Table 4: DMD2d vs WT2d
#	Protein	Accession	Gene Symbol	Alternate ID	MW	p-value	log2 fold change	Quantitative Clustering	WT-2d 1879	WT-2d 1880	WT-2d 3981	DMD-2d 379-11	DMD-2d 1536	DMD-2d 1544
1	immunoglobulin lambda-like polypeptide 5 precursor [Sus scrofa]	NP_001230248	LOC100152327		24 kDa	< 0.0001	-4.93	[0,-1]	148% (1.5)	161% (1.6)	-175% (-1.8)	-717% (Value missing)	-730% (Value missing)	-394% (-3.9)
2	immunoglobulin J chain [Sus scrofa]	XP_003357009	JCHAIN		18 kDa	0.008	-3.71	[1,-1]	22% (0.2)	236% (2.4)	-38% (-0.4)	-379% (-3.8)	-593% (Value missing)	-320% (-3.2)
3	myosin-6 isoform X1 [Sus scrofa]	XP_020954892	MYH6, LOC100736765	(+2)	226 kDa	< 0.0001	-3.33	[1,-1]	247% (2.5)	49% (0.5)	-84% (-0.8)	-589% (Value missing)	-391% (-3.9)	-257% (-2.6)
4	myosin regulatory light chain 2, atrial isoform [Sus scrofa]	XP_003134933	MYL7		19 kDa	< 0.0001	-3.16	[0,-1]	282% (2.8)	-132% (-1.3)	-14% (-0.1)	-624% (Value missing)	-210% (-2.1)	-329% (-3.3)
5	IgG heavy chain precursor [Sus scrofa]	NP_998993	LOC396781		52 kDa	< 0.0001	-3	[0,-1]	75% (0.8)	109% (1.1)	-58% (-0.6)	-377% (-3.8)	-411% (Value missing)	-244% (-2.4)
6	polymeric immunoglobulin receptor precursor [Sus scrofa]	NP_999324	PIGR	(+1)	83 kDa	< 0.0001	-2.75	[0,-1]	63% (0.6)	103% (1.0)	-79% (-0.8)	-364% (-3.6)	-404% (Value missing)	-223% (-2.2)
7	60S ribosomal protein L27 [Sus scrofa]	NP_001090948	RPL27		16 kDa	< 0.0001	-2.41	[0,-1]	22% (0.2)	16% (0.2)	-25% (-0.2)	-264% (-2.6)	-258% (-2.6)	-217% (-2.2)
8	vitamin D-binding protein [Sus scrofa]	XP_003357019	GC		53 kDa	< 0.0001	-2.15	[0,-1]	10% (0.1)	-11% (-0.1)	-10% (-0.1)	-225% (-2.3)	-203% (-2.0)	-204% (-2.0)
9	60S ribosomal protein L24 [Sus scrofa]	XP_003132745	RPL24		18 kDa	< 0.0001	-2.14	[0,-1]	31% (0.3)	14% (0.1)	-36% (-0.4)	-245% (-2.5)	-230% (-2.3)	-179% (-1.8)
10	serum albumin precursor [Sus scrofa]	NP_001005208	ALB		70 kDa	< 0.0001	-1.88	[0,-1]	33% (0.3)	5% (0.1)	-17% (-0.2)	-234% (-2.3)	-206% (-2.1)	-184% (-1.8)
11	60S ribosomal protein L28 isoform X2 [Sus scrofa]	XP_020950669	RPL28		19 kDa	< 0.0001	-1.8	[0,-1]	10% (0.1)	-27% (-0.3)	5% (0.1)	-192% (-1.9)	-155% (-1.5)	-187% (-1.9)
12	40S ribosomal protein S8 [Sus scrofa]	XP_003128108	RPS8		24 kDa	< 0.0001	-1.77	[0,-1]	14% (0.1)	-23% (-0.2)	-1% (0.0)	-192% (-1.9)	-156% (-1.6)	-177% (-1.8)
13	procollagen-lysine,2-oxoglutarate 5-dioxygenase 1 [Sus scrofa]	XP_003127625	PLOD1		83 kDa	0.008	-1.75	[0,-1]	9% (0.1)	0% (No data)	-12% (-0.1)	-184% (-1.8)	0% (No data)	-163% (-1.6)
14	dystrophin isoform X6 [Sus scrofa]	XP_020935207	DMD		426 kDa	< 0.0001	-1.7	[0,-1]	-3% (0.0)	-1% (0.0)	8% (0.1)	-169% (-1.7)	-171% (-1.7)	-180% (-1.8)
15	carnitine O-palmitoyltransferase 1, liver isoform [Sus scrofa]	NP_001123277	CPT1A		88 kDa	0.008	-1.65	[0,-1]	2% (0.0)	13% (0.1)	-12% (-0.1)	-168% (-1.7)	-179% (-1.8)	-155% (-1.5)
16	fibromodulin [Sus scrofa]	XP_003130153	FMOD		43 kDa	0.008	-1.63	[0,-1]	-7% (-0.1)	-14% (-0.1)	23% (0.2)	-156% (-1.6)	-149% (-1.5)	-186% (-1.9)
17	serotransferrin precursor [Sus scrofa]	NP_001231582	TF		79 kDa	< 0.0001	-1.57	[0,-1]	36% (0.4)	-33% (-0.3)	-0% (0.0)	-194% (-1.9)	-124% (-1.2)	-157% (-1.6)
18	apolipoprotein A-IV precursor [Sus scrofa]	NP_999553	APOA4		43 kDa	< 0.0001	-1.5	[0,-1]	54% (0.5)	33% (0.3)	-65% (-0.6)	-205% (-2.1)	-184% (-1.8)	-86% (-0.9)
19	SPARC precursor [Sus scrofa]	NP_001026964	SPARC		34 kDa	< 0.0001	-1.48	[0,-1]	2% (0.0)	-3% (0.0)	1% (0.0)	-149% (-1.5)	-145% (-1.4)	-149% (-1.5)
20	apolipoprotein C-III precursor [Sus scrofa]	NP_001002801	APOC3	(+3)	11 kDa	0.001	-1.43	[0,-1]	19% (0.2)	28% (0.3)	-77% (-0.8)	-163% (-1.6)	-173% (-1.7)	-67% (-0.7)
21	60S ribosomal protein L32 [Sus scrofa]	NP_001001636	RPL32	(+1)	16 kDa	0.008	-1.4	[0,-1]	-18% (-0.2)	49% (0.5)	-12% (-0.1)	-123% (-1.2)	-190% (-1.9)	-130% (-1.3)
22	xanthine dehydrogenase/oxidase isoform X1 [Sus scrofa]	XP_020941334	XDH		147 kDa	0.008	-1.33	[0,-1]	21% (0.2)	-26% (-0.3)	-47% (-0.5)	-155% (-1.5)	-107% (-1.1)	-87% (-0.9)
23	60S ribosomal protein L21 [Sus scrofa]	XP_003482912	RPL21	(+4)	19 kDa	0.001	-1.29	[0,-1]	14% (0.1)	-22% (-0.2)	-2% (0.0)	-145% (-1.4)	-109% (-1.1)	-129% (-1.3)
24	transferrin receptor protein 1 [Sus scrofa]	NP_999166	TFRC		86 kDa	< 0.0001	-1.26	[0,-1]	-28% (-0.3)	-22% (-0.2)	68% (0.7)	-103% (-1.0)	-108% (-1.1)	-198% (-2.0)
25	LOW QUALITY PROTEIN: serpin A3-8 [Sus scrofa]	XP_020955329	LOC106504547		47 kDa	0.001	-1.26	[0,-1]	78% (0.8)	68% (0.7)	-22% (-0.2)	-169% (-1.7)	-160% (-1.6)	-69% (-0.7)
26	60S ribosomal protein L19 [Sus scrofa]	XP_003131557	RPL19		23 kDa	0.001	-1.25	[0,-1]	14% (0.1)	-2% (0.0)	-12% (-0.1)	-140% (-1.4)	-124% (-1.2)	-114% (-1.1)
27	LOW QUALITY PROTEIN: pregnancy zone protein [Sus scrofa]	XP_020948034	PZP		167 kDa	< 0.0001	-1.24	[0,-1]	20% (0.2)	23% (0.2)	-28% (-0.3)	-142% (-1.4)	-145% (-1.4)	-94% (-0.9)
28	apolipoprotein A-I preproprotein [Sus scrofa]	NP_999563	APOA1		30 kDa	< 0.0001	-1.24	[0,-1]	67% (0.7)	-3% (0.0)	-60% (-0.6)	-192% (-1.9)	-122% (-1.2)	-65% (-0.7)
29	40S ribosomal protein S12 [Sus scrofa]	NP_999528	RPS12		15 kDa	0.001	-1.21	[0,-1]	-20% (-0.2)	-27% (-0.3)	62% (0.6)	-102% (-1.0)	-96% (-1.0)	-185% (-1.8)
30	dnaJ homolog subfamily A member 1 [Sus scrofa]	NP_001231092	DNAJA1	(+1)	45 kDa	< 0.0001	-1.19	[0,-1]	-18% (-0.2)	8% (0.1)	17% (0.2)	-101% (-1.0)	-126% (-1.3)	-135% (-1.4)
31	TRPM8 channel-associated factor 1 isoform X1 [Sus scrofa]	XP_003134613	LOC100519808	(+3)	102 kDa	0.0027	-1.14	[0,-1]	-46% (-0.5)	86% (0.9)	20% (0.2)	-64% (-0.6)	-196% (-2.0)	-131% (-1.3)
32	60S ribosomal protein L13a isoform X1 [Sus scrofa]	XP_013854094	RPL13A		56 kDa	0.00051	-1.13	[0,-1]	19% (0.2)	-8% (-0.1)	-0% (0.0)	-131% (-1.3)	-105% (-1.1)	-113% (-1.1)
33	elongation factor 1-beta [Sus scrofa]	NP_001230453	EEF1B2		25 kDa	< 0.0001	-1.12	[0,-1]	-26% (-0.3)	20% (0.2)	24% (0.2)	-85% (-0.9)	-132% (-1.3)	-136% (-1.4)
34	transforming acidic coiled-coil-containing protein 2 [Sus scrofa]	NP_001245281	TACC2		112 kDa	0.003	-1.12	[0,-1]	39% (0.4)	-27% (-0.3)	11% (0.1)	-153% (-1.5)	-86% (-0.9)	-125% (-1.2)
35	mitochondrial import inner membrane translocase subunit Tim13 [Sus scrofa]	XP_003354038	TIMM13		11 kDa	0.008	-1.12	[0,-1]	-25% (-0.2)	0% (0.0)	24% (0.2)	-87% (-0.9)	-112% (-1.1)	-134% (-1.3)
36	60S ribosomal protein L37a isoform X1 [Sus scrofa]	XP_020931904	RPL37A		11 kDa	0.008	-1.08	[0,-1]	-21% (-0.2)	0% (No data)	30% (0.3)	-85% (-0.9)	0% (No data)	-137% (-1.4)
37	liver carboxylesterase isoform X1 [Sus scrofa]	XP_020949216	CES1		62 kDa	< 0.0001	-1.07	[0,-1]	6% (0.1)	-47% (-0.5)	16% (0.2)	-113% (-1.1)	-61% (-0.6)	-123% (-1.2)
38	serpin H1 precursor [Sus scrofa]	NP_001231061	SERPINH1		47 kDa	< 0.0001	-1.06	[0,-1]	8% (0.1)	-13% (-0.1)	3% (0.0)	-114% (-1.1)	-93% (-0.9)	-108% (-1.1)
39	fatty acid synthase [Sus scrofa]	NP_001093400	FASN		272 kDa	< 0.0001	-1.06	[0,-1]	12% (0.1)	-8% (-0.1)	-9% (-0.1)	-117% (-1.2)	-98% (-1.0)	-97% (-1.0)
40	ankyrin repeat domain-containing protein 17 isoform X1 [Sus scrofa]	XP_020956038	ANKRD17	(+3)	276 kDa	0.008	-1.05	[0,-1]	12% (0.1)	-37% (-0.4)	39% (0.4)	-98% (-1.0)	-49% (-0.5)	-124% (-1.2)
41	thioredoxin domain-containing protein 12 [Sus scrofa]	XP_020952320	TXNDC12		19 kDa	< 0.0001	-1.04	[0,-1]	-5% (0.0)	-17% (-0.2)	23% (0.2)	-98% (-1.0)	-87% (-0.9)	-127% (-1.3)
42	60S ribosomal protein L13 [Sus scrofa]	NP_001230274	RPL13		24 kDa	< 0.0001	-1.02	[0,-1]	13% (0.1)	-8% (-0.1)	-3% (0.0)	-115% (-1.2)	-93% (-0.9)	-99% (-1.0)
43	periostin isoform X2 [Sus scrofa]	XP_005668408	POSTN		90 kDa	< 0.0001	-1.02	[0,-1]	29% (0.3)	-17% (-0.2)	-55% (-0.6)	-128% (-1.3)	-82% (-0.8)	-44% (-0.4)
44	proliferating cell nuclear antigen [Sus scrofa]	NP_001278854	PCNA		29 kDa	0.014	-1.02	[0,-1]	22% (0.2)	142% (1.4)	-31% (-0.3)	-129% (-1.3)	-250% (Value missing)	-77% (-0.8)
45	BAG family molecular chaperone regulator 2 isoform X1 [Sus scrofa]	XP_003128384	BAG2		24 kDa	< 0.0001	-1.01	[0,-1]	-10% (-0.1)	6% (0.1)	2% (0.0)	-92% (-0.9)	-108% (-1.1)	-104% (-1.0)
46	peptidyl-prolyl cis-trans isomerase FKBP4 [Sus scrofa]	NP_001182266	FKBP4		51 kDa	< 0.0001	-1	[0,-1]	-13% (-0.1)	-17% (-0.2)	23% (0.2)	-89% (-0.9)	-85% (-0.8)	-125% (-1.2)
47	creatine kinase B-type [Sus scrofa]	NP_001230504	CKB	(+1)	43 kDa	< 0.0001	-0.99	[0,-1]	20% (0.2)	-30% (-0.3)	18% (0.2)	-118% (-1.2)	-68% (-0.7)	-115% (-1.1)
48	LOW QUALITY PROTEIN: serpin A3-5 [Sus scrofa]	XP_013833856	LOC396684		47 kDa	< 0.0001	-0.99	[0,-1]	-1% (0.0)	3% (0.0)	-2% (0.0)	-99% (-1.0)	-103% (-1.0)	-98% (-1.0)
49	alpha-fetoprotein precursor [Sus scrofa]	NP_999482	AFP		69 kDa	< 0.0001	-0.98	[0,-1]	33% (0.3)	-43% (-0.4)	1% (0.0)	-130% (-1.3)	-53% (-0.5)	-99% (-1.0)
50	60S ribosomal protein L4 [Sus scrofa]	XP_005659919	RPL4		48 kDa	< 0.0001	-0.98	[0,-1]	8% (0.1)	-15% (-0.2)	13% (0.1)	-106% (-1.1)	-83% (-0.8)	-110% (-1.1)
51	haptoglobin precursor [Sus scrofa]	NP_999165	HP	(+1)	38 kDa	< 0.0001	-0.98	[0,-1]	25% (0.3)	45% (0.4)	-51% (-0.5)	-126% (-1.3)	-144% (-1.4)	-51% (-0.5)
52	40S ribosomal protein S17 [Sus scrofa]	NP_001001634	RPS17		16 kDa	0.001	-0.98	[0,-1]	-16% (-0.2)	-10% (-0.1)	25% (0.3)	-81% (-0.8)	-89% (-0.9)	-124% (-1.2)
53	60S ribosomal protein L31 [Sus scrofa]	XP_005662419	RPL31		14 kDa	0.008	-0.98	[0,-1]	-23% (-0.2)	9% (0.1)	42% (0.4)	-74% (-0.7)	-106% (-1.1)	-139% (-1.4)
54	60S ribosomal protein L7a [Sus scrofa]	XP_020926795	RPL7A		30 kDa	< 0.0001	-0.97	[0,-1]	7% (0.1)	1% (0.0)	-9% (-0.1)	-106% (-1.1)	-98% (-1.0)	-89% (-0.9)
55	tenascin-X isoform X1 [Sus scrofa]	XP_020953986	TNXB	(+9)	550 kDa	< 0.0001	-0.96	[0,-1]	21% (0.2)	-17% (-0.2)	-12% (-0.1)	-117% (-1.2)	-79% (-0.8)	-84% (-0.8)
56	mesencephalic astrocyte-derived neurotrophic factor precursor [Sus scrofa]	NP_001231584	MANF		20 kDa	0.001	-0.95	[0,-1]	70% (0.7)	-15% (-0.2)	24% (0.2)	-164% (-1.6)	-78% (-0.8)	-118% (-1.2)
57	alanyl-tRNA editing protein Aarsd1 [Sus scrofa]	XP_020922627	AARSD1		45 kDa	< 0.0001	-0.94	[0,-1]	16% (0.2)	10% (0.1)	-15% (-0.2)	-110% (-1.1)	-105% (-1.0)	-79% (-0.8)
58	heat shock protein HSP 90-beta [Sus scrofa]	NP_001231362	HSP90AB1	(+1)	83 kDa	< 0.0001	-0.93	[0,-1]	-7% (-0.1)	-11% (-0.1)	27% (0.3)	-86% (-0.9)	-83% (-0.8)	-121% (-1.2)
59	collagen alpha-1(III) chain precursor [Sus scrofa]	NP_001230226	COL3A1		139 kDa	0.001	-0.93	[0,-1]	40% (0.4)	-28% (-0.3)	-28% (-0.3)	-136% (-1.4)	-67% (-0.7)	-67% (-0.7)
60	alpha-1-syntrophin [Sus scrofa]	XP_003359993	SNTA1		54 kDa	0.001	-0.92	[0,-1]	-6% (-0.1)	-11% (-0.1)	17% (0.2)	-84% (-0.8)	-79% (-0.8)	-107% (-1.1)
61	transmembrane protein 263 [Sus scrofa]	XP_020947226	TMEM263		12 kDa	< 0.0001	-0.91	[0,-1]	9% (0.1)	3% (0.0)	-11% (-0.1)	-100% (-1.0)	-94% (-0.9)	-79% (-0.8)
62	peroxisomal multifunctional enzyme type 2 [Sus scrofa]	NP_999471	HSD17B4		80 kDa	< 0.0001	-0.9	[0,-1]	13% (0.1)	-8% (-0.1)	-7% (-0.1)	-104% (-1.0)	-84% (-0.8)	-84% (-0.8)
63	40S ribosomal protein S11 [Sus scrofa]	NP_001230999	RPS11	(+1)	18 kDa	< 0.0001	-0.89	[0,-1]	-3% (0.0)	-13% (-0.1)	16% (0.2)	-86% (-0.9)	-77% (-0.8)	-106% (-1.1)
64	calcyclin-binding protein isoform X1 [Sus scrofa]	XP_003130369	CACYBP		26 kDa	0.001	-0.87	[0,-1]	-29% (-0.3)	-4% (0.0)	10% (0.1)	-59% (-0.6)	-84% (-0.8)	-97% (-1.0)
65	heparin cofactor 2 [Sus scrofa]	XP_001929601	SERPIND1		56 kDa	0.001	-0.86	[0,-1]	6% (0.1)	13% (0.1)	-38% (-0.4)	-92% (-0.9)	-99% (-1.0)	-48% (-0.5)
66	mitochondrial import inner membrane translocase subunit Tim9 [Sus scrofa]	XP_020958325	TIMM9	(+1)	10 kDa	0.008	-0.86	[0,-1]	-31% (-0.3)	-23% (-0.2)	55% (0.6)	-58% (-0.6)	-66% (-0.7)	-144% (-1.4)
67	serpin A3-8 [Sus scrofa]	XP_001928857	LOC100153899	(+1)	47 kDa	< 0.0001	-0.85	[0,-1]	11% (0.1)	-6% (-0.1)	-1% (0.0)	-96% (-1.0)	-79% (-0.8)	-84% (-0.8)
68	serine/arginine-rich splicing factor 10 isoform 1 [Sus scrofa]	NP_001231298	SRSF10		31 kDa	0.00049	-0.85	[0,-1]	14% (0.1)	-19% (-0.2)	6% (0.1)	-101% (-1.0)	-67% (-0.7)	-91% (-0.9)
69	deoxyuridine 5'-triphosphate nucleotidohydrolase, mitochondrial isoform X1 [Sus scrofa]	XP_003353418	DUT	(+1)	24 kDa	0.001	-0.84	[0,-1]	7% (0.1)	-30% (-0.3)	0% (0.0)	-92% (-0.9)	-54% (-0.5)	-84% (-0.8)
70	LDLR chaperone MESD [Sus scrofa]	XP_001928898	MESD		26 kDa	0.001	-0.84	[0,-1]	0% (0.0)	7% (0.1)	-10% (-0.1)	-84% (-0.8)	-91% (-0.9)	-75% (-0.7)
71	creatine kinase M-type [Sus scrofa]	NP_001123421	CKM		43 kDa	< 0.0001	-0.82	[0,-1]	10% (0.1)	-4% (0.0)	-6% (-0.1)	-87% (-0.9)	-75% (-0.8)	-73% (-0.7)
72	E3 ubiquitin-protein ligase CHIP [Sus scrofa]	XP_003124756	STUB1		35 kDa	0.008	-0.82	[0,-1]	-37% (-0.4)	1% (0.0)	27% (0.3)	-44% (-0.4)	-82% (-0.8)	-107% (-1.1)
73	60S ribosomal protein L18 [Sus scrofa]	XP_020950359	RPL18		22 kDa	< 0.0001	-0.81	[0,-1]	1% (0.0)	-12% (-0.1)	12% (0.1)	-82% (-0.8)	-69% (-0.7)	-93% (-0.9)
74	LOW QUALITY PROTEIN: mitochondrial inner membrane protein OXA1L, partial [Sus scrofa]	XP_013833683	OXA1L		60 kDa	< 0.0001	-0.81	[0,-1]	11% (0.1)	-10% (-0.1)	2% (0.0)	-91% (-0.9)	-70% (-0.7)	-82% (-0.8)
75	biglycan isoform X2 [Sus scrofa]	XP_003135523	BGN	(+1)	41 kDa	0.00027	-0.8	[0,-1]	27% (0.3)	-9% (-0.1)	-37% (-0.4)	-107% (-1.1)	-71% (-0.7)	-44% (-0.4)
76	beta-2-glycoprotein 1 isoform X2 [Sus scrofa]	XP_005668719	APOH		32 kDa	0.0007	-0.8	[0,-1]	16% (0.2)	-38% (-0.4)	36% (0.4)	-86% (-0.9)	-33% (-0.3)	-107% (-1.1)
77	monoacylglycerol lipase ABHD12 [Sus scrofa]	XP_020933912	ABHD12		45 kDa	0.011	-0.8	[0,-1]	-10% (-0.1)	-9% (-0.1)	15% (0.1)	-68% (-0.7)	-69% (-0.7)	-94% (-0.9)
78	60S ribosomal protein L3 [Sus scrofa]	NP_001230992	RPL3		46 kDa	< 0.0001	-0.79	[0,-1]	-2% (0.0)	-30% (-0.3)	17% (0.2)	-76% (-0.8)	-48% (-0.5)	-96% (-1.0)
79	ethanolamine-phosphate cytidylyltransferase isoform X2 [Sus scrofa]	XP_020922088	PCYT2		44 kDa	0.005	-0.79	[0,-1]	10% (0.1)	-14% (-0.1)	-2% (0.0)	-90% (-0.9)	-66% (-0.7)	-78% (-0.8)
80	clustered mitochondria protein homolog isoform X2 [Sus scrofa]	XP_020923283	CLUH		178 kDa	< 0.0001	-0.78	[0,-1]	13% (0.1)	-16% (-0.2)	3% (0.0)	-92% (-0.9)	-64% (-0.6)	-81% (-0.8)
81	E3 ubiquitin-protein ligase HECTD1 isoform X1 [Sus scrofa]	XP_013833590	HECTD1	(+3)	236 kDa	0.001	-0.78	[0,-1]	-15% (-0.1)	6% (0.1)	8% (0.1)	-63% (-0.6)	-84% (-0.8)	-86% (-0.9)
82	60S ribosomal protein L17 [Sus scrofa]	NP_001231487	RPL17	(+1)	21 kDa	0.002	-0.78	[0,-1]	3% (0.0)	23% (0.2)	-35% (-0.4)	-81% (-0.8)	-100% (-1.0)	-42% (-0.4)
83	protein disulfide-isomerase [Sus scrofa]	XP_020922086	P4HB		56 kDa	< 0.0001	-0.77	[0,-1]	3% (0.0)	-8% (-0.1)	2% (0.0)	-80% (-0.8)	-69% (-0.7)	-79% (-0.8)
84	40S ribosomal protein S18 [Sus scrofa]	NP_999105	RPS18		18 kDa	< 0.0001	-0.77	[0,-1]	1% (0.0)	-10% (-0.1)	10% (0.1)	-78% (-0.8)	-68% (-0.7)	-87% (-0.9)
85	importin-7 isoform X1 [Sus scrofa]	XP_013834519	IPO7		119 kDa	< 0.0001	-0.77	[0,-1]	-6% (-0.1)	-28% (-0.3)	26% (0.3)	-71% (-0.7)	-48% (-0.5)	-103% (-1.0)
86	thioredoxin-related transmembrane protein 2 isoform X2 [Sus scrofa]	XP_005660953	TMX2	(+1)	34 kDa	0.008	-0.77	[0,-1]	-14% (-0.1)	0% (No data)	28% (0.3)	-63% (-0.6)	0% (No data)	-105% (-1.0)
87	elongation factor G, mitochondrial isoform X2 [Sus scrofa]	XP_013837621	GFM1		81 kDa	< 0.0001	-0.76	[0,-1]	8% (0.1)	-13% (-0.1)	5% (0.0)	-84% (-0.8)	-63% (-0.6)	-82% (-0.8)
88	60S ribosomal protein L27a [Sus scrofa]	XP_003482544	RPL27A		17 kDa	< 0.0001	-0.75	[0,-1]	-9% (-0.1)	-6% (-0.1)	11% (0.1)	-68% (-0.7)	-69% (-0.7)	-87% (-0.9)
89	lysine--tRNA ligase isoform X2 [Sus scrofa]	XP_003126904	KARS		68 kDa	< 0.0001	-0.75	[0,-1]	11% (0.1)	-4% (0.0)	-6% (-0.1)	-86% (-0.9)	-70% (-0.7)	-69% (-0.7)
90	glutamine--fructose-6-phosphate aminotransferase [isomerizing] 1 isoform X1 [Sus scrofa]	XP_005662547	GFPT1		79 kDa	< 0.0001	-0.75	[0,-1]	-4% (0.0)	-10% (-0.1)	37% (0.4)	-71% (-0.7)	-65% (-0.6)	-111% (-1.1)
91	collagen alpha-2(I) chain precursor [Sus scrofa]	NP_001230584	COL1A2		129 kDa	< 0.0001	-0.75	[0,-1]	33% (0.3)	-13% (-0.1)	-22% (-0.2)	-110% (-1.1)	-63% (-0.6)	-54% (-0.5)
92	60S ribosomal protein L26 [Sus scrofa]	NP_001230387	RPL26	(+1)	17 kDa	< 0.0001	-0.74	[0,-1]	-11% (-0.1)	1% (0.0)	12% (0.1)	-63% (-0.6)	-75% (-0.8)	-87% (-0.9)
93	eukaryotic translation initiation factor 1 [Sus scrofa]	XP_003483030	EIF1		13 kDa	0.008	-0.74	[0,-1]	-5% (0.0)	-15% (-0.2)	16% (0.2)	-69% (-0.7)	-59% (-0.6)	-90% (-0.9)
94	probable ATP-dependent RNA helicase DDX5 isoform X1 [Sus scrofa]	XP_020922417	DDX5	(+2)	74 kDa	< 0.0001	-0.73	[0,-1]	-10% (-0.1)	-11% (-0.1)	31% (0.3)	-63% (-0.6)	-63% (-0.6)	-104% (-1.0)
95	LOW QUALITY PROTEIN: latent-transforming growth factor beta-binding protein 4 [Sus scrofa]	XP_020950058	LTBP4		174 kDa	< 0.0001	-0.73	[0,-1]	15% (0.1)	0% (0.0)	-36% (-0.4)	-88% (-0.9)	-72% (-0.7)	-36% (-0.4)
96	small glutamine-rich tetratricopeptide repeat-containing protein alpha [Sus scrofa]	NP_001231321	SGTA	(+2)	34 kDa	0.001	-0.73	[0,-1]	-14% (-0.1)	-8% (-0.1)	29% (0.3)	-58% (-0.6)	-64% (-0.6)	-102% (-1.0)
97	60S ribosomal protein L8 [Sus scrofa]	XP_005655354	RPL8		28 kDa	< 0.0001	-0.72	[0,-1]	11% (0.1)	-7% (-0.1)	-7% (-0.1)	-83% (-0.8)	-65% (-0.6)	-66% (-0.7)
98	40S ribosomal protein S21 [Sus scrofa]	NP_001090949	RPS21	(+1)	9 kDa	0.001	-0.72	[0,-1]	-7% (-0.1)	-15% (-0.1)	47% (0.5)	-65% (-0.7)	-58% (-0.6)	-120% (-1.2)
99	60S ribosomal protein L7 [Sus scrofa]	NP_001106688	RPL7		29 kDa	< 0.0001	-0.71	[0,-1]	-8% (-0.1)	-7% (-0.1)	13% (0.1)	-63% (-0.6)	-64% (-0.6)	-84% (-0.8)
100	mimecan precursor [Sus scrofa]	NP_001302657	OGN	(+2)	34 kDa	< 0.0001	-0.71	[0,-1]	2% (0.0)	-18% (-0.2)	21% (0.2)	-76% (-0.8)	-56% (-0.6)	-94% (-0.9)
101	protein disulfide-isomerase A6 precursor [Sus scrofa]	NP_001182048	PDIA6		48 kDa	< 0.0001	-0.71	[0,-1]	-6% (-0.1)	-22% (-0.2)	14% (0.1)	-64% (-0.6)	-47% (-0.5)	-84% (-0.8)
102	LOW QUALITY PROTEIN: fibrillin-2 [Sus scrofa]	XP_020940379	FBN2		314 kDa	0.001	-0.7	[0,-1]	23% (0.2)	-32% (-0.3)	-13% (-0.1)	-95% (-0.9)	-39% (-0.4)	-58% (-0.6)
103	eukaryotic translation initiation factor 3 subunit H isoform X1 [Sus scrofa]	XP_003125563	EIF3H	(+1)	40 kDa	0.001	-0.7	[0,-1]	-16% (-0.2)	18% (0.2)	3% (0.0)	-55% (-0.5)	-88% (-0.9)	-74% (-0.7)
104	cellular nucleic acid-binding protein isoform X1 [Sus scrofa]	XP_020925077	CNBP	(+11)	20 kDa	0.001	-0.7	[0,-1]	-19% (-0.2)	1% (0.0)	26% (0.3)	-52% (-0.5)	-72% (-0.7)	-97% (-1.0)
105	hypoxia up-regulated protein 1 isoform X8 [Sus scrofa]	XP_020918615	HYOU1		118 kDa	< 0.0001	-0.69	[0,-1]	-3% (0.0)	1% (0.0)	1% (0.0)	-65% (-0.6)	-70% (-0.7)	-68% (-0.7)
106	stress-induced-phosphoprotein 1 [Sus scrofa]	XP_003353842	STIP1		62 kDa	< 0.0001	-0.69	[0,-1]	-22% (-0.2)	-2% (0.0)	52% (0.5)	-47% (-0.5)	-67% (-0.7)	-121% (-1.2)
107	60S ribosomal protein L18a isoform X1 [Sus scrofa]	XP_003123559	RPL18A	(+2)	21 kDa	< 0.0001	-0.69	[0,-1]	12% (0.1)	-5% (-0.1)	-4% (0.0)	-80% (-0.8)	-64% (-0.6)	-65% (-0.6)
108	histone H2B type 1-B [Sus scrofa]	XP_020954093	LOC110261486		14 kDa	0.003	-0.69	[0,-1]	-4% (0.0)	-32% (-0.3)	32% (0.3)	-63% (-0.6)	-35% (-0.4)	-100% (-1.0)
109	LOW QUALITY PROTEIN: thrombospondin-4 [Sus scrofa]	XP_020940149	THBS4		106 kDa	0.011	-0.69	[0,-1]	41% (0.4)	-26% (-0.3)	-42% (-0.4)	-107% (-1.1)	-41% (-0.4)	-25% (-0.3)
110	40S ribosomal protein S3a [Sus scrofa]	NP_001131091	RPS3A		30 kDa	< 0.0001	-0.68	[0,-1]	-1% (0.0)	-20% (-0.2)	17% (0.2)	-68% (-0.7)	-48% (-0.5)	-85% (-0.8)
111	60S ribosomal protein L23a [Sus scrofa]	XP_003131820	RPL23A		18 kDa	< 0.0001	-0.68	[0,-1]	-3% (0.0)	-10% (-0.1)	7% (0.1)	-63% (-0.6)	-56% (-0.6)	-73% (-0.7)
112	protein transport protein Sec31A isoform X14 [Sus scrofa]	XP_005656635	SEC31A	(+42)	132 kDa	< 0.0001	-0.68	[0,-1]	16% (0.2)	-21% (-0.2)	-8% (-0.1)	-85% (-0.8)	-47% (-0.5)	-60% (-0.6)
113	cation-independent mannose-6-phosphate receptor precursor [Sus scrofa]	NP_001231402	IGF2R		273 kDa	0.001	-0.68	[0,-1]	-7% (-0.1)	13% (0.1)	-1% (0.0)	-61% (-0.6)	-81% (-0.8)	-68% (-0.7)
114	60S ribosomal protein L14 [Sus scrofa]	NP_001090947	RPL14	(+1)	23 kDa	< 0.0001	-0.67	[0,-1]	11% (0.1)	-7% (-0.1)	-4% (0.0)	-77% (-0.8)	-61% (-0.6)	-63% (-0.6)
115	collagen alpha-1(I) chain isoform X1 [Sus scrofa]	XP_020922812	COL1A1		139 kDa	< 0.0001	-0.67	[0,-1]	34% (0.3)	-5% (-0.1)	-34% (-0.3)	-101% (-1.0)	-61% (-0.6)	-32% (-0.3)
116	rho guanine nucleotide exchange factor 2 isoform X4 [Sus scrofa]	XP_020944128	ARHGEF2		118 kDa	< 0.0001	-0.66	[0,-1]	7% (0.1)	-10% (-0.1)	6% (0.1)	-73% (-0.7)	-56% (-0.6)	-72% (-0.7)
117	60S ribosomal protein L23 [Sus scrofa]	NP_001123427	RPL23		15 kDa	< 0.0001	-0.66	[0,-1]	1% (0.0)	-13% (-0.1)	14% (0.1)	-66% (-0.7)	-53% (-0.5)	-80% (-0.8)
118	nucleophosmin [Sus scrofa]	XP_013846116	NPM1		33 kDa	< 0.0001	-0.66	[0,-1]	-5% (0.0)	-15% (-0.1)	17% (0.2)	-61% (-0.6)	-52% (-0.5)	-84% (-0.8)
119	LOW QUALITY PROTEIN: calponin-3 [Sus scrofa]	XP_003125950	CNN3		36 kDa	0.00026	-0.66	[0,-1]	-4% (0.0)	-9% (-0.1)	13% (0.1)	-61% (-0.6)	-56% (-0.6)	-78% (-0.8)
120	translationally-controlled tumor protein [Sus scrofa]	NP_999538	TPT1		20 kDa	0.001	-0.66	[0,-1]	-11% (-0.1)	4% (0.0)	9% (0.1)	-55% (-0.5)	-70% (-0.7)	-75% (-0.7)
121	mitochondrial pyruvate carrier 2 [Sus scrofa]	XP_003355118	MPC2		14 kDa	0.008	-0.66	[0,-1]	-27% (-0.3)	-14% (-0.1)	15% (0.1)	-41% (-0.4)	-53% (-0.5)	-82% (-0.8)
122	elongation factor 1-delta isoform X1 [Sus scrofa]	XP_020946117	EEF1D		70 kDa	< 0.0001	-0.65	[0,-1]	-7% (-0.1)	-9% (-0.1)	16% (0.2)	-58% (-0.6)	-56% (-0.6)	-80% (-0.8)
123	40S ribosomal protein S23 [Sus scrofa]	NP_998929	RPS23		16 kDa	< 0.0001	-0.65	[0,-1]	13% (0.1)	-13% (-0.1)	-2% (0.0)	-78% (-0.8)	-52% (-0.5)	-63% (-0.6)
124	tenascin isoform X2 [Sus scrofa]	XP_020938766	TNC	(+5)	264 kDa	< 0.0001	-0.65	[0,0]	-0% (0.0)	0% (No data)	0% (No data)	-64% (-0.6)	0% (No data)	0% (No data)
125	ceruloplasmin precursor [Sus scrofa]	NP_001254623	CP	(+2)	122 kDa	0.00042	-0.65	[0,-1]	37% (0.4)	-11% (-0.1)	-10% (-0.1)	-98% (-1.0)	-52% (-0.5)	-52% (-0.5)
126	probable ATP-dependent RNA helicase DDX23 [Sus scrofa]	XP_020947246	DDX23		96 kDa	0.001	-0.65	[0,0]	-1% (0.0)	6% (0.1)	0% (No data)	-65% (-0.6)	-71% (-0.7)	0% (No data)
127	vigilin [Sus scrofa]	XP_020930915	HDLBP	(+10)	142 kDa	0.006	-0.65	[0,-1]	-12% (-0.1)	8% (0.1)	13% (0.1)	-54% (-0.5)	-72% (-0.7)	-79% (-0.8)
128	fragile X mental retardation syndrome-related protein 1 isoform X3 [Sus scrofa]	XP_005670074	FXR1	(+1)	73 kDa	0.00078	-0.64	[0,-1]	-32% (-0.3)	8% (0.1)	9% (0.1)	-33% (-0.3)	-73% (-0.7)	-74% (-0.7)
129	hemopexin precursor [Sus scrofa]	NP_999118	HPX		51 kDa	0.001	-0.64	[0,-1]	49% (0.5)	-8% (-0.1)	-18% (-0.2)	-106% (-1.1)	-50% (-0.5)	-40% (-0.4)
130	nuclear migration protein nudC [Sus scrofa]	NP_001230732	NUDC		38 kDa	< 0.0001	-0.63	[0,-1]	2% (0.0)	-12% (-0.1)	9% (0.1)	-65% (-0.6)	-51% (-0.5)	-71% (-0.7)
131	DIS3-like exonuclease 2 isoform X2 [Sus scrofa]	XP_020930179	DIS3L2		99 kDa	< 0.0001	-0.63	[0,-1]	17% (0.2)	-14% (-0.1)	4% (0.0)	-81% (-0.8)	-49% (-0.5)	-68% (-0.7)
132	40S ribosomal protein S14 [Sus scrofa]	XP_020940685	RPS14	(+2)	16 kDa	< 0.0001	-0.63	[0,-1]	-3% (0.0)	-7% (-0.1)	12% (0.1)	-60% (-0.6)	-55% (-0.6)	-74% (-0.7)
133	eukaryotic translation initiation factor 2A isoform X1 [Sus scrofa]	XP_020925259	EIF2A		65 kDa	< 0.0001	-0.63	[0,-1]	17% (0.2)	1% (0.0)	-8% (-0.1)	-79% (-0.8)	-64% (-0.6)	-55% (-0.5)
134	40S ribosomal protein S2 [Sus scrofa]	XP_020942455	RPS2		31 kDa	< 0.0001	-0.62	[0,-1]	10% (0.1)	-6% (-0.1)	-1% (0.0)	-71% (-0.7)	-55% (-0.6)	-61% (-0.6)
135	calumenin isoform X1 [Sus scrofa]	XP_003484071	CALU		37 kDa	< 0.0001	-0.62	[0,-1]	10% (0.1)	-11% (-0.1)	-3% (0.0)	-74% (-0.7)	-52% (-0.5)	-59% (-0.6)
136	epidermal growth factor receptor substrate 15-like 1 isoform X4 [Sus scrofa]	XP_020939247	EPS15L1		103 kDa	0.00054	-0.62	[0,-1]	2% (0.0)	11% (0.1)	-5% (0.0)	-65% (-0.6)	-73% (-0.7)	-57% (-0.6)
137	40S ribosomal protein S13 [Sus scrofa]	NP_001231758	RPS13		17 kDa	0.001	-0.62	[0,-1]	0% (0.0)	-21% (-0.2)	12% (0.1)	-63% (-0.6)	-42% (-0.4)	-74% (-0.7)
138	ATP-dependent 6-phosphofructokinase, muscle type isoform X1 [Sus scrofa]	XP_020946864	PFKM	(+6)	89 kDa	< 0.0001	-0.61	[0,-1]	-7% (-0.1)	4% (0.0)	2% (0.0)	-54% (-0.5)	-67% (-0.7)	-65% (-0.6)
139	78 kDa glucose-regulated protein isoform X2 [Sus scrofa]	XP_001927830	HSPA5	(+1)	72 kDa	< 0.0001	-0.61	[0,-1]	1% (0.0)	-9% (-0.1)	7% (0.1)	-63% (-0.6)	-52% (-0.5)	-68% (-0.7)
140	nascent polypeptide-associated complex subunit alpha isoform X1 [Sus scrofa]	XP_020947460	NACA	(+2)	66 kDa	< 0.0001	-0.61	[0,-1]	28% (0.3)	-2% (0.0)	-17% (-0.2)	-88% (-0.9)	-58% (-0.6)	-43% (-0.4)
141	aminoacyl tRNA synthase complex-interacting multifunctional protein 1 [Sus scrofa]	NP_001107755	AIMP1		35 kDa	< 0.0001	-0.61	[0,-1]	0% (0.0)	-14% (-0.1)	16% (0.2)	-62% (-0.6)	-47% (-0.5)	-77% (-0.8)
142	60S ribosomal protein L10a [Sus scrofa]	NP_001090946	RPL10A	(+1)	25 kDa	0.003	-0.61	[0,-1]	-2% (0.0)	-10% (-0.1)	5% (0.1)	-59% (-0.6)	-52% (-0.5)	-67% (-0.7)
143	succinate dehydrogenase [ubiquinone] iron-sulfur subunit, mitochondrial precursor [Sus scrofa]	NP_001098423	SDHB		32 kDa	0.007	-0.61	[0,-1]	-40% (-0.4)	-10% (-0.1)	36% (0.4)	-23% (-0.2)	-53% (-0.5)	-99% (-1.0)
144	ufm1-specific protease 2 [Sus scrofa]	XP_005671778	UFSP2		53 kDa	0.008	-0.61	[0,-1]	15% (0.2)	0% (0.0)	-16% (-0.2)	-77% (-0.8)	-62% (-0.6)	-46% (-0.5)
145	signal sequence receptor, alpha [Sus scrofa]	NP_001172096	SSR1		32 kDa	0.008	-0.61	[0,-1]	-11% (-0.1)	7% (0.1)	-4% (0.0)	-51% (-0.5)	-70% (-0.7)	-59% (-0.6)
146	60S ribosomal protein L5 [Sus scrofa]	NP_001107756	RPL5		34 kDa	< 0.0001	-0.6	[0,-1]	6% (0.1)	-11% (-0.1)	5% (0.0)	-66% (-0.7)	-49% (-0.5)	-64% (-0.6)
147	non-specific lipid-transfer protein [Sus scrofa]	NP_001161887	SCP2		59 kDa	< 0.0001	-0.6	[0,-1]	-5% (-0.1)	1% (0.0)	6% (0.1)	-56% (-0.6)	-61% (-0.6)	-67% (-0.7)
148	alpha-centractin [Sus scrofa]	XP_001928912	ACTR1A		43 kDa	0.00033	-0.6	[0,-1]	-7% (-0.1)	-1% (0.0)	12% (0.1)	-54% (-0.5)	-58% (-0.6)	-73% (-0.7)
149	platelet-activating factor acetylhydrolase isoform X2 [Sus scrofa]	XP_020953937	PLA2G7		48 kDa	0.003	-0.6	[0,-1]	10% (0.1)	-3% (0.0)	-13% (-0.1)	-69% (-0.7)	-56% (-0.6)	-46% (-0.5)
150	thy-1 membrane glycoprotein precursor [Sus scrofa]	NP_001139601	THY1	(+2)	18 kDa	0.0031	-0.6	[0,-1]	-31% (-0.3)	-1% (0.0)	70% (0.7)	-31% (-0.3)	-60% (-0.6)	-131% (-1.3)
151	gamma-soluble NSF attachment protein [Sus scrofa]	XP_020951710	NAPG		35 kDa	0.004	-0.6	[0,-1]	-21% (-0.2)	20% (0.2)	14% (0.1)	-39% (-0.4)	-80% (-0.8)	-74% (-0.7)
152	ribose-phosphate pyrophosphokinase 1 [Sus scrofa]	XP_003135349	PRPS1		35 kDa	0.008	-0.6	[0,-1]	5% (0.1)	-18% (-0.2)	4% (0.0)	-66% (-0.7)	-42% (-0.4)	-64% (-0.6)
153	enhancer of mRNA-decapping protein 4 [Sus scrofa]	XP_003126974	EDC4		152 kDa	0.008	-0.6	[0,0]	2% (0.0)	-7% (-0.1)	0% (No data)	-62% (-0.6)	-53% (-0.5)	0% (No data)
154	myotilin [Sus scrofa]	NP_001093411	MYOT		56 kDa	< 0.0001	0.6	[0,1]	-18% (-0.2)	8% (0.1)	13% (0.1)	82% (0.8)	55% (0.6)	50% (0.5)
155	flavin reductase (NADPH) [Sus scrofa]	XP_003355965	BLVRB		22 kDa	0.001	0.6	[0,1]	36% (0.4)	4% (0.0)	-49% (-0.5)	28% (0.3)	59% (0.6)	113% (1.1)
156	sorbin and SH3 domain-containing protein 2 isoform X3 [Sus scrofa]	XP_020931225	SORBS2		155 kDa	< 0.0001	0.61	[0,1]	-30% (-0.3)	10% (0.1)	16% (0.2)	91% (0.9)	51% (0.5)	46% (0.5)
157	caveolin-3 [Sus scrofa]	NP_001032226	CAV3		17 kDa	0.001	0.61	[0,1]	-13% (-0.1)	15% (0.1)	-2% (0.0)	74% (0.7)	46% (0.5)	63% (0.6)
158	spectrin beta chain, erythrocytic [Sus scrofa]	XP_013833744	SPTB	(+3)	270 kDa	< 0.0001	0.64	[0,1]	15% (0.1)	12% (0.1)	-26% (-0.3)	49% (0.5)	52% (0.5)	90% (0.9)
159	coronin-1A [Sus scrofa]	XP_020943687	CORO1A	(+1)	51 kDa	< 0.0001	0.64	[0,1]	-28% (-0.3)	36% (0.4)	9% (0.1)	91% (0.9)	27% (0.3)	53% (0.5)
160	sulfide:quinone oxidoreductase, mitochondrial [Sus scrofa]	NP_001231167	SQOR	(+8)	50 kDa	0.00013	0.64	[0,1]	-13% (-0.1)	4% (0.0)	4% (0.0)	77% (0.8)	59% (0.6)	59% (0.6)
161	keratin, type II cytoskeletal 2 epidermal [Sus scrofa]	NP_001092053	KRT2		66 kDa	0.002	0.64	[0,1]	-44% (-0.4)	47% (0.5)	-4% (0.0)	108% (1.1)	16% (0.2)	67% (0.7)
162	peptidyl-prolyl cis-trans isomerase FKBP5 isoform X2 [Sus scrofa]	XP_013833281	FKBP5	(+2)	52 kDa	0.001	0.66	[0,0]	-1% (0.0)	0% (No data)	1% (0.0)	66% (0.7)	0% (No data)	64% (0.6)
163	haloacid dehalogenase-like hydrolase domain-containing protein 3 [Sus scrofa]	XP_020923397	HDHD3	(+3)	28 kDa	0.008	0.66	[0,1]	15% (0.2)	-31% (-0.3)	16% (0.2)	51% (0.5)	96% (1.0)	50% (0.5)
164	cytosol aminopeptidase isoform X2 [Sus scrofa]	XP_003356918	LAP3		56 kDa	< 0.0001	0.67	[0,1]	-7% (-0.1)	21% (0.2)	-12% (-0.1)	73% (0.7)	45% (0.4)	78% (0.8)
165	D-beta-hydroxybutyrate dehydrogenase, mitochondrial [Sus scrofa]	XP_020925747	BDH1	(+3)	39 kDa	< 0.0001	0.68	[0,1]	-5% (-0.1)	6% (0.1)	-4% (0.0)	72% (0.7)	61% (0.6)	73% (0.7)
166	protein S100-A8 [Sus scrofa]	NP_001153743	S100A8		10 kDa	< 0.0001	0.68	[0,1]	14% (0.1)	-1% (0.0)	-15% (-0.1)	53% (0.5)	68% (0.7)	82% (0.8)
167	band 3 anion transport protein isoform X1 [Sus scrofa]	XP_005668813	SLC4A1		104 kDa	0.00016	0.69	[0,1]	65% (0.7)	24% (0.2)	-80% (-0.8)	6% (0.1)	48% (0.5)	153% (1.5)
168	gamma-synuclein [Sus scrofa]	NP_001096681	SNCG	(+2)	13 kDa	0.001	0.69	[0,1]	38% (0.4)	1% (0.0)	-45% (-0.5)	30% (0.3)	67% (0.7)	113% (1.1)
169	apolipoprotein B-100 isoform X1 [Sus scrofa]	XP_020941351	APOB		517 kDa	0.001	0.69	[0,0]	100% (1.0)	54% (0.5)	-42% (-0.4)	-34% (-0.3)	12% (0.1)	108% (1.1)
170	glutathione peroxidase 1 [Sus scrofa]	NP_999366	GPX1		23 kDa	0.00012	0.7	[0,1]	-16% (-0.2)	8% (0.1)	3% (0.0)	86% (0.9)	62% (0.6)	66% (0.7)
171	cadherin-2 [Sus scrofa]	XP_020951864	CDH2		100 kDa	0.00095	0.7	[0,1]	-30% (-0.3)	8% (0.1)	13% (0.1)	98% (1.0)	60% (0.6)	55% (0.6)
172	keratin, type II cytoskeletal 8 [Sus scrofa]	NP_001153087	KRT8		54 kDa	< 0.0001	0.71	[0,1]	-10% (-0.1)	-8% (-0.1)	15% (0.2)	81% (0.8)	80% (0.8)	56% (0.6)
173	LOW QUALITY PROTEIN: ankyrin-1 [Sus scrofa]	XP_020933972	ANK1		208 kDa	< 0.0001	0.72	[0,1]	50% (0.5)	28% (0.3)	-43% (-0.4)	24% (0.2)	44% (0.4)	115% (1.1)
174	protein 4.1 isoform X2 [Sus scrofa]	XP_013851284	EPB41	(+4)	113 kDa	0.004	0.72	[0,0]	51% (0.5)	43% (0.4)	-57% (-0.6)	10% (0.1)	17% (0.2)	117% (1.2)
175	tubulointerstitial nephritis antigen-like isoform X1 [Sus scrofa]	XP_005665215	TINAGL1	(+1)	52 kDa	0.00059	0.78	[0,1]	-17% (-0.2)	50% (0.5)	-13% (-0.1)	94% (0.9)	28% (0.3)	90% (0.9)
176	bisphosphoglycerate mutase [Sus scrofa]	XP_020934835	BPGM		30 kDa	0.00021	0.79	[0,1]	32% (0.3)	7% (0.1)	-49% (-0.5)	42% (0.4)	66% (0.7)	122% (1.2)
177	high mobility group protein B1 [Sus scrofa]	NP_001004034	HMGB1	(+5)	25 kDa	0.00029	0.81	[0,1]	24% (0.2)	11% (0.1)	-20% (-0.2)	57% (0.6)	69% (0.7)	100% (1.0)
178	bifunctional epoxide hydrolase 2 [Sus scrofa]	NP_001001641	EPHX2		63 kDa	< 0.0001	0.85	[0,1]	-4% (0.0)	-21% (-0.2)	19% (0.2)	89% (0.9)	105% (1.1)	66% (0.7)
179	hemoglobin subunit alpha [Sus scrofa]	XP_020942625	LOC110259958	(+1)	15 kDa	< 0.0001	0.85	[0,1]	43% (0.4)	8% (0.1)	-47% (-0.5)	39% (0.4)	75% (0.8)	129% (1.3)
180	acyl-CoA synthetase short-chain family member 3, mitochondrial isoform X1 [Sus scrofa]	XP_003481811	ACSS3		75 kDa	< 0.0001	0.88	[0,1]	-2% (0.0)	23% (0.2)	-22% (-0.2)	88% (0.9)	63% (0.6)	109% (1.1)
181	NADH dehydrogenase [ubiquinone] 1 alpha subcomplex subunit 7 [Sus scrofa]	XP_003123233	NDUFA7		13 kDa	0.00063	0.88	[0,1]	25% (0.3)	39% (0.4)	-43% (-0.4)	55% (0.6)	42% (0.4)	125% (1.2)
182	keratin, type I cytoskeletal 19 [Sus scrofa]	XP_003131485	KRT19		44 kDa	< 0.0001	0.92	[0,1]	2% (0.0)	-3% (0.0)	-7% (-0.1)	90% (0.9)	94% (0.9)	99% (1.0)
183	protegrin-4 isoform X1 [Sus scrofa]	XP_020924182	NPG4		29 kDa	< 0.0001	0.94	[0,1]	-3% (0.0)	12% (0.1)	-9% (-0.1)	96% (1.0)	81% (0.8)	102% (1.0)
184	hemoglobin subunit beta [Sus scrofa]	NP_001138313	HBB		16 kDa	< 0.0001	0.98	[0,1]	49% (0.5)	-5% (0.0)	-46% (-0.5)	45% (0.4)	99% (1.0)	140% (1.4)
185	erythrocyte membrane protein band 4.2 isoform X1 [Sus scrofa]	XP_013848556	EPB42		76 kDa	0.003	1.05	[0,1]	47% (0.5)	45% (0.5)	-41% (-0.4)	58% (0.6)	60% (0.6)	146% (1.5)
186	LOW QUALITY PROTEIN: BAG family molecular chaperone regulator 3 [Sus scrofa]	XP_020929117	BAG3		68 kDa	< 0.0001	1.12	[0,1]	-15% (-0.2)	45% (0.4)	-4% (0.0)	127% (1.3)	67% (0.7)	116% (1.2)
187	plastin-2 [Sus scrofa]	XP_001929173	LCP1	(+1)	70 kDa	< 0.0001	1.14	[0,1]	-20% (-0.2)	59% (0.6)	31% (0.3)	136% (1.4)	58% (0.6)	86% (0.9)
188	spectrin alpha chain, erythrocytic 1 [Sus scrofa]	XP_005663276	SPTA1		280 kDa	< 0.0001	1.16	[0,1]	76% (0.8)	50% (0.5)	-37% (-0.4)	43% (0.4)	69% (0.7)	156% (1.6)
189	carbonic anhydrase 2 [Sus scrofa]	XP_001927840	LOC100154873		29 kDa	< 0.0001	1.16	[0,1]	38% (0.4)	2% (0.0)	-28% (-0.3)	79% (0.8)	115% (1.1)	145% (1.4)
190	coagulation factor XIII A chain [Sus scrofa]	XP_001927665	F13A1		83 kDa	0.001	1.17	[0,1]	-7% (-0.1)	61% (0.6)	-11% (-0.1)	124% (1.2)	56% (0.6)	128% (1.3)
