# Supplementary material for: Progressive Proteome Changes in the Myocardium of a Pig Model for Duchenne Muscular Dystrophy
Source: iScience. 2020 Sep 1;23(9):101516. doi: 10.1016/j.isci.2020.101516 (PMC7495112; doi:10.1016/j.isci.2020.101516)
Supplement: Table S5. Lists of Proteins with Abundance Changes in 3-Month-Old DMD versus WT Animals; Related to Figure 4 [file mmc6.xlsx]

## Sheet: DMD3m vs WT3m
	Supplementary Table 5: DMD3m vs WT2d
#	Protein	Accession	Gene Symbol	Alternate ID	MW	p-value	log2 fold change	Quantitative Clustering	WT-3m 1742	WT-3m 1744	WT-3m 1775	DMD-3m 211-12	DMD-3m 279-12	DMD-3m 1522
1	myosin-6 isoform X1 [Sus scrofa]	XP_020954892	MYH6, LOC100736765	(+2)	226 kDa	< 0.0001	-3.93	[0,-1]	-83% (-0.8)	-32% (-0.3)	124% (1.2)	-320% (-3.2)	-475% (Value missing)	-268% (-2.7)
2	dystrophin isoform X6 [Sus scrofa]	XP_020935207	DMD		426 kDa	< 0.0001	-2.59	[0,-1]	3% (0.0)	16% (0.2)	-6% (-0.1)	-270% (-2.7)	-251% (-2.5)	-259% (-2.6)
3	60S ribosomal protein L24 [Sus scrofa]	XP_003132745	RPL24		18 kDa	< 0.0001	-2.02	[0,-1]	11% (0.1)	0% (0.0)	-8% (-0.1)	-199% (-2.0)	-192% (-1.9)	-211% (-2.1)
4	60S ribosomal protein L27 [Sus scrofa]	NP_001090948	RPL27		16 kDa	< 0.0001	-1.96	[0,-1]	18% (0.2)	-11% (-0.1)	-1% (0.0)	-178% (-1.8)	-188% (-1.9)	-207% (-2.1)
5	60S ribosomal protein L31 [Sus scrofa]	XP_005662419	RPL31		14 kDa	0.008	-1.89	[0,-1]	19% (0.2)	-14% (-0.1)	-16% (-0.2)	-184% (-1.8)	-182% (-1.8)	-217% (-2.2)
6	interferon-induced GTP-binding protein Mx1 [Sus scrofa]	NP_999226	MX1		76 kDa	0.001	-1.7	[0,-1]	-59% (-0.6)	20% (0.2)	-42% (-0.4)	-188% (-1.9)	-125% (-1.3)	-108% (-1.1)
7	glycerol-3-phosphate dehydrogenase [NAD(+)], cytoplasmic [Sus scrofa]	NP_001177169	GPD1	(+1)	38 kDa	< 0.0001	-1.63	[0,-1]	-9% (-0.1)	29% (0.3)	-15% (-0.1)	-193% (-1.9)	-148% (-1.5)	-154% (-1.5)
8	histone H2B type 1-B [Sus scrofa]	XP_020954093	LOC110261486		14 kDa	0.001	-1.58	[0,-1]	-23% (-0.2)	25% (0.3)	-4% (0.0)	-183% (-1.8)	-153% (-1.5)	-133% (-1.3)
9	liver carboxylesterase isoform X1 [Sus scrofa]	XP_020949216	CES1		62 kDa	< 0.0001	-1.56	[0,-1]	-4% (0.0)	46% (0.5)	-35% (-0.4)	-207% (-2.1)	-125% (-1.3)	-156% (-1.6)
10	procollagen-lysine,2-oxoglutarate 5-dioxygenase 3 isoform X2 [Sus scrofa]	XP_020941920	PLOD3		85 kDa	0.001	-1.56	[1,-1]	-60% (-0.6)	47% (0.5)	192% (1.9)	-210% (-2.1)	-356% (Value missing)	-104% (-1.0)
11	60S ribosomal protein L28 isoform X2 [Sus scrofa]	XP_020950669	RPL28		19 kDa	< 0.0001	-1.5	[0,-1]	7% (0.1)	-9% (-0.1)	8% (0.1)	-141% (-1.4)	-158% (-1.6)	-157% (-1.6)
12	60S ribosomal protein L19 [Sus scrofa]	XP_003131557	RPL19		23 kDa	0.004	-1.42	[0,-1]	-6% (-0.1)	-13% (-0.1)	67% (0.7)	-119% (-1.2)	-198% (-2.0)	-125% (-1.3)
13	LOW QUALITY PROTEIN: histone H2B type 1 [Sus scrofa]	XP_003356615	LOC100156932	(+1)	14 kDa	0.005	-1.41	[0,-1]	-21% (-0.2)	33% (0.3)	-31% (-0.3)	-166% (-1.7)	-102% (-1.0)	-112% (-1.1)
14	vitamin D-binding protein [Sus scrofa]	XP_003357019	GC		53 kDa	< 0.0001	-1.35	[0,-1]	7% (0.1)	-19% (-0.2)	11% (0.1)	-117% (-1.2)	-146% (-1.5)	-142% (-1.4)
15	thy-1 membrane glycoprotein precursor [Sus scrofa]	NP_001139601	THY1	(+2)	18 kDa	0.001	-1.33	[0,-1]	38% (0.4)	16% (0.2)	-49% (-0.5)	-145% (-1.5)	-80% (-0.8)	-167% (-1.7)
16	40S ribosomal protein S8 [Sus scrofa]	XP_003128108	RPS8		24 kDa	0.00053	-1.26	[0,-1]	4% (0.0)	-26% (-0.3)	14% (0.1)	-98% (-1.0)	-139% (-1.4)	-129% (-1.3)
17	beta-sarcoglycan [Sus scrofa]	NP_001107759	SGCB		35 kDa	< 0.0001	-1.21	[0,-1]	-12% (-0.1)	-13% (-0.1)	36% (0.4)	-108% (-1.1)	-158% (-1.6)	-109% (-1.1)
18	60S ribosomal protein L21 [Sus scrofa]	XP_003482912	RPL21	(+4)	19 kDa	0.001	-1.17	[0,-1]	-20% (-0.2)	22% (0.2)	-7% (-0.1)	-139% (-1.4)	-110% (-1.1)	-97% (-1.0)
19	dystrobrevin alpha isoform X2 [Sus scrofa]	XP_013854742	DTNA	(+8)	81 kDa	0.00068	-1.15	[0,-1]	-10% (-0.1)	11% (0.1)	17% (0.2)	-123% (-1.2)	-129% (-1.3)	-103% (-1.0)
20	procollagen-lysine,2-oxoglutarate 5-dioxygenase 1 [Sus scrofa]	XP_003127625	PLOD1		83 kDa	0.008	-1.13	[0,-1]	0% (No data)	55% (0.5)	-10% (-0.1)	-168% (-1.7)	-104% (-1.0)	0% (No data)
21	60S ribosomal protein L32 [Sus scrofa]	NP_001001636	RPL32	(+1)	16 kDa	0.008	-1.07	[0,-1]	11% (0.1)	9% (0.1)	-12% (-0.1)	-116% (-1.2)	-96% (-1.0)	-118% (-1.2)
22	alpha-sarcoglycan precursor [Sus scrofa]	NP_001137594	SGCA	(+1)	42 kDa	< 0.0001	-1.05	[0,-1]	11% (0.1)	5% (0.0)	-8% (-0.1)	-110% (-1.1)	-96% (-1.0)	-116% (-1.2)
23	NADH dehydrogenase [ubiquinone] flavoprotein 3, mitochondrial isoform X1 [Sus scrofa]	XP_003359029	NDUFV3		48 kDa	0.014	-1.04	[0,-1]	85% (0.8)	-20% (-0.2)	-3% (0.0)	-69% (-0.7)	-85% (-0.8)	-173% (-1.7)
24	NAD-dependent protein deacetylase sirtuin-3, mitochondrial precursor [Sus scrofa]	NP_001103527	SIRT3		37 kDa	0.008	-1.03	[0,-1]	-47% (-0.5)	-7% (-0.1)	20% (0.2)	-98% (-1.0)	-124% (-1.2)	-57% (-0.6)
25	ubiquitin-like protein ISG15 [Sus scrofa]	NP_001121941	ISG15		19 kDa	0.014	-1.03	[0,-1]	-12% (-0.1)	35% (0.4)	-75% (-0.7)	-139% (-1.4)	-28% (-0.3)	-92% (-0.9)
26	cytosolic 5'-nucleotidase 1A [Sus scrofa]	XP_020951648	NT5C1A		42 kDa	0.008	-1.02	[0,-1]	-0% (0.0)	-12% (-0.1)	25% (0.2)	-90% (-0.9)	-126% (-1.3)	-101% (-1.0)
27	60S ribosomal protein L37a isoform X1 [Sus scrofa]	XP_020931904	RPL37A		11 kDa	0.008	-1.02	[0,-1]	0% (No data)	1% (0.0)	-3% (0.0)	-105% (-1.1)	-100% (-1.0)	0% (No data)
28	amine oxidase [flavin-containing] B [Sus scrofa]	NP_001001864	MAOB		58 kDa	< 0.0001	-1.01	[0,-1]	2% (0.0)	-16% (-0.2)	17% (0.2)	-85% (-0.9)	-118% (-1.2)	-103% (-1.0)
29	galectin-1 [Sus scrofa]	NP_001001867	LGALS1		15 kDa	< 0.0001	-1	[0,-1]	6% (0.1)	9% (0.1)	-18% (-0.2)	-108% (-1.1)	-81% (-0.8)	-104% (-1.0)
30	alpha-1-syntrophin [Sus scrofa]	XP_003359993	SNTA1		54 kDa	< 0.0001	-0.98	[0,-1]	11% (0.1)	-15% (-0.2)	30% (0.3)	-82% (-0.8)	-128% (-1.3)	-109% (-1.1)
31	latexin [Sus scrofa]	XP_003358692	LXN		26 kDa	0.00097	-0.98	[0,-1]	-6% (-0.1)	-5% (0.0)	28% (0.3)	-86% (-0.9)	-119% (-1.2)	-84% (-0.8)
32	clusterin precursor [Sus scrofa]	NP_999136	CLU	(+7)	52 kDa	< 0.0001	-0.94	[0,-1]	25% (0.2)	-34% (-0.3)	-13% (-0.1)	-60% (-0.6)	-81% (-0.8)	-119% (-1.2)
33	60S ribosomal protein L13 [Sus scrofa]	NP_001230274	RPL13		24 kDa	< 0.0001	-0.93	[0,-1]	10% (0.1)	-2% (0.0)	0% (0.0)	-97% (-1.0)	-99% (-1.0)	-109% (-1.1)
34	serine/threonine-protein phosphatase PP1-gamma catalytic subunit [Sus scrofa]	NP_001038025	PPP1CC		37 kDa	0.017	-0.92	[0,-1]	-51% (-0.5)	11% (0.1)	56% (0.6)	-89% (-0.9)	-134% (-1.3)	-28% (-0.3)
35	four and a half LIM domains protein 2 [Sus scrofa]	XP_013851352	FHL2	(+4)	32 kDa	< 0.0001	-0.91	[0,-1]	15% (0.2)	7% (0.1)	-14% (-0.1)	-98% (-1.0)	-77% (-0.8)	-105% (-1.0)
36	delta-sarcoglycan [Sus scrofa]	NP_001137595	SGCD	(+2)	32 kDa	< 0.0001	-0.91	[0,-1]	2% (0.0)	14% (0.1)	-11% (-0.1)	-105% (-1.0)	-80% (-0.8)	-93% (-0.9)
37	maltase-glucoamylase, intestinal [Sus scrofa]	XP_020934755	MGAM	(+2)	207 kDa	0.002	-0.91	[1,-1]	14% (0.1)	-43% (-0.4)	248% (2.5)	-45% (-0.5)	-337% (Value missing)	-101% (-1.0)
38	dehydrogenase/reductase SDR family member 7C isoform X1 [Sus scrofa]	XP_003132036	DHRS7C	(+1)	35 kDa	< 0.0001	-0.89	[1,-1]	206% (2.1)	5% (0.1)	-9% (-0.1)	-94% (-0.9)	-79% (-0.8)	-294% (Value missing)
39	dolichyl-diphosphooligosaccharide--protein glycosyltransferase subunit DAD1 [Sus scrofa]	NP_999109	DAD1		13 kDa	0.001	-0.89	[0,-1]	-31% (-0.3)	17% (0.2)	-1% (0.0)	-111% (-1.1)	-93% (-0.9)	-62% (-0.6)
40	perilipin-4 isoform X1 [Sus scrofa]	XP_020939713	PLIN4	(+2)	159 kDa	< 0.0001	-0.86	[0,-1]	6% (0.1)	-6% (-0.1)	-2% (0.0)	-81% (-0.8)	-86% (-0.9)	-93% (-0.9)
41	glutaryl-CoA dehydrogenase, mitochondrial isoform X2 [Sus scrofa]	XP_020939374	GCDH		48 kDa	< 0.0001	-0.83	[0,-1]	-5% (-0.1)	-8% (-0.1)	14% (0.1)	-75% (-0.8)	-98% (-1.0)	-78% (-0.8)
42	mitochondrial pyruvate carrier 2 [Sus scrofa]	XP_003355118	MPC2		14 kDa	0.008	-0.82	[0,-1]	19% (0.2)	-14% (-0.1)	18% (0.2)	-68% (-0.7)	-101% (-1.0)	-100% (-1.0)
43	mesencephalic astrocyte-derived neurotrophic factor precursor [Sus scrofa]	NP_001231584	MANF		20 kDa	0.021	-0.82	[0,-1]	25% (0.2)	-1% (0.0)	-76% (-0.8)	-75% (-0.8)	0% (0.0)	-101% (-1.0)
44	60S ribosomal protein L13a isoform X1 [Sus scrofa]	XP_013854094	RPL13A		56 kDa	< 0.0001	-0.81	[0,-1]	3% (0.0)	-14% (-0.1)	11% (0.1)	-67% (-0.7)	-93% (-0.9)	-84% (-0.8)
45	transmembrane protein 109 [Sus scrofa]	XP_003122718	TMEM109		26 kDa	0.003	-0.81	[0,-1]	-60% (-0.6)	10% (0.1)	3% (0.0)	-92% (-0.9)	-84% (-0.8)	-21% (-0.2)
46	receptor-type tyrosine-protein phosphatase mu isoform X1 [Sus scrofa]	XP_020953366	PTPRM	(+12)	174 kDa	0.008	-0.8	[0,-1]	20% (0.2)	-2% (0.0)	-7% (-0.1)	-78% (-0.8)	-73% (-0.7)	-100% (-1.0)
47	aminoacylase-1 [Sus scrofa]	NP_999061	ACY1	(+1)	45 kDa	< 0.0001	-0.78	[0,-1]	11% (0.1)	3% (0.0)	-17% (-0.2)	-81% (-0.8)	-61% (-0.6)	-89% (-0.9)
48	BAG family molecular chaperone regulator 2 isoform X1 [Sus scrofa]	XP_003128384	BAG2		24 kDa	< 0.0001	-0.78	[0,-1]	16% (0.2)	2% (0.0)	-13% (-0.1)	-81% (-0.8)	-66% (-0.7)	-93% (-0.9)
49	ribosome-releasing factor 2, mitochondrial isoform X1 [Sus scrofa]	XP_013850350	GFM2		86 kDa	< 0.0001	-0.77	[0,-1]	-17% (-0.2)	0% (0.0)	12% (0.1)	-76% (-0.8)	-88% (-0.9)	-59% (-0.6)
50	40S ribosomal protein S13 [Sus scrofa]	NP_001231758	RPS13		17 kDa	0.001	-0.76	[0,-1]	8% (0.1)	16% (0.2)	-15% (-0.1)	-96% (-1.0)	-66% (-0.7)	-88% (-0.9)
51	sodium channel protein type 10 subunit alpha [Sus scrofa]	XP_020927336	SCN10A		220 kDa	0.018	-0.76	[0,-1]	-13% (-0.1)	4% (0.0)	9% (0.1)	-80% (-0.8)	-85% (-0.9)	-64% (-0.6)
52	acyl-coenzyme A thioesterase 11 isoform X1 [Sus scrofa]	XP_020952244	ACOT11		68 kDa	0.002	-0.75	[0,-1]	10% (0.1)	-31% (-0.3)	26% (0.3)	-44% (-0.4)	-101% (-1.0)	-84% (-0.8)
53	epoxide hydrolase 1 precursor [Sus scrofa]	NP_999520	EPHX1		52 kDa	< 0.0001	-0.74	[0,-1]	-14% (-0.1)	7% (0.1)	3% (0.0)	-81% (-0.8)	-77% (-0.8)	-61% (-0.6)
54	60S ribosomal protein L27a [Sus scrofa]	XP_003482544	RPL27A		17 kDa	0.00015	-0.74	[0,-1]	-9% (-0.1)	5% (0.1)	5% (0.0)	-81% (-0.8)	-81% (-0.8)	-67% (-0.7)
55	cytochrome b5 type B [Sus scrofa]	NP_001153064	CYB5B		16 kDa	0.001	-0.74	[0,-1]	14% (0.1)	9% (0.1)	-17% (-0.2)	-81% (-0.8)	-55% (-0.6)	-85% (-0.9)
56	histidine-rich glycoprotein precursor [Sus scrofa]	NP_001231568	HRG		62 kDa	< 0.0001	-0.73	[0,-1]	11% (0.1)	-11% (-0.1)	2% (0.0)	-63% (-0.6)	-75% (-0.8)	-84% (-0.8)
57	sarcoplasmic reticulum histidine-rich calcium-binding protein [Sus scrofa]	XP_003127335	HRC		69 kDa	0.001	-0.73	[0,-1]	-3% (0.0)	22% (0.2)	-4% (0.0)	-95% (-1.0)	-70% (-0.7)	-70% (-0.7)
58	pre-B-cell leukemia transcription factor-interacting protein 1 [Sus scrofa]	XP_020945398	PBXIP1	(+2)	80 kDa	< 0.0001	-0.72	[0,-1]	12% (0.1)	2% (0.0)	-14% (-0.1)	-74% (-0.7)	-58% (-0.6)	-85% (-0.9)
59	delta(3,5)-Delta(2,4)-dienoyl-CoA isomerase, mitochondrial isoform X1 [Sus scrofa]	XP_020949268	ECH1	(+1)	33 kDa	< 0.0001	-0.71	[0,-1]	2% (0.0)	1% (0.0)	-3% (0.0)	-74% (-0.7)	-69% (-0.7)	-75% (-0.7)
60	ornithine aminotransferase, mitochondrial isoform X1 [Sus scrofa]	XP_005671605	OAT		54 kDa	< 0.0001	-0.71	[0,-1]	22% (0.2)	-8% (-0.1)	-13% (-0.1)	-63% (-0.6)	-57% (-0.6)	-93% (-0.9)
61	myeloid-associated differentiation marker [Sus scrofa]	XP_003127452	MYADM	(+3)	35 kDa	0.001	-0.7	[0,-1]	-8% (-0.1)	-9% (-0.1)	50% (0.5)	-50% (-0.5)	-111% (-1.1)	-54% (-0.5)
62	E3 ubiquitin-protein ligase HECTD1 isoform X1 [Sus scrofa]	XP_013833590	HECTD1	(+3)	236 kDa	0.0019	-0.7	[0,-1]	17% (0.2)	-33% (-0.3)	50% (0.5)	-27% (-0.3)	-108% (-1.1)	-77% (-0.8)
63	collagen alpha-2(I) chain precursor [Sus scrofa]	NP_001230584	COL1A2		129 kDa	0.004	-0.7	[0,-1]	18% (0.2)	37% (0.4)	-58% (-0.6)	-105% (-1.1)	-8% (-0.1)	-85% (-0.8)
64	alpha-2-antiplasmin [Sus scrofa]	XP_020923238	SERPINF2		55 kDa	0.001	-0.69	[0,-1]	8% (0.1)	-26% (-0.3)	20% (0.2)	-43% (-0.4)	-88% (-0.9)	-78% (-0.8)
65	E3 ubiquitin-protein ligase RNF114 [Sus scrofa]	NP_001001869	RNF114		26 kDa	0.014	-0.69	[0,-1]	7% (0.1)	-38% (-0.4)	9% (0.1)	-31% (-0.3)	-78% (-0.8)	-76% (-0.8)
66	mitochondrial import inner membrane translocase subunit Tim9 [Sus scrofa]	XP_020958325	TIMM9	(+1)	10 kDa	0.02	-0.68	[0,-1]	-15% (-0.2)	6% (0.1)	10% (0.1)	-75% (-0.7)	-79% (-0.8)	-53% (-0.5)
67	enoyl-CoA delta isomerase 1, mitochondrial [Sus scrofa]	NP_001272902	ECI1		33 kDa	< 0.0001	-0.67	[0,-1]	-18% (-0.2)	-5% (-0.1)	20% (0.2)	-62% (-0.6)	-87% (-0.9)	-49% (-0.5)
68	plasminogen precursor [Sus scrofa]	NP_001038055	PLG		91 kDa	< 0.0001	-0.67	[0,-1]	2% (0.0)	-29% (-0.3)	21% (0.2)	-39% (-0.4)	-88% (-0.9)	-68% (-0.7)
69	proteasome activator complex subunit 1 [Sus scrofa]	NP_999469	PSME1		29 kDa	0.00038	-0.66	[0,-1]	16% (0.2)	7% (0.1)	-19% (-0.2)	-71% (-0.7)	-46% (-0.5)	-81% (-0.8)
70	60S ribosomal protein L4 [Sus scrofa]	XP_005659919	RPL4		48 kDa	0.00078	-0.66	[0,-1]	-19% (-0.2)	19% (0.2)	6% (0.1)	-83% (-0.8)	-70% (-0.7)	-45% (-0.5)
71	guanine nucleotide-binding protein G(I)/G(S)/G(T) subunit beta-1 [Sus scrofa]	XP_020953149	GNB1	(+5)	37 kDa	0.008	-0.66	[0,-1]	83% (0.8)	8% (0.1)	-12% (-0.1)	-73% (-0.7)	-52% (-0.5)	-147% (-1.5)
72	peptidyl-prolyl cis-trans isomerase FKBP11 [Sus scrofa]	XP_003126145	FKBP11		22 kDa	0.013	-0.66	[0,-1]	3% (0.0)	67% (0.7)	-6% (-0.1)	-125% (-1.3)	-52% (-0.5)	-62% (-0.6)
73	dehydrogenase/reductase SDR family member 7 [Sus scrofa]	NP_001231089	DHRS7		38 kDa	< 0.0001	-0.65	[0,-1]	8% (0.1)	-13% (-0.1)	5% (0.1)	-51% (-0.5)	-70% (-0.7)	-73% (-0.7)
74	60S ribosomal protein L18 [Sus scrofa]	XP_020950359	RPL18		22 kDa	0.00034	-0.65	[0,-1]	2% (0.0)	16% (0.2)	-13% (-0.1)	-88% (-0.9)	-59% (-0.6)	-74% (-0.7)
75	fetuin-B [Sus scrofa]	XP_003132625	FETUB		41 kDa	0.00047	-0.65	[0,-1]	19% (0.2)	-10% (-0.1)	-0% (0.0)	-56% (-0.6)	-66% (-0.7)	-85% (-0.9)
76	collagen alpha-1(I) chain isoform X1 [Sus scrofa]	XP_020922812	COL1A1		139 kDa	0.00072	-0.64	[0,-1]	8% (0.1)	38% (0.4)	-58% (-0.6)	-97% (-1.0)	-3% (0.0)	-69% (-0.7)
77	biliverdin reductase A [Sus scrofa]	XP_003134937	BLVRA	(+1)	34 kDa	0.014	-0.63	[0,-1]	-14% (-0.1)	37% (0.4)	21% (0.2)	-95% (-0.9)	-80% (-0.8)	-46% (-0.5)
78	mitochondrial import inner membrane translocase subunit Tim13 [Sus scrofa]	XP_003354038	TIMM13		11 kDa	0.014	-0.63	[0,-1]	31% (0.3)	5% (0.1)	-26% (-0.3)	-68% (-0.7)	-37% (-0.4)	-93% (-0.9)
79	rho GDP-dissociation inhibitor 2 [Sus scrofa]	NP_001231169	ARHGDIB		23 kDa	0.001	-0.62	[0,-1]	21% (0.2)	-8% (-0.1)	-3% (0.0)	-53% (-0.5)	-58% (-0.6)	-81% (-0.8)
80	cytoskeleton-associated protein 5 isoform X1 [Sus scrofa]	XP_013849816	CKAP5	(+6)	226 kDa	0.002	-0.62	[0,-1]	19% (0.2)	-7% (-0.1)	-5% (0.0)	-60% (-0.6)	-61% (-0.6)	-85% (-0.9)
81	tubulin alpha-1B chain [Sus scrofa]	NP_001038009	TUBA1B	(+3)	50 kDa	< 0.0001	-0.61	[0,-1]	-3% (0.0)	-2% (0.0)	4% (0.0)	-59% (-0.6)	-65% (-0.6)	-59% (-0.6)
82	peroxiredoxin-6 [Sus scrofa]	NP_999573	PRDX6		25 kDa	< 0.0001	-0.61	[0,-1]	19% (0.2)	-17% (-0.2)	-1% (0.0)	-43% (-0.4)	-59% (-0.6)	-79% (-0.8)
83	2,4-dienoyl-CoA reductase, mitochondrial [Sus scrofa]	NP_001177161	DECR1		35 kDa	< 0.0001	-0.61	[0,-1]	11% (0.1)	-7% (-0.1)	1% (0.0)	-53% (-0.5)	-59% (-0.6)	-71% (-0.7)
84	protein-cysteine N-palmitoyltransferase HHAT-like protein isoform X3 [Sus scrofa]	XP_005669478	HHATL	(+2)	57 kDa	< 0.0001	-0.61	[0,-1]	-4% (0.0)	-7% (-0.1)	16% (0.2)	-53% (-0.5)	-77% (-0.8)	-56% (-0.6)
85	transferrin receptor protein 1 [Sus scrofa]	NP_999166	TFRC		86 kDa	< 0.0001	-0.6	[0,-1]	-7% (-0.1)	2% (0.0)	4% (0.0)	-62% (-0.6)	-64% (-0.6)	-52% (-0.5)
86	fatty acid synthase [Sus scrofa]	NP_001093400	FASN		272 kDa	< 0.0001	-0.6	[0,-1]	3% (0.0)	-15% (-0.2)	9% (0.1)	-45% (-0.5)	-70% (-0.7)	-63% (-0.6)
87	very low-density lipoprotein receptor precursor [Sus scrofa]	NP_001186819	VLDLR	(+3)	93 kDa	0.00027	-0.6	[0,-1]	-17% (-0.2)	6% (0.1)	8% (0.1)	-65% (-0.7)	-68% (-0.7)	-42% (-0.4)
88	60S ribosomal protein L23 [Sus scrofa]	NP_001123427	RPL23		15 kDa	0.001	-0.6	[0,-1]	-0% (0.0)	-10% (-0.1)	7% (0.1)	-50% (-0.5)	-67% (-0.7)	-59% (-0.6)
89	NADH dehydrogenase subunit 1 (mitochondrion) [Sus scrofa]	NP_008634	ND1	(+2)	36 kDa	0.001	-0.6	[0,-1]	15% (0.1)	-22% (-0.2)	17% (0.2)	-39% (-0.4)	-77% (-0.8)	-76% (-0.8)
90	phosphorylase b kinase regulatory subunit alpha, skeletal muscle isoform isoform X4 [Sus scrofa]	XP_020936353	PHKA1		137 kDa	0.006	-0.6	[0,-1]	1% (0.0)	24% (0.2)	-8% (-0.1)	-85% (-0.9)	-54% (-0.5)	-62% (-0.6)
91	ATP-dependent RNA helicase DHX36 isoform X1 [Sus scrofa]	XP_020925346	DHX36		115 kDa	0.008	-0.6	[0,-1]	36% (0.4)	-12% (-0.1)	-2% (0.0)	-48% (-0.5)	-58% (-0.6)	-96% (-1.0)
92	splicing factor 3B subunit 5 [Sus scrofa]	XP_003121200	SF3B5		10 kDa	0.008	-0.6	[0,-1]	-1% (0.0)	25% (0.2)	-10% (-0.1)	-85% (-0.8)	-51% (-0.5)	-60% (-0.6)
93	hepatocyte growth factor-regulated tyrosine kinase substrate isoform X2 [Sus scrofa]	XP_020922096	HGS	(+1)	102 kDa	0.001	0.6	[0,1]	32% (0.3)	-3% (0.0)	-0% (0.0)	63% (0.6)	61% (0.6)	28% (0.3)
94	ferritin heavy chain isoform X1 [Sus scrofa]	XP_005660860	FTH1		21 kDa	0.001	0.61	[0,1]	-8% (-0.1)	17% (0.2)	-6% (-0.1)	43% (0.4)	67% (0.7)	69% (0.7)
95	platelet-activating factor acetylhydrolase isoform X2 [Sus scrofa]	XP_020953937	PLA2G7		48 kDa	0.001	0.61	[0,1]	1% (0.0)	-2% (0.0)	-2% (0.0)	62% (0.6)	62% (0.6)	59% (0.6)
96	phosphatidylinositol transfer protein beta isoform isoform X2 [Sus scrofa]	XP_001927816	PITPNB		32 kDa	0.006	0.61	[0,1]	15% (0.1)	-16% (-0.2)	9% (0.1)	76% (0.8)	51% (0.5)	44% (0.4)
97	synaptic vesicle membrane protein VAT-1 homolog [Sus scrofa]	XP_005657006	VAT1		43 kDa	0.00089	0.62	[0,1]	2% (0.0)	3% (0.0)	-2% (0.0)	59% (0.6)	65% (0.6)	60% (0.6)
98	CCA tRNA nucleotidyltransferase 1, mitochondrial [Sus scrofa]	XP_020924926	TRNT1	(+6)	50 kDa	0.008	0.62	[0,1]	-12% (-0.1)	-5% (-0.1)	10% (0.1)	67% (0.7)	52% (0.5)	74% (0.7)
99	glucose-6-phosphate 1-dehydrogenase isoform X1 [Sus scrofa]	XP_020936403	G6PD		63 kDa	< 0.0001	0.63	[0,1]	8% (0.1)	-2% (0.0)	-66% (-0.7)	59% (0.6)	125% (1.2)	49% (0.5)
100	serine/threonine-protein kinase TNNI3K isoform X1 [Sus scrofa]	XP_020952129	LOC102164667	(+2)	93 kDa	0.0014	0.63	[0,1]	-9% (-0.1)	7% (0.1)	2% (0.0)	63% (0.6)	68% (0.7)	80% (0.8)
101	tubulointerstitial nephritis antigen-like isoform X1 [Sus scrofa]	XP_005665215	TINAGL1	(+1)	52 kDa	< 0.0001	0.65	[0,1]	-12% (-0.1)	8% (0.1)	1% (0.0)	58% (0.6)	64% (0.6)	77% (0.8)
102	alpha-2-HS-glycoprotein [Sus scrofa]	XP_005652426	AHSG		39 kDa	< 0.0001	0.65	[0,1]	-12% (-0.1)	-11% (-0.1)	19% (0.2)	73% (0.7)	40% (0.4)	71% (0.7)
103	alpha-2-macroglobulin isoform X1 [Sus scrofa]	XP_013843850	A2M	(+1)	164 kDa	< 0.0001	0.66	[0,1]	-7% (-0.1)	-3% (0.0)	9% (0.1)	68% (0.7)	56% (0.6)	71% (0.7)
104	LOW QUALITY PROTEIN: ankyrin-1 [Sus scrofa]	XP_020933972	ANK1		208 kDa	< 0.0001	0.66	[0,1]	-3% (0.0)	-6% (-0.1)	8% (0.1)	67% (0.7)	53% (0.5)	63% (0.6)
105	LOW QUALITY PROTEIN: serpin A3-5 [Sus scrofa]	XP_013833856	LOC396684		47 kDa	< 0.0001	0.66	[0,1]	-20% (-0.2)	12% (0.1)	4% (0.0)	55% (0.5)	63% (0.6)	85% (0.9)
106	myosin regulatory light chain 2, atrial isoform [Sus scrofa]	XP_003134933	MYL7		19 kDa	< 0.0001	0.66	[0,1]	-5% (-0.1)	-20% (-0.2)	18% (0.2)	84% (0.8)	46% (0.5)	69% (0.7)
107	LOW QUALITY PROTEIN: BAG family molecular chaperone regulator 3 [Sus scrofa]	XP_020929117	BAG3		68 kDa	0.003	0.67	[0,1]	-40% (-0.4)	32% (0.3)	-7% (-0.1)	35% (0.4)	73% (0.7)	107% (1.1)
108	keratin, type I cytoskeletal 10 isoform X1 [Sus scrofa]	XP_003131508	KRT10		63 kDa	0.002	0.71	[0,1]	60% (0.6)	-102% (-1.0)	46% (0.5)	171% (1.7)	24% (0.2)	10% (0.1)
109	complement component C7 precursor [Sus scrofa]	NP_999447	C7		93 kDa	0.008	0.71	[0,1]	6% (0.1)	-19% (-0.2)	1% (0.0)	90% (0.9)	70% (0.7)	64% (0.6)
110	carboxymethylenebutenolidase homolog isoform X1 [Sus scrofa]	XP_020932217	CMBL	(+1)	28 kDa	0.001	0.72	[0,1]	3% (0.0)	-11% (-0.1)	29% (0.3)	82% (0.8)	43% (0.4)	68% (0.7)
111	phosphoribosyl pyrophosphate synthase-associated protein 1 isoform X1 [Sus scrofa]	XP_003131222	PRPSAP1		42 kDa	0.008	0.72	[0,1]	5% (0.1)	-14% (-0.1)	12% (0.1)	86% (0.9)	60% (0.6)	67% (0.7)
112	acyl-CoA synthetase short-chain family member 3, mitochondrial isoform X1 [Sus scrofa]	XP_003481811	ACSS3		75 kDa	< 0.0001	0.73	[0,1]	-11% (-0.1)	1% (0.0)	8% (0.1)	72% (0.7)	67% (0.7)	85% (0.9)
113	LOW QUALITY PROTEIN: NADH-cytochrome b5 reductase 3-like [Sus scrofa]	XP_003126030	LOC100524254		34 kDa	< 0.0001	0.75	[0,1]	-3% (0.0)	-8% (-0.1)	9% (0.1)	83% (0.8)	66% (0.7)	78% (0.8)
114	protein S100-A8 [Sus scrofa]	NP_001153743	S100A8		10 kDa	0.00043	0.77	[0,1]	37% (0.4)	12% (0.1)	-42% (-0.4)	65% (0.6)	119% (1.2)	40% (0.4)
115	DCC-interacting protein 13-alpha [Sus scrofa]	NP_001128438	APPL1		79 kDa	0.004	0.77	[0,1]	23% (0.2)	-9% (-0.1)	-59% (-0.6)	88% (0.9)	138% (1.4)	57% (0.6)
116	catalase [Sus scrofa]	NP_999466	CAT		60 kDa	< 0.0001	0.81	[0,1]	-10% (-0.1)	1% (0.0)	9% (0.1)	81% (0.8)	73% (0.7)	92% (0.9)
117	flavin reductase (NADPH) [Sus scrofa]	XP_003355965	BLVRB		22 kDa	< 0.0001	0.81	[0,1]	-9% (-0.1)	10% (0.1)	-0% (0.0)	70% (0.7)	80% (0.8)	90% (0.9)
118	inter-alpha-trypsin inhibitor heavy chain H4 isoform X2 [Sus scrofa]	XP_020924169	ITIH4		111 kDa	< 0.0001	0.84	[0,1]	-18% (-0.2)	29% (0.3)	-19% (-0.2)	54% (0.5)	104% (1.0)	103% (1.0)
119	toll-interacting protein [Sus scrofa]	NP_001302729	TOLLIP		30 kDa	0.008	0.84	[0,1]	-8% (-0.1)	-93% (-0.9)	18% (0.2)	175% (1.8)	64% (0.6)	89% (0.9)
120	spectrin alpha chain, erythrocytic 1 [Sus scrofa]	XP_005663276	SPTA1		280 kDa	< 0.0001	0.87	[0,1]	-25% (-0.3)	9% (0.1)	6% (0.1)	78% (0.8)	82% (0.8)	113% (1.1)
121	bisphosphoglycerate mutase [Sus scrofa]	XP_020934835	BPGM		30 kDa	0.00037	0.87	[0,1]	-33% (-0.3)	-13% (-0.1)	25% (0.3)	99% (1.0)	60% (0.6)	119% (1.2)
122	telethonin [Sus scrofa]	NP_001139226	TCAP		19 kDa	0.011	0.87	[0,1]	26% (0.3)	47% (0.5)	-59% (-0.6)	10% (0.1)	116% (1.2)	31% (0.3)
123	serpin A3-8 [Sus scrofa]	XP_001928857	LOC100153899	(+1)	47 kDa	0.001	0.93	[0,1]	-46% (-0.5)	13% (0.1)	23% (0.2)	84% (0.8)	76% (0.8)	144% (1.4)
124	keratin, type II cytoskeletal 2 epidermal [Sus scrofa]	NP_001092053	KRT2		66 kDa	0.015	0.96	[0,1]	85% (0.8)	-90% (-0.9)	59% (0.6)	202% (2.0)	54% (0.5)	27% (0.3)
125	fatty acid-binding protein, adipocyte [Sus scrofa]	NP_001002817	FABP4		15 kDa	< 0.0001	0.97	[0,1]	-20% (-0.2)	4% (0.0)	19% (0.2)	95% (0.9)	79% (0.8)	118% (1.2)
126	calcineurin B homologous protein 3 [Sus scrofa]	XP_020929367	TESC		28 kDa	0.001	0.97	[0,1]	-19% (-0.2)	18% (0.2)	-2% (0.0)	79% (0.8)	100% (1.0)	116% (1.2)
127	probable E3 ubiquitin-protein ligase HERC4 isoform X1 [Sus scrofa]	XP_020928530	HERC4	(+2)	119 kDa	0.02	1.03	[0,1]	-12% (-0.1)	21% (0.2)	-85% (Value missing)	93% (0.9)	201% (2.0)	126% (1.3)
128	gamma-synuclein [Sus scrofa]	NP_001096681	SNCG	(+2)	13 kDa	< 0.0001	1.05	[0,1]	-4% (0.0)	-9% (-0.1)	5% (0.1)	113% (1.1)	99% (1.0)	108% (1.1)
129	haptoglobin precursor [Sus scrofa]	NP_999165	HP	(+1)	38 kDa	< 0.0001	1.08	[0,1]	-0% (0.0)	6% (0.1)	-4% (0.0)	103% (1.0)	111% (1.1)	107% (1.1)
130	phosphomannomutase 2 isoform X1 [Sus scrofa]	XP_020942313	PMM2		28 kDa	< 0.0001	1.08	[0,1]	-3% (0.0)	5% (0.1)	-9% (-0.1)	102% (1.0)	116% (1.2)	109% (1.1)
131	keratin, type II microfibrillar, component 7C-like [Sus scrofa]	XP_020947341	LOC100621844		54 kDa	0.008	1.14	[0,1]	-14% (-0.1)	36% (0.4)	0% (No data)	79% (0.8)	0% (No data)	129% (1.3)
132	glutamate--cysteine ligase regulatory subunit [Sus scrofa]	XP_001926413	GCLM		30 kDa	0.008	1.16	[0,1]	-9% (-0.1)	-2% (0.0)	15% (0.1)	117% (1.2)	101% (1.0)	125% (1.2)
133	band 3 anion transport protein isoform X1 [Sus scrofa]	XP_005668813	SLC4A1		104 kDa	< 0.0001	1.18	[0,1]	-19% (-0.2)	17% (0.2)	4% (0.0)	94% (0.9)	107% (1.1)	130% (1.3)
134	keratin, type II cytoskeletal 8 [Sus scrofa]	NP_001153087	KRT8		54 kDa	0.00039	1.19	[0,1]	41% (0.4)	12% (0.1)	-36% (-0.4)	104% (1.0)	152% (1.5)	75% (0.7)
135	pleckstrin homology domain-containing family A member 5 isoform X11 [Sus scrofa]	XP_020947929	PLEKHA5		139 kDa	0.001	1.23	[0,1]	-94% (-0.9)	59% (0.6)	-17% (-0.2)	29% (0.3)	106% (1.1)	182% (1.8)
136	erythrocyte membrane protein band 4.2 isoform X1 [Sus scrofa]	XP_013848556	EPB42		76 kDa	0.002	1.3	[0,1]	-31% (-0.3)	-13% (-0.1)	64% (0.6)	141% (1.4)	63% (0.6)	157% (1.6)
137	alpha-1-acid glycoprotein isoform X2 [Sus scrofa]	XP_005660429	ORM1		23 kDa	< 0.0001	1.36	[0,1]	-47% (-0.5)	9% (0.1)	-5% (0.0)	109% (1.1)	123% (1.2)	166% (1.7)
138	hemoglobin subunit beta [Sus scrofa]	NP_001138313	HBB		16 kDa	< 0.0001	1.38	[0,1]	-7% (-0.1)	5% (0.0)	3% (0.0)	134% (1.3)	136% (1.4)	146% (1.5)
139	carbonic anhydrase 1 [Sus scrofa]	XP_001924218	LOC100153915		29 kDa	< 0.0001	1.38	[0,1]	-20% (-0.2)	39% (0.4)	3% (0.0)	98% (1.0)	135% (1.3)	156% (1.6)
140	carbonic anhydrase 2 [Sus scrofa]	XP_001927840	LOC100154873		29 kDa	< 0.0001	1.4	[0,1]	-14% (-0.1)	21% (0.2)	11% (0.1)	120% (1.2)	131% (1.3)	155% (1.5)
141	insulin-like growth factor 2 mRNA-binding protein 2 isoform X1 [Sus scrofa]	XP_020925656	IGF2BP2	(+1)	66 kDa	0.001	1.41	[0,1]	-45% (-0.4)	1% (0.0)	31% (0.3)	142% (1.4)	112% (1.1)	187% (1.9)
142	protegrin-4 isoform X1 [Sus scrofa]	XP_020924182	NPG4		29 kDa	0.00073	1.45	[0,1]	67% (0.7)	-1% (0.0)	-40% (-0.4)	141% (1.4)	181% (1.8)	74% (0.7)
143	glutathione peroxidase 1 [Sus scrofa]	NP_999366	GPX1		23 kDa	< 0.0001	1.52	[0,1]	-69% (-0.7)	28% (0.3)	12% (0.1)	126% (1.3)	142% (1.4)	222% (2.2)
144	hemoglobin subunit alpha [Sus scrofa]	XP_020942625	LOC110259958	(+1)	15 kDa	< 0.0001	1.56	[0,1]	-16% (-0.2)	-6% (-0.1)	19% (0.2)	163% (1.6)	140% (1.4)	174% (1.7)
145	keratin, type I cytoskeletal 19 [Sus scrofa]	XP_003131485	KRT19		44 kDa	< 0.0001	1.58	[0,1]	30% (0.3)	22% (0.2)	-36% (-0.4)	131% (1.3)	189% (1.9)	123% (1.2)
146	RNA-binding protein with multiple splicing isoform X9 [Sus scrofa]	XP_003133441	RBPMS	(+2)	24 kDa	0.001	1.89	[0,1]	-223% (Value missing)	90% (0.9)	20% (0.2)	98% (1.0)	167% (1.7)	410% (4.1)
147	myosin light chain 4 isoform X1 [Sus scrofa]	XP_003131354	MYL4	(+2)	22 kDa	< 0.0001	2.29	[0,1]	-31% (Value missing)	3% (0.0)	-8% (-0.1)	198% (2.0)	209% (2.1)	232% (2.3)
