# Supplementary material for: Progressive Proteome Changes in the Myocardium of a Pig Model for Duchenne Muscular Dystrophy
Source: iScience. 2020 Sep 1;23(9):101516. doi: 10.1016/j.isci.2020.101516 (PMC7495112; doi:10.1016/j.isci.2020.101516)
Supplement: Table S6. DAVID Analysis of Proteins Less Abundant in 2-Day-Old DMD versus WT Animals; Related to Figure 5 [file mmc7.xlsx]

## Sheet: DAVID decreased in DMD2d
Supplementary Table 6: DAVID analysis of proteins less abundant in DMD2d vs WT2d
Annotation Cluster 1	Enrichment Score: 43.96919045476459
Category	Term	Count	%	PValue	Genes	List Total	Pop Hits	Pop Total	Fold Enrichment	Bonferroni	Benjamini	FDR
GOTERM_BP_FAT	GO:0006414~translational elongation	39	28.0576	3.33074e-52	RPL18, RPL17, EEF1B2, RPL19, RPL14, RPL13, RPL27A, RPS2, RPL32, RPL7, RPL31, RPS3A, GFM1, RPL8, RPL3, RPL5, RPL7A, RPL10A, RPL4, RPS21, RPS23, RPL26, RPL27, RPL23A, RPL24, RPL28, RPS8, RPS18, RPL23, RPL18A, RPL13A, RPS17, RPS14, RPL21, RPS12, RPS13, RPL37A, RPS11, EEF1D	131	101	13528	39.8754	3.94693e-49	3.94693e-49	5.37628e-49
KEGG_PATHWAY	hsa03010:Ribosome	35	25.1799	8.38737e-42	RPL18, RPL17, RPL19, RPL14, RPL13, RPL27A, RPS2, RPL32, RPL7, RPL31, RPS3A, RPL8, RPL3, RPL5, RPL4, RPL7A, RPL10A, RPS21, RPS23, RPL26, RPL27, RPL23A, RPL24, RPL28, RPS8, RPS18, RPL23, RPL18A, RPL13A, RPS17, RPL21, RPS12, RPS13, RPL37A, RPS11	80	87	5085	25.5711	5.03242e-40	5.03242e-40	8.40554e-39
GOTERM_BP_FAT	GO:0006412~translation	46	33.0935	4.42855e-40	RPL18, RPL17, NACA, EEF1B2, RPL19, RPL14, RPL13, RPL27A, EIF2A, RPS2, KARS, RPL32, RPL7, RPL31, EIF3H, RPS3A, GFM1, RPL8, RPL3, RPL5, EIF1, RPL7A, RPL10A, RPL4, RPS21, RPS23, AIMP1, RPL26, RPL27, RPL23A, RPL24, AARSD1, RPL28, RPS8, RPS18, RPL23, RPL18A, RPL13A, RPS17, RPS14, RPL21, RPS12, RPS13, RPL37A, RPS11, EEF1D	131	331	13528	14.3513	5.24783e-37	2.62392e-37	7.14829e-37
Annotation Cluster 2	Enrichment Score: 3.5949738243967855
Category	Term	Count	%	PValue	Genes	List Total	Pop Hits	Pop Total	Fold Enrichment	Bonferroni	Benjamini	FDR
GOTERM_BP_FAT	GO:0042273~ribosomal large subunit biogenesis	6	4.31655	1.83944e-08	RPL14, RPL7, NPM1, RPL26, RPL5, RPL24	131	10	13528	61.9603	2.17971e-05	7.26575e-06	2.9691e-05
GOTERM_BP_FAT	GO:0042254~ribosome biogenesis	10	7.19424	2.58418e-06	RPL14, RPL7, RPS17, RPS14, NPM1, RPL26, EIF2A, RPL5, RPL24, RPL7A	131	122	13528	8.46452	0.00305758	0.000765272	0.00417115
GOTERM_BP_FAT	GO:0022613~ribonucleoprotein complex biogenesis	11	7.91367	9.09686e-06	RPL14, RPL7, DDX23, RPS17, RPS14, NPM1, RPL26, EIF2A, RPL5, RPL24, RPL7A	131	180	13528	6.31077	0.0107219	0.00215364	0.0146826
Annotation Cluster 3	Enrichment Score: 2.348065563893406
Category	Term	Count	%	PValue	Genes	List Total	Pop Hits	Pop Total	Fold Enrichment	Bonferroni	Benjamini	FDR
GOTERM_BP_FAT	GO:0042254~ribosome biogenesis	10	7.19424	2.58418e-06	RPL14, RPL7, RPS17, RPS14, NPM1, RPL26, EIF2A, RPL5, RPL24, RPL7A	131	122	13528	8.46452	0.00305758	0.000765272	0.00417115
GOTERM_BP_FAT	GO:0022613~ribonucleoprotein complex biogenesis	11	7.91367	9.09686e-06	RPL14, RPL7, DDX23, RPS17, RPS14, NPM1, RPL26, EIF2A, RPL5, RPL24, RPL7A	131	180	13528	6.31077	0.0107219	0.00215364	0.0146826
GOTERM_BP_FAT	GO:0042255~ribosome assembly	4	2.8777	9.90515e-05	RPS14, NPM1, EIF2A, RPL24	131	10	13528	41.3069	0.110754	0.016629	0.159763
GOTERM_BP_FAT	GO:0022618~ribonucleoprotein complex assembly	5	3.59712	0.00434681	DDX23, RPS14, NPM1, EIF2A, RPL24	131	69	13528	7.48313	0.994271	0.201039	6.79011
GOTERM_BP_FAT	GO:0065003~macromolecular complex assembly	14	10.0719	0.0115754	FMOD, OXA1L, NAPG, FKBP4, EIF2A, RPL24, PFKM, APOA4, APOA1, DDX23, IPO7, RPS14, NPM1, APOC3	131	665	13528	2.17405	0.999999	0.359214	17.1329
GOTERM_BP_FAT	GO:0034622~cellular macromolecular complex assembly	9	6.47482	0.0116749	FMOD, OXA1L, DDX23, IPO7, FKBP4, RPS14, NPM1, EIF2A, RPL24	131	318	13528	2.92266	0.999999	0.352657	17.2675
GOTERM_BP_FAT	GO:0043933~macromolecular complex subunit organization	14	10.0719	0.0189802	FMOD, OXA1L, NAPG, FKBP4, EIF2A, RPL24, PFKM, APOA4, APOA1, DDX23, IPO7, RPS14, NPM1, APOC3	131	710	13528	2.03625	1	0.425266	26.6048
GOTERM_BP_FAT	GO:0034621~cellular macromolecular complex subunit organization	9	6.47482	0.0218777	FMOD, OXA1L, DDX23, IPO7, FKBP4, RPS14, NPM1, EIF2A, RPL24	131	357	13528	2.60337	1	0.456432	30.0267
GOTERM_BP_FAT	GO:0043623~cellular protein complex assembly	4	2.8777	0.204278	FMOD, OXA1L, IPO7, FKBP4	131	162	13528	2.54981	1	0.924138	97.4988
GOTERM_BP_FAT	GO:0070271~protein complex biogenesis	7	5.03597	0.35757	FMOD, OXA1L, NAPG, IPO7, FKBP4, NPM1, PFKM	131	505	13528	1.43143	1	0.983898	99.9209
GOTERM_BP_FAT	GO:0006461~protein complex assembly	7	5.03597	0.35757	FMOD, OXA1L, NAPG, IPO7, FKBP4, NPM1, PFKM	131	505	13528	1.43143	1	0.983898	99.9209
Annotation Cluster 4	Enrichment Score: 1.6044348820535275
Category	Term	Count	%	PValue	Genes	List Total	Pop Hits	Pop Total	Fold Enrichment	Bonferroni	Benjamini	FDR
GOTERM_BP_FAT	GO:0044236~multicellular organismal metabolic process	5	3.59712	0.000420599	APOA4, TNXB, COL3A1, COL1A1, SERPINH1	131	37	13528	13.955	0.392568	0.0486293	0.676747
GOTERM_BP_FAT	GO:0032964~collagen biosynthetic process	3	2.15827	0.000899204	COL3A1, COL1A1, SERPINH1	131	5	13528	61.9603	0.655629	0.0850047	1.4416
GOTERM_BP_FAT	GO:0043062~extracellular structure organization	8	5.7554	0.00099109	TNXB, TNC, COL3A1, COL1A2, POSTN, COL1A1, SERPINH1, SNTA1	131	163	13528	5.06833	0.691188	0.0864219	1.58781
GOTERM_BP_FAT	GO:0032963~collagen metabolic process	4	2.8777	0.00238307	TNXB, COL3A1, COL1A1, SERPINH1	131	28	13528	14.7525	0.940828	0.153218	3.77798
GOTERM_BP_FAT	GO:0030199~collagen fibril organization	4	2.8777	0.00263952	COL3A1, COL1A2, COL1A1, SERPINH1	131	29	13528	14.2437	0.956368	0.159702	4.17646
GOTERM_BP_FAT	GO:0044259~multicellular organismal macromolecule metabolic process	4	2.8777	0.00320197	TNXB, COL3A1, COL1A1, SERPINH1	131	31	13528	13.3248	0.977639	0.181287	5.045
GOTERM_BP_FAT	GO:0030198~extracellular matrix organization	6	4.31655	0.00326609	TNXB, COL3A1, COL1A2, POSTN, COL1A1, SERPINH1	131	104	13528	5.95772	0.97928	0.176204	5.14354
KEGG_PATHWAY	hsa04512:ECM-receptor interaction	6	4.31655	0.00945196	TNXB, TNC, COL3A1, COL1A2, COL1A1, THBS4	80	84	5085	4.54018	0.43437	0.247916	9.0786
GOTERM_BP_FAT	GO:0043588~skin development	3	2.15827	0.031415	COL3A1, COL1A2, COL1A1	131	29	13528	10.6828	1	0.545247	40.2629
GOTERM_BP_FAT	GO:0001568~blood vessel development	6	4.31655	0.0874298	BGN, AIMP1, COL3A1, COL1A2, COL1A1, THY1	131	245	13528	2.52899	1	0.782811	77.1628
KEGG_PATHWAY	hsa04510:Focal adhesion	7	5.03597	0.0910287	MYL7, TNXB, TNC, COL3A1, COL1A2, COL1A1, THBS4	80	201	5085	2.21362	0.996742	0.851747	61.5759
GOTERM_BP_FAT	GO:0001944~vasculature development	6	4.31655	0.0945209	BGN, AIMP1, COL3A1, COL1A2, COL1A1, THY1	131	251	13528	2.46854	1	0.796074	79.8647
GOTERM_BP_FAT	GO:0001501~skeletal system development	6	4.31655	0.193126	GFPT1, COL3A1, COL1A2, POSTN, SPARC, COL1A1	131	319	13528	1.94233	1	0.919354	96.8687
GOTERM_BP_FAT	GO:0008544~epidermis development	4	2.8777	0.260125	PLOD1, COL3A1, COL1A2, COL1A1	131	184	13528	2.24494	1	0.958728	99.2272
GOTERM_BP_FAT	GO:0007398~ectoderm development	4	2.8777	0.299291	PLOD1, COL3A1, COL1A2, COL1A1	131	199	13528	2.07572	1	0.970168	99.6788
GOTERM_BP_FAT	GO:0007155~cell adhesion	8	5.7554	0.512337	APOA4, TNXB, AIMP1, TNC, COL3A1, POSTN, THBS4, THY1	131	700	13528	1.1802	1	0.997058	99.9991
GOTERM_BP_FAT	GO:0022610~biological adhesion	8	5.7554	0.513866	APOA4, TNXB, AIMP1, TNC, COL3A1, POSTN, THBS4, THY1	131	701	13528	1.17851	1	0.997016	99.9991
GOTERM_BP_FAT	GO:0048514~blood vessel morphogenesis	3	2.15827	0.604896	BGN, AIMP1, THY1	131	211	13528	1.46825	1	0.999013	100
Annotation Cluster 5	Enrichment Score: 1.4596652150298495
Category	Term	Count	%	PValue	Genes	List Total	Pop Hits	Pop Total	Fold Enrichment	Bonferroni	Benjamini	FDR
GOTERM_BP_FAT	GO:0042592~homeostatic process	20	14.3885	9.88437e-05	TMX2, XDH, P4HB, TF, PDIA6, HP, PFKM, CKB, APOA4, TXNDC12, APOA1, TFRC, RPS17, HPX, RPS14, DMD, APOC3, NPM1, TPT1, CP	131	751	13528	2.75012	0.110535	0.0193333	0.159428
GOTERM_BP_FAT	GO:0006879~cellular iron ion homeostasis	5	3.59712	0.000209508	TF, TFRC, HPX, HP, CP	131	31	13528	16.656	0.219869	0.0305599	0.337639
GOTERM_BP_FAT	GO:0055072~iron ion homeostasis	5	3.59712	0.000377922	TF, TFRC, HPX, HP, CP	131	36	13528	14.3427	0.361046	0.048551	0.608276
GOTERM_BP_FAT	GO:0019725~cellular homeostasis	14	10.0719	0.000543261	TMX2, P4HB, TF, TXNDC12, TFRC, HPX, DMD, NPM1, TPT1, PDIA6, HP, CP, PFKM, CKB	131	466	13528	3.10245	0.47478	0.0568594	0.8733
GOTERM_BP_FAT	GO:0048878~chemical homeostasis	11	7.91367	0.0257674	APOA4, TF, APOA1, TFRC, HPX, APOC3, TPT1, HP, PFKM, CP, CKB	131	512	13528	2.21863	1	0.497137	34.3855
GOTERM_BP_FAT	GO:0030005~cellular di-, tri-valent inorganic cation homeostasis	6	4.31655	0.0679249	TF, TFRC, HPX, TPT1, HP, CP	131	227	13528	2.72953	1	0.756539	67.8711
GOTERM_BP_FAT	GO:0055066~di-, tri-valent inorganic cation homeostasis	6	4.31655	0.0806306	TF, TFRC, HPX, TPT1, HP, CP	131	239	13528	2.59248	1	0.784029	74.2558
GOTERM_BP_FAT	GO:0030003~cellular cation homeostasis	6	4.31655	0.0981743	TF, TFRC, HPX, TPT1, HP, CP	131	254	13528	2.43938	1	0.804594	81.1367
GOTERM_BP_FAT	GO:0055080~cation homeostasis	6	4.31655	0.141386	TF, TFRC, HPX, TPT1, HP, CP	131	286	13528	2.16644	1	0.877595	91.4609
GOTERM_BP_FAT	GO:0000041~transition metal ion transport	3	2.15827	0.148839	TF, FKBP4, CP	131	71	13528	4.3634	1	0.883014	92.5819
GOTERM_BP_FAT	GO:0006873~cellular ion homeostasis	7	5.03597	0.151376	TF, TFRC, HPX, TPT1, HP, CP, CKB	131	374	13528	1.93281	1	0.884808	92.9308
GOTERM_BP_FAT	GO:0055082~cellular chemical homeostasis	7	5.03597	0.159409	TF, TFRC, HPX, TPT1, HP, CP, CKB	131	380	13528	1.90229	1	0.887983	93.9369
GOTERM_BP_FAT	GO:0050801~ion homeostasis	7	5.03597	0.200709	TF, TFRC, HPX, TPT1, HP, CP, CKB	131	409	13528	1.76741	1	0.924032	97.3114
GOTERM_BP_FAT	GO:0030001~metal ion transport	4	2.8777	0.829108	TF, FKBP4, TPT1, CP	131	465	13528	0.88832	1	0.999988	100
GOTERM_BP_FAT	GO:0006812~cation transport	4	2.8777	0.905257	TF, FKBP4, TPT1, CP	131	553	13528	0.74696	1	0.999999	100
GOTERM_BP_FAT	GO:0006811~ion transport	4	2.8777	0.980749	TF, FKBP4, TPT1, CP	131	768	13528	0.53785	1	1	100
