# Supplementary material for: Progressive Proteome Changes in the Myocardium of a Pig Model for Duchenne Muscular Dystrophy
Source: iScience. 2020 Sep 1;23(9):101516. doi: 10.1016/j.isci.2020.101516 (PMC7495112; doi:10.1016/j.isci.2020.101516)
Supplement: Table S7. DAVID Analysis of Proteins More Abundant in 2-Day-Old DMD versus WT Animals; Related to Figure 5 [file mmc8.xlsx]

## Sheet: DAVID increased in DMD2d
Supplementary Table 7: DAVID analysis of proteins more abundant in DMD2d vs WT2d
Annotation Cluster 1	Enrichment Score: 2.901636154321906
Category	Term	Count	%	PValue	Genes	List Total	Pop Hits	Pop Total	Fold Enrichment	Bonferroni	Benjamini	FDR
GOTERM_BP_FAT	GO:0043254~regulation of protein complex assembly	5	15.1515	3.83091e-05	CAV3, HMGB1, CORO1A, SPTA1, SPTB	30	90	13528	25.0519	0.0218997	0.0218997	0.0562756
GOTERM_BP_FAT	GO:0051494~negative regulation of cytoskeleton organization	4	12.1212	0.000215598	CAV3, CORO1A, SPTA1, SPTB	30	55	13528	32.7952	0.117176	0.0604127	0.316326
GOTERM_BP_FAT	GO:0044087~regulation of cellular component biogenesis	5	15.1515	0.000225373	CAV3, HMGB1, CORO1A, SPTA1, SPTB	30	142	13528	15.8779	0.122151	0.0424974	0.330647
GOTERM_BP_FAT	GO:0051129~negative regulation of cellular component organization	5	15.1515	0.000225373	CAV3, HMGB1, CORO1A, SPTA1, SPTB	30	142	13528	15.8779	0.122151	0.0424974	0.330647
GOTERM_BP_FAT	GO:0032271~regulation of protein polymerization	4	12.1212	0.000404215	CAV3, CORO1A, SPTA1, SPTB	30	68	13528	26.5255	0.208388	0.0456613	0.592301
GOTERM_BP_FAT	GO:0010639~negative regulation of organelle organization	4	12.1212	0.000700044	CAV3, CORO1A, SPTA1, SPTB	30	82	13528	21.9967	0.332868	0.065236	1.02371
GOTERM_BP_FAT	GO:0032956~regulation of actin cytoskeleton organization	4	12.1212	0.000888702	CAV3, CORO1A, SPTA1, SPTB	30	89	13528	20.2667	0.401841	0.0622176	1.29792
GOTERM_BP_FAT	GO:0032970~regulation of actin filament-based process	4	12.1212	0.000978504	CAV3, CORO1A, SPTA1, SPTB	30	92	13528	19.6058	0.432124	0.0609368	1.42819
GOTERM_BP_FAT	GO:0051493~regulation of cytoskeleton organization	4	12.1212	0.0029993	CAV3, CORO1A, SPTA1, SPTB	30	136	13528	13.2627	0.823811	0.12502	4.31773
GOTERM_BP_FAT	GO:0030833~regulation of actin filament polymerization	3	9.09091	0.00592616	CORO1A, SPTA1, SPTB	30	54	13528	25.0519	0.967791	0.157832	8.36313
GOTERM_BP_FAT	GO:0008064~regulation of actin polymerization or depolymerization	3	9.09091	0.00750865	CORO1A, SPTA1, SPTB	30	61	13528	22.177	0.987175	0.179644	10.4834
GOTERM_BP_FAT	GO:0030832~regulation of actin filament length	3	9.09091	0.00799216	CORO1A, SPTA1, SPTB	30	63	13528	21.473	0.990323	0.182622	11.1221
GOTERM_BP_FAT	GO:0033043~regulation of organelle organization	4	12.1212	0.0109397	CAV3, CORO1A, SPTA1, SPTB	30	217	13528	8.31214	0.998267	0.224557	14.9245
GOTERM_BP_FAT	GO:0032535~regulation of cellular component size	4	12.1212	0.0197815	CAV3, CORO1A, SPTA1, SPTB	30	271	13528	6.65584	0.99999	0.337966	25.4408
Annotation Cluster 2	Enrichment Score: 2.804828137255126
Category	Term	Count	%	PValue	Genes	List Total	Pop Hits	Pop Total	Fold Enrichment	Bonferroni	Benjamini	FDR
GOTERM_BP_FAT	GO:0007010~cytoskeleton organization	7	21.2121	0.000273735	CORO1A, KRT19, ANK1, EPB41, KRT8, SPTA1, LCP1	30	436	13528	7.23976	0.146356	0.0387879	0.401466
GOTERM_BP_FAT	GO:0030036~actin cytoskeleton organization	5	15.1515	0.00129759	CORO1A, KRT19, EPB41, SPTA1, LCP1	30	226	13528	9.9764	0.527866	0.0723022	1.88979
GOTERM_BP_FAT	GO:0030029~actin filament-based process	5	15.1515	0.00164385	CORO1A, KRT19, EPB41, SPTA1, LCP1	30	241	13528	9.35546	0.613618	0.0828169	2.38844
GOTERM_BP_FAT	GO:0007015~actin filament organization	3	9.09091	0.0103361	CORO1A, SPTA1, LCP1	30	72	13528	18.7889	0.997534	0.221373	14.1584
Annotation Cluster 3	Enrichment Score: 2.145130907638239
Category	Term	Count	%	PValue	Genes	List Total	Pop Hits	Pop Total	Fold Enrichment	Bonferroni	Benjamini	FDR
GOTERM_BP_FAT	GO:0006641~triglyceride metabolic process	3	9.09091	0.00379446	CAV3, GPX1, APOB	30	43	13528	31.4605	0.888905	0.145258	5.43293
GOTERM_BP_FAT	GO:0006639~acylglycerol metabolic process	3	9.09091	0.00490249	CAV3, GPX1, APOB	30	49	13528	27.6082	0.94161	0.162671	6.96673
GOTERM_BP_FAT	GO:0006638~neutral lipid metabolic process	3	9.09091	0.0051	CAV3, GPX1, APOB	30	50	13528	27.056	0.947939	0.159572	7.23769
GOTERM_BP_FAT	GO:0006662~glycerol ether metabolic process	3	9.09091	0.00530114	CAV3, GPX1, APOB	30	51	13528	26.5255	0.953681	0.156907	7.51287
GOTERM_BP_FAT	GO:0018904~organic ether metabolic process	3	9.09091	0.00571424	CAV3, GPX1, APOB	30	53	13528	25.5245	0.963568	0.159982	8.07565
GOTERM_BP_FAT	GO:0046486~glycerolipid metabolic process	3	9.09091	0.0468542	CAV3, GPX1, APOB	30	162	13528	8.35062	1	0.568508	50.5948
Annotation Cluster 4	Enrichment Score: 1.6258992513430026
Category	Term	Count	%	PValue	Genes	List Total	Pop Hits	Pop Total	Fold Enrichment	Bonferroni	Benjamini	FDR
GOTERM_BP_FAT	GO:0048870~cell motility	5	15.1515	0.00394753	GPX1, CORO1A, APOB, KRT2, CDH2	30	307	13528	7.34419	0.898347	0.141366	5.64621
GOTERM_BP_FAT	GO:0051674~localization of cell	5	15.1515	0.00394753	GPX1, CORO1A, APOB, KRT2, CDH2	30	307	13528	7.34419	0.898347	0.141366	5.64621
GOTERM_BP_FAT	GO:0006928~cell motion	5	15.1515	0.0177775	GPX1, CORO1A, APOB, KRT2, CDH2	30	475	13528	4.74667	0.999969	0.32885	23.1694
GOTERM_BP_FAT	GO:0016477~cell migration	4	12.1212	0.0207525	GPX1, CORO1A, KRT2, CDH2	30	276	13528	6.53527	0.999995	0.341618	26.5187
GOTERM_BP_FAT	GO:0048514~blood vessel morphogenesis	3	9.09091	0.0746777	GPX1, APOB, CDH2	30	211	13528	6.41137	1	0.712382	68.0317
GOTERM_BP_FAT	GO:0001568~blood vessel development	3	9.09091	0.0964087	GPX1, APOB, CDH2	30	245	13528	5.52163	1	0.768902	77.4542
GOTERM_BP_FAT	GO:0001944~vasculature development	3	9.09091	0.100417	GPX1, APOB, CDH2	30	251	13528	5.38964	1	0.775046	78.88
Annotation Cluster 5	Enrichment Score: 1.306424918757475
Category	Term	Count	%	PValue	Genes	List Total	Pop Hits	Pop Total	Fold Enrichment	Bonferroni	Benjamini	FDR
GOTERM_BP_FAT	GO:0042592~homeostatic process	8	24.2424	0.000841804	CAV3, GPX1, CORO1A, APOB, EPB42, EPHX2, BPGM, SLC4A1	30	751	13528	4.80355	0.38539	0.0671756	1.22982
GOTERM_BP_FAT	GO:0048878~chemical homeostasis	5	15.1515	0.0227453	CAV3, APOB, EPB42, EPHX2, SLC4A1	30	512	13528	4.40365	0.999998	0.358077	28.6857
GOTERM_BP_FAT	GO:0050801~ion homeostasis	4	12.1212	0.0561088	CAV3, EPB42, EPHX2, SLC4A1	30	409	13528	4.41011	1	0.625309	57.1935
GOTERM_BP_FAT	GO:0019725~cellular homeostasis	4	12.1212	0.0766399	CAV3, GPX1, EPHX2, SLC4A1	30	466	13528	3.87067	1	0.712233	69.0135
GOTERM_BP_FAT	GO:0055066~di-, tri-valent inorganic cation homeostasis	3	9.09091	0.0924495	CAV3, EPB42, EPHX2	30	239	13528	5.66025	1	0.762522	75.9583
GOTERM_BP_FAT	GO:0055080~cation homeostasis	3	9.09091	0.124687	CAV3, EPB42, EPHX2	30	286	13528	4.73007	1	0.819232	85.8692
GOTERM_BP_FAT	GO:0006873~cellular ion homeostasis	3	9.09091	0.190711	CAV3, EPHX2, SLC4A1	30	374	13528	3.61711	1	0.913368	95.5362
GOTERM_BP_FAT	GO:0055082~cellular chemical homeostasis	3	9.09091	0.195394	CAV3, EPHX2, SLC4A1	30	380	13528	3.56	1	0.914898	95.9011
