# Supplementary material for: Progressive Proteome Changes in the Myocardium of a Pig Model for Duchenne Muscular Dystrophy
Source: iScience. 2020 Sep 1;23(9):101516. doi: 10.1016/j.isci.2020.101516 (PMC7495112; doi:10.1016/j.isci.2020.101516)
Supplement: Table S8. DAVID Analysis of Proteins Less Abundant in 3-Month-Old DMD versus WT Animals; Related to Figure 5 [file mmc9.xlsx]

## Sheet: DAVID decreased in DMD3m
Supplementary Table 8: DAVID analysis of proteins less abundant in DMD3m vs WT3m
Annotation Cluster 1	Enrichment Score: 13.809325236529984
Category	Term	Count	%	PValue	Genes	List Total	Pop Hits	Pop Total	Fold Enrichment	Bonferroni	Benjamini	FDR
GOTERM_BP_FAT	GO:0006414~translational elongation	16	18.3908	2.25052e-17	RPL18, RPL19, RPL13, RPL27A, RPL27, RPL24, RPL28, RPS8, RPL23, RPL32, RPL31, RPL13A, RPL21, RPS13, RPL37A, RPL4	82	101	13528	26.1348	1.62938e-14	1.62938e-14	3.40924e-14
KEGG_PATHWAY	hsa03010:Ribosome	16	18.3908	1.81179e-15	RPL18, RPL19, RPL13, RPL27A, RPL27, RPL24, RPL28, RPS8, RPL23, RPL32, RPL31, RPL13A, RPL21, RPS13, RPL37A, RPL4	52	87	5085	17.9841	9.41469e-14	9.41469e-14	1.73195e-12
GOTERM_BP_FAT	GO:0006412~translation	17	19.5402	9.15447e-11	RPL18, RPL19, RPL13, RPL27A, RPL27, RPL24, RPL28, RPS8, GFM2, RPL23, RPL32, RPL13A, RPL31, RPL21, RPS13, RPL37A, RPL4	82	331	13528	8.47307	6.62783e-08	3.31392e-08	1.38678e-07
Annotation Cluster 2	Enrichment Score: 1.9827135926783765
Category	Term	Count	%	PValue	Genes	List Total	Pop Hits	Pop Total	Fold Enrichment	Bonferroni	Benjamini	FDR
GOTERM_BP_FAT	GO:0051918~negative regulation of fibrinolysis	3	3.44828	0.000522948	SERPINF2, HRG, PLG	82	6	13528	82.4878	0.315258	0.0903345	0.789272
GOTERM_BP_FAT	GO:0051917~regulation of fibrinolysis	3	3.44828	0.0012405	SERPINF2, HRG, PLG	82	9	13528	54.9919	0.592894	0.164509	1.86279
GOTERM_BP_FAT	GO:0030194~positive regulation of blood coagulation	3	3.44828	0.00154461	SERPINF2, HRG, PLG	82	10	13528	49.4927	0.673446	0.170164	2.31448
GOTERM_BP_FAT	GO:0050820~positive regulation of coagulation	3	3.44828	0.00264629	SERPINF2, HRG, PLG	82	13	13528	38.0713	0.853166	0.239717	3.93459
GOTERM_BP_FAT	GO:0030193~regulation of blood coagulation	3	3.44828	0.0195565	SERPINF2, HRG, PLG	82	36	13528	13.748	0.999999	0.795829	25.8581
GOTERM_BP_FAT	GO:0050818~regulation of coagulation	3	3.44828	0.0249705	SERPINF2, HRG, PLG	82	41	13528	12.0714	1	0.839718	31.8237
GOTERM_BP_FAT	GO:0032101~regulation of response to external stimulus	3	3.44828	0.246423	SERPINF2, HRG, PLG	82	159	13528	3.11275	1	0.988356	98.6239
GOTERM_BP_FAT	GO:0051240~positive regulation of multicellular organismal process	3	3.44828	0.430903	SERPINF2, HRG, PLG	82	244	13528	2.02839	1	0.996812	99.9804
Annotation Cluster 3	Enrichment Score: 1.4149590769020814
Category	Term	Count	%	PValue	Genes	List Total	Pop Hits	Pop Total	Fold Enrichment	Bonferroni	Benjamini	FDR
GOTERM_BP_FAT	GO:0044042~glucan metabolic process	3	3.44828	0.0195565	PHKA1, MGAM, PPP1CC	82	36	13528	13.748	0.999999	0.795829	25.8581
GOTERM_BP_FAT	GO:0006073~cellular glucan metabolic process	3	3.44828	0.0195565	PHKA1, MGAM, PPP1CC	82	36	13528	13.748	0.999999	0.795829	25.8581
GOTERM_BP_FAT	GO:0044264~cellular polysaccharide metabolic process	3	3.44828	0.0400806	PHKA1, MGAM, PPP1CC	82	53	13528	9.33824	1	0.897526	46.1878
GOTERM_BP_FAT	GO:0005976~polysaccharide metabolic process	3	3.44828	0.142774	PHKA1, MGAM, PPP1CC	82	111	13528	4.4588	1	0.965947	90.3064
Annotation Cluster 4	Enrichment Score: 1.3494690838703887
Category	Term	Count	%	PValue	Genes	List Total	Pop Hits	Pop Total	Fold Enrichment	Bonferroni	Benjamini	FDR
KEGG_PATHWAY	hsa05416:Viral myocarditis	4	4.5977	0.0337014	DMD, SGCD, SGCA, SGCB	52	71	5085	5.50921	0.837482	0.596865	28.4287
GOTERM_BP_FAT	GO:0007517~muscle organ development	5	5.74713	0.0377431	DMD, SGCD, SGCA, SNTA1, SGCB	82	211	13528	3.90937	1	0.920522	44.1682
KEGG_PATHWAY	hsa05412:Arrhythmogenic right ventricular cardiomyopathy (ARVC)	4	4.5977	0.0400404	DMD, SGCD, SGCA, SGCB	52	76	5085	5.14676	0.885342	0.514187	32.8802
GOTERM_BP_FAT	GO:0007010~cytoskeleton organization	7	8.04598	0.0464016	CKAP5, DMD, SGCD, TUBA1B, SGCB, THY1, ARHGDIB	82	436	13528	2.64869	1	0.899065	51.3128
KEGG_PATHWAY	hsa05410:Hypertrophic cardiomyopathy (HCM)	4	4.5977	0.0528635	DMD, SGCD, SGCA, SGCB	52	85	5085	4.60181	0.943783	0.51307	41.1333
KEGG_PATHWAY	hsa05414:Dilated cardiomyopathy	4	4.5977	0.064049	DMD, SGCD, SGCA, SGCB	52	92	5085	4.25167	0.970049	0.504227	47.5759
