# Supplementary material for: Progressive Proteome Changes in the Myocardium of a Pig Model for Duchenne Muscular Dystrophy
Source: iScience. 2020 Sep 1;23(9):101516. doi: 10.1016/j.isci.2020.101516 (PMC7495112; doi:10.1016/j.isci.2020.101516)
Supplement: Table S9. DAVID Analysis of Proteins More Abundant in 3-Month-Old DMD versus WT Animals; Related to Figure 5 [file mmc10.xlsx]

## Sheet: DAVID increased in DMD3m
Supplementary Table 9: DAVID analysis of proteins more abundant in DMD3m vs WT3m
Annotation Cluster 1	Enrichment Score: 3.7531028520715712
Category	Term	Count	%	PValue	Genes	List Total	Pop Hits	Pop Total	Fold Enrichment	Bonferroni	Benjamini	FDR
GOTERM_BP_FAT	GO:0006954~inflammatory response	8	17.3913	4.8218e-05	ORM1, C7, A2M, S100A8, TOLLIP, ITIH4, PLA2G7, AHSG	42	325	13528	7.9285	0.0307162	0.0307162	0.071925
GOTERM_BP_FAT	GO:0009611~response to wounding	9	19.5652	0.000160408	ORM1, GPX1, C7, A2M, S100A8, TOLLIP, ITIH4, PLA2G7, AHSG	42	530	13528	5.46954	0.0985874	0.0505725	0.239087
GOTERM_BP_FAT	GO:0002526~acute inflammatory response	5	10.8696	0.000213509	ORM1, C7, A2M, ITIH4, AHSG	42	98	13528	16.4334	0.129036	0.0450073	0.318117
GOTERM_BP_FAT	GO:0006953~acute-phase response	4	8.69565	0.000236165	ORM1, A2M, ITIH4, AHSG	42	40	13528	32.2095	0.141713	0.0374836	0.351818
GOTERM_BP_FAT	GO:0006952~defense response	9	19.5652	0.000439967	ORM1, C7, A2M, S100A8, TOLLIP, ITIH4, PLA2G7, HP, AHSG	42	615	13528	4.71359	0.247776	0.0463453	0.654496
Annotation Cluster 2	Enrichment Score: 2.3367556667055633
Category	Term	Count	%	PValue	Genes	List Total	Pop Hits	Pop Total	Fold Enrichment	Bonferroni	Benjamini	FDR
GOTERM_BP_FAT	GO:0003015~heart process	3	6.52174	0.00217778	GPX1, MYL4, TCAP	42	23	13528	42.0124	0.755994	0.145064	3.2008
GOTERM_BP_FAT	GO:0060047~heart contraction	3	6.52174	0.00217778	GPX1, MYL4, TCAP	42	23	13528	42.0124	0.755994	0.145064	3.2008
GOTERM_BP_FAT	GO:0003013~circulatory system process	5	10.8696	0.00235524	GPX1, MYL4, TCAP, HBB, GCLM	42	186	13528	8.65847	0.782517	0.141496	3.45736
GOTERM_BP_FAT	GO:0008015~blood circulation	5	10.8696	0.00235524	GPX1, MYL4, TCAP, HBB, GCLM	42	186	13528	8.65847	0.782517	0.141496	3.45736
GOTERM_BP_FAT	GO:0035150~regulation of tube size	3	6.52174	0.0112006	GPX1, HBB, GCLM	42	53	13528	18.2318	0.999316	0.348637	15.4709
GOTERM_BP_FAT	GO:0050880~regulation of blood vessel size	3	6.52174	0.0112006	GPX1, HBB, GCLM	42	53	13528	18.2318	0.999316	0.348637	15.4709
GOTERM_BP_FAT	GO:0003018~vascular process in circulatory system	3	6.52174	0.0133085	GPX1, HBB, GCLM	42	58	13528	16.6601	0.999828	0.338193	18.1202
Annotation Cluster 3	Enrichment Score: 1.8083273101438857
Category	Term	Count	%	PValue	Genes	List Total	Pop Hits	Pop Total	Fold Enrichment	Bonferroni	Benjamini	FDR
GOTERM_BP_FAT	GO:0042592~homeostatic process	10	21.7391	0.000335745	GPX1, C7, G6PD, EPB42, FABP4, HP, BPGM, SLC4A1, GCLM, FTH1	42	751	13528	4.28888	0.195282	0.0425222	0.499817
GOTERM_BP_FAT	GO:0048878~chemical homeostasis	7	15.2174	0.00415965	C7, EPB42, FABP4, HP, SLC4A1, GCLM, FTH1	42	512	13528	4.40365	0.932586	0.201278	6.03033
GOTERM_BP_FAT	GO:0055072~iron ion homeostasis	3	6.52174	0.00528964	EPB42, HP, FTH1	42	36	13528	26.8413	0.967661	0.231996	7.6089
GOTERM_BP_FAT	GO:0050801~ion homeostasis	6	13.0435	0.00754463	C7, EPB42, HP, SLC4A1, GCLM, FTH1	42	409	13528	4.72511	0.992553	0.27867	10.6854
GOTERM_BP_FAT	GO:0019725~cellular homeostasis	6	13.0435	0.0128092	GPX1, C7, HP, SLC4A1, GCLM, FTH1	42	466	13528	4.14715	0.999761	0.341014	17.4997
GOTERM_BP_FAT	GO:0006873~cellular ion homeostasis	5	10.8696	0.0260395	C7, HP, SLC4A1, GCLM, FTH1	42	374	13528	4.30609	1	0.508986	32.5443
GOTERM_BP_FAT	GO:0055082~cellular chemical homeostasis	5	10.8696	0.0274014	C7, HP, SLC4A1, GCLM, FTH1	42	380	13528	4.2381	1	0.512782	33.9382
GOTERM_BP_FAT	GO:0055080~cation homeostasis	4	8.69565	0.055305	C7, EPB42, HP, FTH1	42	286	13528	4.50483	1	0.630225	57.2131
GOTERM_BP_FAT	GO:0055066~di-, tri-valent inorganic cation homeostasis	3	6.52174	0.163275	EPB42, HP, FTH1	42	239	13528	4.04304	1	0.877174	93.0047
GOTERM_BP_FAT	GO:0030003~cellular cation homeostasis	3	6.52174	0.179468	C7, HP, FTH1	42	254	13528	3.80427	1	0.889917	94.7741
Annotation Cluster 4	Enrichment Score: 1.8027489476491634
Category	Term	Count	%	PValue	Genes	List Total	Pop Hits	Pop Total	Fold Enrichment	Bonferroni	Benjamini	FDR
GOTERM_BP_FAT	GO:0048821~erythrocyte development	3	6.52174	0.000580234	G6PD, EPB42, BPGM	42	12	13528	80.5238	0.313068	0.0522323	0.862316
GOTERM_BP_FAT	GO:0030218~erythrocyte differentiation	3	6.52174	0.00748109	G6PD, EPB42, BPGM	42	43	13528	22.4718	0.992238	0.293218	10.6
GOTERM_BP_FAT	GO:0034101~erythrocyte homeostasis	3	6.52174	0.0096319	G6PD, EPB42, BPGM	42	49	13528	19.7201	0.998093	0.323875	13.4476
GOTERM_BP_FAT	GO:0030099~myeloid cell differentiation	3	6.52174	0.0322299	G6PD, EPB42, BPGM	42	93	13528	10.3902	1	0.5439	38.6664
GOTERM_BP_FAT	GO:0030097~hemopoiesis	4	8.69565	0.0343648	G6PD, EPB42, BPGM, SPTA1	42	236	13528	5.45924	1	0.541674	40.6547
GOTERM_BP_FAT	GO:0048872~homeostasis of number of cells	3	6.52174	0.0368027	G6PD, EPB42, BPGM	42	100	13528	9.66286	1	0.542784	42.8515
GOTERM_BP_FAT	GO:0048534~hemopoietic or lymphoid organ development	4	8.69565	0.0437857	G6PD, EPB42, BPGM, SPTA1	42	260	13528	4.95531	1	0.584314	48.7313
GOTERM_BP_FAT	GO:0002520~immune system development	4	8.69565	0.0507159	G6PD, EPB42, BPGM, SPTA1	42	276	13528	4.66805	1	0.617921	54.0046
Annotation Cluster 5	Enrichment Score: 1.5629623967357598
Category	Term	Count	%	PValue	Genes	List Total	Pop Hits	Pop Total	Fold Enrichment	Bonferroni	Benjamini	FDR
GOTERM_BP_FAT	GO:0050727~regulation of inflammatory response	4	8.69565	0.00155806	GPX1, A2M, FABP4, AHSG	42	76	13528	16.9524	0.635363	0.118479	2.29984
GOTERM_BP_FAT	GO:0032101~regulation of response to external stimulus	4	8.69565	0.0122506	GPX1, A2M, FABP4, AHSG	42	159	13528	8.10302	0.999656	0.342783	16.8004
GOTERM_BP_FAT	GO:0009725~response to hormone stimulus	5	10.8696	0.0245038	A2M, KRT19, FABP4, APPL1, AHSG	42	367	13528	4.38822	1	0.502365	30.9398
GOTERM_BP_FAT	GO:0009719~response to endogenous stimulus	5	10.8696	0.0335347	A2M, KRT19, FABP4, APPL1, AHSG	42	405	13528	3.97648	1	0.545329	39.8889
GOTERM_BP_FAT	GO:0048585~negative regulation of response to stimulus	3	6.52174	0.0368027	GPX1, A2M, AHSG	42	100	13528	9.66286	1	0.542784	42.8515
GOTERM_BP_FAT	GO:0048545~response to steroid hormone stimulus	3	6.52174	0.114781	A2M, KRT19, FABP4	42	192	13528	5.03274	1	0.813318	83.7852
GOTERM_BP_FAT	GO:0010033~response to organic substance	5	10.8696	0.172999	A2M, KRT19, FABP4, APPL1, AHSG	42	721	13528	2.23367	1	0.888596	94.1244
Annotation Cluster 6	Enrichment Score: 1.544722379508358
Category	Term	Count	%	PValue	Genes	List Total	Pop Hits	Pop Total	Fold Enrichment	Bonferroni	Benjamini	FDR
GOTERM_BP_FAT	GO:0006749~glutathione metabolic process	3	6.52174	0.00322274	GPX1, G6PD, GCLM	42	28	13528	34.5102	0.876125	0.172927	4.70246
GOTERM_BP_FAT	GO:0034599~cellular response to oxidative stress	3	6.52174	0.00748109	GPX1, G6PD, CAT	42	43	13528	22.4718	0.992238	0.293218	10.6
GOTERM_BP_FAT	GO:0006518~peptide metabolic process	3	6.52174	0.0112006	GPX1, G6PD, GCLM	42	53	13528	18.2318	0.999316	0.348637	15.4709
KEGG_PATHWAY	hsa00480:Glutathione metabolism	3	6.52174	0.0117289	GPX1, G6PD, GCLM	18	50	5085	16.95	0.255435	0.255435	9.12827
GOTERM_BP_FAT	GO:0055114~oxidation reduction	7	15.2174	0.0119077	GPX1, G6PD, BLVRB, CAT, GCLM, VAT1, FTH1	42	639	13528	3.52843	0.999569	0.34987	16.3683
GOTERM_BP_FAT	GO:0006979~response to oxidative stress	4	8.69565	0.0133117	GPX1, G6PD, CAT, GCLM	42	164	13528	7.85598	0.999828	0.325723	18.1241
GOTERM_BP_FAT	GO:0006790~sulfur metabolic process	3	6.52174	0.047377	GPX1, G6PD, GCLM	42	115	13528	8.40248	1	0.602918	51.5305
GOTERM_BP_FAT	GO:0006732~coenzyme metabolic process	3	6.52174	0.0782639	GPX1, G6PD, GCLM	42	153	13528	6.31559	1	0.750322	70.3604
GOTERM_BP_FAT	GO:0006575~cellular amino acid derivative metabolic process	3	6.52174	0.0899688	GPX1, G6PD, GCLM	42	166	13528	5.821	1	0.790707	75.5064
GOTERM_BP_FAT	GO:0051186~cofactor metabolic process	3	6.52174	0.11775	GPX1, G6PD, GCLM	42	195	13528	4.95531	1	0.815234	84.578
GOTERM_BP_FAT	GO:0033554~cellular response to stress	3	6.52174	0.516565	GPX1, G6PD, CAT	42	566	13528	1.70722	1	0.998671	99.9981
